# Supplementary material for: Global profiling of O-GlcNAcylated and/or phosphorylated proteins in hepatoblastoma
Source: Signal Transduct Target Ther. 2019 Oct 11;4:40. doi: 10.1038/s41392-019-0067-4 (PMC6799812; doi:10.1038/s41392-019-0067-4)
Supplement: Supplementary file 1 — Supplementary Data S1 [file 41392_2019_67_MOESM1_ESM.xlsx]

## Sheet: Sheet1
Supplementary Data S1: Analysis of the repeated intersection of the data between the tumor samples and paired normal samples (O-GlcNAcylated proteins).
Protein accession	Position	T/N Ratio	Regulated Type	T/N P value	Amino acid	Protein description	Gene name	Localization probability	PEP	Score	Modified sequence	Charge	Mass error [ppm]	MS/MS Count	N1	N2	N3	N4	T1	T2	T3	T4
Q12830	1757	1.711	Up	0.0180582	T	Nucleosome-remodeling factor subunit BPTF	BPTF	0.519343	3.2167e-152	214.18	S(0.812)T(0.255)VT(0.139)T(0.16)T(0.217)T(0.229)T(0.269)T(0.519)VT(0.4)K	3	-0.035179	1	0.757		0.6		0.994	1.042	1.194	1.413
Q12830	1749	2.749	Up	0.0023164	S	Nucleosome-remodeling factor subunit BPTF	BPTF	0.98538	2.3481e-256	261.17	S(0.985)T(0.008)VT(0.001)T(0.001)T(0.001)T(0.001)T(0.001)T(0.001)VT(0.001)K	2	0.173	28	0.514	0.37	0.633	0.617	2.184	1.19	1.103	1.389
Q12830	1759	2.612	Up	0.0021595	T	Nucleosome-remodeling factor subunit BPTF	BPTF	0.992175	2.3481e-256	261.17	S(0.149)T(0.003)VT(0.009)T(0.018)T(0.035)T(0.103)T(0.218)T(0.475)VT(0.992)K	3	0.52352	16	0.576	0.376	0.615	0.648	2.067	1.154	1.151	1.413
Q15652	1091	3.679	Up	0.038658	S	Probable JmjC domain-containing histone demethylation protein 2C	JMJD1C	0.694115	5.03869e-07	50.505	HS(0.066)VPQS(0.066)LPQS(0.694)NYFT(0.021)T(0.021)LS(0.066)NS(0.066)VVNEPPR	3	-1.4321	1	0.382		0.385		2.177	1.012		1.044
Q3LI81	148	3.017	Up	0.0087021	S	Keratin-associated protein 27-1	KRTAP27-1	1	0.0179256	43.297	S(1)KNFET(1)LER	4	0.55785	1	0.429	0.302	0.581	0.679	0.837	1.573	1.229	2.368
Q3LI81	153	3.017	Up	0.0087021	T	Keratin-associated protein 27-1	KRTAP27-1	1	0.0179256	43.297	S(1)KNFET(1)LER	4	0.55785	1	0.429	0.302	0.581	0.679	0.837	1.573	1.229	2.368
Q5VT52	396	1.984	Up	0.032603	S	Regulation of nuclear pre-mRNA domain-containing protein 2	RPRD2	0.577382	2.5275e-05	80.412	S(0.577)AVS(0.18)T(0.097)S(0.167)VPT(0.504)KPT(0.359)ENIS(0.116)K	4	0.61656	1	0.733	0.393	0.889	0.666	1.637	1.711	1.164	0.806
Q5VT52	404	1.984	Up	0.032603	T	Regulation of nuclear pre-mRNA domain-containing protein 2	RPRD2	0.504263	2.5275e-05	80.412	S(0.577)AVS(0.18)T(0.097)S(0.167)VPT(0.504)KPT(0.359)ENIS(0.116)K	4	0.61656	1	0.733	0.393	0.889	0.666	1.637	1.711	1.164	0.806
Q6NUQ1	500	0.184	Down	0.00067813	S	RAD50-interacting protein 1	RINT1	0.993913	0.00846952	42.336	YKNLPT(0.006)AS(0.994)RK	5	-2.2954	1	1.89	2.081	1.723	1.063	0.423	0.258	0.401	0.161
Q86Z02	151	1.834	Up	0.03978	T	Homeodomain-interacting protein kinase 1	HIPK1	0.998036	2.1541e-26	127.32	T(0.998)VVGAAAT(0.002)TTTVTTK	3	-0.35596	1	0.874	0.488	0.949	0.512	1.948	1.212	1.042	0.975
Q8WWV3	40	3.112	Up	0.00186058	S	"Reticulon-4-interacting protein 1, mitochondrial"	RTN4IP1	0.81419	0.00213351	55.899	S(0.814)T(0.186)VMPAWVIDK	3	-0.44548	1	0.429	0.344	0.659	0.514	2.349	1.225	1.2	1.281
Q96L91	2608	1.905	Up	0.021841	S	E1A-binding protein p400	EP400	0.919171	5.44559e-63	156.7	AQPAIT(0.09)T(0.136)GGS(0.919)AAVLAGT(0.855)IK	3	0.53268	1	0.852	0.62	0.567	0.715	1.514	1.667	0.75	1.316
Q96L91	2615	1.86	Up	0.021981	T	E1A-binding protein p400	EP400	0.855373	1.00579e-94	183.01	AQPAIT(0.09)T(0.136)GGS(0.919)AAVLAGT(0.855)IK	3	0.53268	2	0.811	0.616	0.625	0.746	1.56	1.625	0.749	1.27
Q9UHD9	112	3.571	Up	0.023462	S	Ubiquilin-2	UBQLN2	0.591951	1.2639e-142	201.66	S(0.014)QNRPQGQS(0.592)T(0.378)QPS(0.016)NAAGT(0.005)NT(0.407)T(0.204)S(0.185)AS(0.118)T(0.083)PR	5	0.050627	1	0.542		0.401	0.272	1.635	1.416	1.353	1.381
Q9UHD9	116	2.765	Up	4.2756e-06	S	Ubiquilin-2	UBQLN2	0.561399	4.67883e-12	71.207	S(0.05)QNRPQGQS(0.086)T(0.191)QPS(0.561)NAAGT(0.09)NT(0.197)T(0.188)S(0.251)AS(0.229)T(0.157)PR	5	-0.070746	1	0.458		0.461		1.337	1.304	1.213	1.228
Q9ULC5	107	0.184	Down	5.5634e-05	S	Long-chain-fatty-acid--CoA ligase 5	ACSL5	1	0.00841272	40.278	KPNQPYRWLS(1)YK	4	3.7226	1	1.054	1.801	1.754	2.146	0.296	0.349	0.328	0.271
Q9Y467	256	11.405	Up	0.023219	S	Sal-like protein 2	SALL2	0.746239	2.3688e-133	207.37	T(0.099)LAS(0.746)S(0.128)S(0.022)S(0.004)S(0.001)SSSSSGAETPK	3	0.062927	2	0.101			0.151	3.466	0.555	0.855	0.872
