# Supplementary material for: Global profiling of O-GlcNAcylated and/or phosphorylated proteins in hepatoblastoma
Source: Signal Transduct Target Ther. 2019 Oct 11;4:40. doi: 10.1038/s41392-019-0067-4 (PMC6799812; doi:10.1038/s41392-019-0067-4)
Supplement: Supplementary file 2 — Supplementary Data S2 [file 41392_2019_67_MOESM2_ESM.xlsx]

## Sheet: T VS N
Supplementary Data S2: Analysis of the repeated intersection of the data between the tumor samples and paired normal samples (phosphorylated proteins).
Protein accession	Position	T/N Ratio	Regulated Type	Quant category	T/N P value	Amino acid	Protein description	Gene name	Localization probability	PEP	Score	Modified sequence	Charge	Mass error [ppm]	MS/MS Count	N1	N2	N3	N4	T1	T2	T3	T4
A0A087X1C5	135	0.217	Down	Q1	0.0104594	S	Putative cytochrome P450 2D7	CYP2D7	0.999817	6.95509e-09	106.4	RFS(1)VSTLR	3	-0.43577	5	0.893	1.768	3.101	0.812	0.433	0.289	0.529	0.176
A6ND91	168	0.347	Down	Q1	0.040799	S	Putative L-aspartate dehydrogenase	ASPDH	0.999939	9.56871e-21	117.03	LEGPLAAAHS(1)PGPCTVLYEGPVR	3	0.23491	4	1.565	0.673	1.23	2.468	0.541	0.595	0.467	0.459
A6NDB9	155	0.767	Down	Q2	0.0108174	S	Paralemmin-3	PALM3	0.951985	2.42944e-09	92.38	ASLPAGLVGT(1)PPES(0.952)PS(0.048)EPR	3	0.36181	19	1.091	0.994	1.161	1.282	0.965	0.851	0.762	0.893
A6NDB9	303	0.385	Down	Q1	0.0020833	S	Paralemmin-3	PALM3	0.958348	2.37993e-05	82.925	VPEVVQT(0.002)S(0.04)S(0.958)PR	3	-0.56586	13	1.604	0.853	1.646	1.672	0.62	0.627	0.513	0.466
A6NDB9	420	0.593	Down	Q2	0.0053571	S	Paralemmin-3	PALM3	1	8.59294e-05	74.475	DEAEMS(1)PVVER	3	-0.37999	3	1.057	1.425	1.025	1.514	0.847	0.71	0.797	0.625
A6NDB9	375	0.393	Down	Q1	0.00135616	S	Paralemmin-3	PALM3	1	9.01779e-05	79.885	GDES(1)PLGAEGAK	2	1.6707	11	1.344	1.117	1.721	1.563	0.782	0.56	0.518	0.395
A6NDB9	151	0.523	Down	Q2	0.0009358	T	Paralemmin-3	PALM3	0.999985	3.59676e-35	146.76	ASLPAGLVGT(1)PPES(0.835)PS(0.165)EPR	3	-0.16712	44	1.28	1.024	1.558	1.393	0.808	0.677	0.634	0.627
A6NDB9	260	0.236	Down	Q1	0.00079761	S	Paralemmin-3	PALM3	1	0.000178562	73.927	GAGS(1)LELPAWVK	3	-0.54753	1	1.121	1.181	2.068	2.103	0.414	0.377	0.495	0.241
A6NDB9	550	0.737	Down	Q2	0.029341	S	Paralemmin-3	PALM3	0.939305	2.71827e-20	82.946	EGS(0.061)ES(0.939)QAEEMNEAGPPLEANTETRPEK	4	-0.95159	1	1.03	1.058	1.308	1.209	1.099	0.791	0.707	0.798
A7MCY6	335	1.679	Up	Q3	0.00041846	S	TANK-binding kinase 1-binding protein 1	TBKBP1	0.993013	0.00700637	64.711	HS(0.993)PLS(0.007)QR	2	-0.49414	1	0.719	0.816	0.719	0.732	1.5	1.096	1.198	1.219
B2RUZ4	27	2.538	Up	Q4	0.026217	S	Small integral membrane protein 1	SMIM1	0.908563	6.83332e-11	106.75	DGVSLGAVS(0.909)S(0.045)T(0.045)EEAS(0.002)R	2	0.13191	2	0.432	0.559	0.786	0.484	1.037	0.819	2.69	1.193
C9JI98	124	0.512	Down	Q2	0.032116	S	Transmembrane protein 238	TMEM238	1	0.00660941	43.761	RWS(1)APAAAGQR	3	0.033535	1	0.767	1.559	1.29	1.674	0.96	0.724	0.447	0.579
C9JLW8	21	1.353	Up	Q3	0.040656	S	Mapk-regulated corepressor-interacting protein 1	MCRIP1	0.938109	9.08356e-08	84.653	S(0.938)PPS(0.049)S(0.008)S(0.006)EIFTPAHEENVR	3	0.10426	7	0.835	0.756	0.911	0.898	1.536	1.043	1.011	1.01
O00192	345	0.725	Down	Q2	0.02004	S	Armadillo repeat protein deleted in velo-cardio-facial syndrome	ARVCF	0.992385	0.000397985	81.676	RS(0.007)PS(0.992)VDS(0.001)AR	2	0.3205	2	1.237	1.182	1.193	1.026	0.857	1.075	0.689	0.741
O00203	276	2.655	Up	Q4	0.010501	S	AP-3 complex subunit beta-1	AP3B1	1	6.14622e-13	108.63	NFYES(1)DDDQKEK	3	-0.40886	8	0.509	0.535	0.533	0.612	2.122	1.47	1.011	1.209
O00757	216	0.338	Down	Q1	0.000184595	Y	"Fructose-1,6-bisphosphatase isozyme 2"	FBP2	1	6.48997e-08	98.048	IYSLNEGY(1)AK	3	-0.25369	12	1.138	1.596	1.599	1.648	0.615	0.478	0.545	0.382
O00767	199	11.012	Up	Q4	0.000182478	T	Acyl-CoA desaturase	SCD	0.870284	1.20362e-17	121.21	EKGS(0.119)T(0.87)LDLS(0.01)DLEAEK	3	-0.00018308	1	0.188	0.116	0.197	0.165	1.957	1.178	1.023	3.176
O14497	1751	2.256	Up	Q4	0.00178205	S	AT-rich interactive domain-containing protein 1A	ARID1A	0.995016	0.00432996	40.475	T(0.005)LLDPGRFS(0.995)K	3	1.1581	1	0.546	0.645	0.445	0.821	1.084	1.553	1.343	1.564
O14579	99	0.567	Down	Q2	0.0067831	S	Coatomer subunit epsilon	COPE	1	0.000980866	70.889	RDS(1)IVAELDR	2	-1.0196	7	1.025	1.54	1.194	1.345	0.764	0.946	0.599	0.587
O14639	352	0.7	Down	Q2	0.021878	S	Actin-binding LIM protein 1	ABLIM1	0.784814	0.00168489	67.08	T(0.176)S(0.785)S(0.031)ES(0.007)IYSR	2	0.33318	2	1.062	1.38	1.185	1.079	0.681	1.004	0.677	0.932
O14639	216	0.612	Down	Q2	0.0065242	S	Actin-binding LIM protein 1	ABLIM1	0.802603	1.74946e-05	77.871	DCLCQLCAQPMS(0.008)S(0.189)S(0.803)PK	3	-0.89474	3	1.4	1.054	1.174	1.335	0.821	0.898	0.555	0.763
O14686	4738	2.752	Up	Q4	0.031182	S	Histone-lysine N-methyltransferase 2D	KMT2D	1	8.93019e-07	94.122	ALS(1)PVIPLIPR	3	-0.17255	3	0.568	0.334	0.643	0.587	2.982	0.944	0.886	1.056
O14737	119	1.769	Up	Q3	0.0079756	S	Programmed cell death protein 5	PDCD5	1	1.89689e-36	139.86	VMDS(1)DEDDDY	2	0.18705	6	0.769	0.585	0.797	0.738	1.682	1.136	0.941	1.352
O14737	125	2.336	Up	Q4	0.0051618	Y	Programmed cell death protein 5	PDCD5	0.999847	2.95485e-09	96.229	KVMDSDEDDDY(1)	2	-1.1787	6	0.69	0.477	0.709	0.522	1.583	1.328	0.857	1.834
O14874	31	0.519	Down	Q2	0.02632	S	"[3-methyl-2-oxobutanoate dehydrogenase [lipoamide]] kinase, mitochondrial"	BCKDK	0.960005	9.2333e-168	229.69	S(0.96)T(0.038)S(0.002)ATDTHHVEMAR	2	0.0036845	38	1.259	1.33	1.313	1.366	1.07	0.584	0.59	0.489
O14936	582	4.993	Up	Q4	0.00029625	S	Peripheral plasma membrane protein CASK	CASK	0.755596	0.000162596	53.168	T(0.008)QS(0.025)S(0.085)S(0.061)CERDS(0.756)PS(0.061)T(0.004)SR	3	-0.74418	1	0.362	0.351	0.266	0.356	1.808	1.277	1.048	2.533
O15020	1255	0.345	Down	Q1	0.0097848	S	"Spectrin beta chain, non-erythrocytic 2"	SPTBN2	1	0.00941518	51.286	EKADS(1)IER	2	-0.9581	2	1.14	1.351	1.892	1.564	1.058	0.355	0.261	0.379
O15021	913	0.643	Down	Q2	0.0127582	S	Microtubule-associated serine/threonine-protein kinase 4	MAST4	0.849077	0.0147214	52.255	VFS(0.849)S(0.151)IDR	2	0.50756	1	1.388	1.082	1.372	1.027	0.583	0.846	0.774	0.928
O15068	620	1.43	Up	Q3	0.0069191	S	Guanine nucleotide exchange factor DBS	MCF2L	1	4.84971e-12	113.47	GS(1)AGEEEESLAILR	3	0.58361	4	0.77	0.667	0.857	0.998	1.167	1.095	1.163	1.282
O15085	1458	1.298	Up	Q3	0.023324	S	Rho guanine nucleotide exchange factor 11	ARHGEF11	0.75597	5.91996e-16	105.24	S(0.001)LGGES(0.178)S(0.756)GGT(0.052)T(0.014)PVGSFHTEAAR	3	-0.037067	2	0.768	0.851	0.875	0.987	1.343	1.154	1.022	0.999
O15119	438	3.41	Up	Q4	0.029122	S	T-box transcription factor TBX3	TBX3	0.987335	9.44121e-07	94.023	HS(0.987)PAT(0.013)ISSSTR	2	0.22756	2	0.439	0.435	0.453	0.487	2.78	1.416	0.707	1.282
O15127	320	1.656	Up	Q3	0.0165761	S	Secretory carrier-associated membrane protein 2	SCAMP2	0.909918	4.09202e-26	136.81	AAS(0.09)S(0.91)AAQGAFQGN	2	-2.3456	8	0.733	0.596	0.891	0.792	1.553	1	0.972	1.464
O15164	811	2.379	Up	Q4	0.044138	S	Transcription intermediary factor 1-alpha	TRIM24	0.99955	0.00188377	51.286	S(1)PLHVGETR	3	-1.5829	3	0.57	0.6	0.818	0.379	2.757	0.949	0.935	0.991
O15164	1025	4.141	Up	Q4	0.048576	S	Transcription intermediary factor 1-alpha	TRIM24	0.989262	3.38808e-12	99.836	NESEDNKFS(0.989)DDS(0.011)DDDFVQPR	3	-1.2486	1	0.47	0.307	0.497	0.282	4.186	0.709	0.761	0.788
O15173	90	2.067	Up	Q4	0.0122162	S	Membrane-associated progesterone receptor component 2	PGRMC2	0.984427	1.14328e-06	80.142	GLGAGAGAGEES(0.984)PAT(0.013)S(0.003)LPR	2	-0.76895	2	0.608	0.499	0.796	0.705	1.966	1.003	0.96	1.463
O15173	211	1.307	Up	Q3	0.013458	T	Membrane-associated progesterone receptor component 2	PGRMC2	0.999556	8.00362e-14	111.97	LLKPGEEPSEYT(1)DEEDTK	3	-0.32409	3	0.938	0.769	0.927	0.834	1.224	0.948	1.228	1.132
O15357	241	1.552	Up	Q3	0.03004	S	"Phosphatidylinositol 3,4,5-trisphosphate 5-phosphatase 2"	INPPL1	0.802807	0.00031837	76.358	VFDQQS(0.197)S(0.803)PMVTR	2	-0.88944	1	0.999	0.507	0.831	0.798	1.422	1.023	1.108	1.312
O15400	79	1.51	Up	Q3	0.0054615	T	Syntaxin-7	STX7	0.779704	0.000634825	64.476	EFGS(0.032)LPT(0.182)T(0.78)PS(0.006)EQR	2	0.34376	4	0.699	0.639	0.89	0.959	1.241	1.111	1.254	1.206
O15417	2146	2.28	Up	Q4	0.0031764	T	Trinucleotide repeat-containing gene 18 protein	TNRC18	1	0.00025793	58.723	GGAVERPLT(1)PAPR	3	0.030411	3	0.604	0.609	0.621	0.605	1.657	1.186	1.155	1.562
O15551	199	0.426	Down	Q1	0.025278	S	Claudin-3	CLDN3	0.999395	0.0128077	55.112	VVY(0.001)S(0.999)APR	2	0.24743	5	2.139	1.248	0.736	1.487	0.489	0.921	0.563	0.417
O43150	701	1.824	Up	Q3	0.00099506	S	"Arf-GAP with SH3 domain, ANK repeat and PH domain-containing protein 2"	ASAP2	1	1.6241e-12	111.77	LLHEDLDES(1)DDDMDEK	3	-0.64526	3	0.724	0.554	0.675	0.88	1.35	1.16	1.368	1.289
O43166	288	0.572	Down	Q2	0.010217	S	Signal-induced proliferation-associated 1-like protein 1	SIPA1L1	0.952096	0.000237491	55.755	S(0.043)KS(0.952)ET(0.004)GDSSIFR	3	0.83133	1	1.455	0.905	1.407	1.321	0.782	0.889	0.695	0.546
O43175	14	0.548	Down	Q2	0.025443	S	D-3-phosphoglycerate dehydrogenase	PHGDH	0.991983	9.53647e-05	83.087	VLIS(0.008)DS(0.992)LDPCCR	2	-0.98971	1	1.53	1.05	1.276	1.312	1.185	0.448	0.538	0.661
O43395	619	3.408	Up	Q4	0.00195872	S	U4/U6 small nuclear ribonucleoprotein Prp3	PRPF3	1	1.4101e-05	90.348	GDDDEES(1)DEEAVKK	4	0.32186	2	0.333	0.378	0.518	0.586	2.545	1.151	1.246	1.243
O43488	255	0.452	Down	Q1	0.004298	S	Aflatoxin B1 aldehyde reductase member 2	AKR7A2	0.996062	0.00187579	50.088	FFGNS(0.996)WAET(0.004)YR	2	0.29775	1	1.357	1.1	1.454	1.599	0.816	0.374	0.68	0.619
O43491	499	1.545	Up	Q3	0.0045199	S	Band 4.1-like protein 2	EPB41L2	1	4.49631e-06	94.767	LVS(1)PEQPPK	2	0.9402	6	0.783	0.631	0.929	0.8	1.074	1.108	1.367	1.308
O43491	386	1.427	Up	Q3	0.0146197	S	Band 4.1-like protein 2	EPB41L2	0.999129	0.000175072	57.366	GLS(0.999)PAQADS(0.001)QFLENAK	3	0.48731	1	0.814	0.726	0.844	0.913	1.379	1.334	1.023	0.968
O43493	298	1.641	Up	Q3	9.611e-05	S	Trans-Golgi network integral membrane protein 2	TGOLN2	0.852301	1.07046e-35	140.35	T(0.148)ES(0.852)GEETDLISPPQEEVK	4	-0.39869	2	0.743	0.811	0.7	0.775	1.376	1.242	1.24	1.112
O43493	351	2.114	Up	Q4	0.0038826	S	Trans-Golgi network integral membrane protein 2	TGOLN2	0.786025	0.000990529	67.519	MS(0.038)GS(0.141)AS(0.786)S(0.035)ENR	2	-0.42567	3	0.545	0.832	0.526	0.666	1.308	1.063	1.18	1.88
O43583	73	2.006	Up	Q4	0.0198361	S	Density-regulated protein	DENR	0.999991	0.00296277	69.721	LTVENS(1)PK	2	1.0298	7	0.621	0.551	0.826	0.664	2.132	0.89	1.067	1.25
O43598	128	0.322	Down	Q1	0.0059563	S	2'-deoxynucleoside 5'-phosphate N-hydrolase 1	DNPH1	1	0.00650299	66.27	VLS(1)AMIR	2	-0.69521	5	1.911	1.073	2.094	0.975	0.506	0.32	0.753	0.368
O43741	39	0.375	Down	Q1	0.0109583	S	5'-AMP-activated protein kinase subunit beta-2	PRKAB2	0.792529	1.84713e-06	73.448	IMVGS(0.793)T(0.205)DDPS(0.002)VFSLPDSK	3	0.21814	1	2.006	1.561	1.207	1.043	0.355	1.008	0.481	0.339
O43741	183	0.741	Down	Q2	0.037341	S	5'-AMP-activated protein kinase subunit beta-2	PRKAB2	0.839738	4.18726e-14	112.44	DLS(0.134)S(0.84)S(0.027)PPGPYGQEMYAFR	3	-0.25724	16	1.099	1.04	1.279	1.178	1.136	0.812	0.781	0.676
O60307	747	0.677	Down	Q2	0.044497	S	Microtubule-associated serine/threonine-protein kinase 3	MAST3	1	0.0384385	46.406	RLS(1)ADIR	3	-0.54767	1	1.119	1.032	1.266	1.353	1.055	0.643	0.971	0.562
O60333	1057	0.631	Down	Q2	0.0179001	S	Kinesin-like protein KIF1B	KIF1B	0.988381	0.00285173	58.172	S(0.012)GLS(0.988)LEELR	2	0.056292	1	1.646	1.214	1.014	1.031	0.819	0.631	0.717	0.927
O60343	754	1.702	Up	Q3	0.0044811	S	TBC1 domain family member 4	TBC1D4	0.930652	1.26157e-15	112.88	T(0.002)S(0.002)S(0.007)T(0.034)CS(0.931)NES(0.024)LSVGGTSVTPR	3	0.72307	1	0.774	0.778	0.838	0.571	1.418	1.277	0.974	1.37
O60716	349	0.713	Down	Q2	0.0152366	S	Catenin delta-1	CTNND1	0.99992	6.98632e-07	96.059	GS(1)LAS(1)LDSLR	2	-0.18665	18	1.047	1.175	1.19	1.258	0.822	0.754	0.682	1.072
O60825	466	0.722	Down	Q2	0.044264	S	"6-phosphofructo-2-kinase/fructose-2,6-bisphosphatase 2"	PFKFB2	0.971433	5.46552e-05	90.422	RNS(0.971)FT(0.028)PLSSSNTIR	2	0.060904	1	0.908	1.386	1.099	1.254	0.762	1.076	0.803	0.713
O60885	601	2.339	Up	Q4	0.0052152	S	Bromodomain-containing protein 4	BRD4	0.999579	1.49226e-07	97.271	SKPPPTYES(1)EEEDK	3	0.83691	1	0.767	0.522	0.58	0.527	1.9	1.621	0.882	1.202
O75023	490	0.558	Down	Q2	0.021197	S	Leukocyte immunoglobulin-like receptor subfamily B member 5	LILRB5	0.788047	0.000107995	62.589	T(0.212)S(0.788)AHFYRPAGAAGPEPK	3	-2.1698	2	0.863	1.177	1.517	1.577	0.801	0.489	0.736	0.841
O75064	736	1.354	Up	Q3	0.039342	S	DENN domain-containing protein 4B	DENND4B	0.894126	1.0587e-05	93.325	SAPS(0.106)S(0.894)PAPR	2	-0.13178	3	0.79	0.838	0.884	0.886	1.467	1.028	1.21	0.897
O75152	108	1.665	Up	Q3	0.048019	S	Zinc finger CCCH domain-containing protein 11A	ZC3H11A	0.999654	0.000149441	67.645	TVLPTVPES(1)PEEEVK	3	0.090309	1	0.585	0.5	0.917	1	1.667	0.953	1.025	1.352
O75351	102	1.617	Up	Q3	0.003584	S	Vacuolar protein sorting-associated protein 4B	VPS4B	0.999998	9.41837e-12	108.08	GNDS(1)DGEGESDDPEK	3	0.25144	7	0.68	0.718	0.821	0.838	1.532	1.053	1.29	1.069
O75376	158	1.587	Up	Q3	0.0130752	S	Nuclear receptor corepressor 1	NCOR1	0.829457	1.56145e-12	90.397	HEAPS(0.159)S(0.829)PIS(0.011)GQPCGDDQNASPSK	3	-1.1227	2	0.897	0.608	0.831	0.756	1.627	1.054	1.103	1.124
O75400	373	2.442	Up	Q4	0.02918	T	Pre-mRNA-processing factor 40 homolog A	PRPF40A	1	8.7906e-08	100.22	QETVADFT(1)PK	3	0.20958	7	0.513	0.574	0.71	0.527	2.696	1	0.798	1.182
O75475	122	2.244	Up	Q4	0.015025	T	PC4 and SFRS1-interacting protein	PSIP1	0.996896	5.27729e-05	82.01	ETSVS(0.003)KEDT(0.997)DHEEK	4	0.078651	2	0.478	0.503	0.711	0.774	2.049	0.876	1.029	1.58
O75475	129	1.596	Up	Q3	0.0026613	S	PC4 and SFRS1-interacting protein	PSIP1	0.999995	1.50891e-13	117.03	EDTDHEEKAS(1)NEDVTK	4	-0.56176	2	0.854	0.747	0.734	0.746	1.492	1.225	0.978	1.223
O75643	225	2.802	Up	Q4	0.0191621	S	U5 small nuclear ribonucleoprotein 200 kDa helicase	SNRNP200	1	6.2032e-164	228.3	EEAS(1)DDDMEGDEAVVR	2	-0.48685	26	0.536	0.439	0.623	0.506	2.887	1.117	0.805	1.087
O75909	324	1.71	Up	Q3	0.023475	S	Cyclin-K	CCNK	0.986325	0.000714071	67.136	KPS(0.986)PQPS(0.732)S(0.282)PR	3	-0.15431	5	0.769	0.653	0.808	0.722	1.935	0.965	1.103	1.044
O75909	328	2.305	Up	Q4	0.032044	S	Cyclin-K	CCNK	0.835753	0.00190809	60.161	KPS(0.98)PQPS(0.836)S(0.184)PR	3	-0.2004	7	0.544	0.586	0.669	0.622	2.276	0.882	1.173	1.249
O75909	329	2.178	Up	Q4	0.032763	S	Cyclin-K	CCNK	0.95293	0.000714071	67.136	KPSPQPS(0.047)S(0.953)PR	3	-0.026224	5	0.615	0.556	0.674	0.672	2.202	0.914	1.164	1.202
O75970	1078	0.454	Down	Q1	0.044896	S	Multiple PDZ domain protein	MPDZ	1	0.00236159	61.532	RHS(1)LIGPDIK	3	0.22801	2	0.756	0.922	1.743	2.083	0.864	0.528	0.697	0.408
O76054	401	0.169	Down	Q1	6.4215e-05	T	SEC14-like protein 2	SEC14L2	1	0.0138435	57.149	QLGAGT(1)PK	3	-0.21395	2	1.864	1.129	1.644	2.204	0.232	0.262	0.272	0.393
O76054	116	0.154	Down	Q1	1.93121e-05	S	SEC14-like protein 2	SEC14L2	0.995333	0.00313771	68.657	GLLFS(0.005)AS(0.995)K	2	0.68219	1	1.796	1.632	2.087	1.42	0.314	0.198	0.337	0.217
O94819	310	1.692	Up	Q3	0.00084121	S	Kelch repeat and BTB domain-containing protein 11	KBTBD11	0.996763	0.000603278	49.125	AGS(0.997)RPQS(0.729)PS(0.274)GDADAR	3	-1.4448	1	0.708	0.626	0.803	0.834	1.378	1.081	1.218	1.351
O94875	259	0.433	Down	Q1	0.0152156	S	Sorbin and SH3 domain-containing protein 2	SORBS2	1	2.16712e-13	107.99	RKS(1)EPAVGPPR	4	0.14047	15	1.43	1.341	1.384	1.427	0.604	0.925	0.419	0.469
O94875	1017	0.65	Down	Q2	0.0152589	S	Sorbin and SH3 domain-containing protein 2	SORBS2	0.773171	1.45679e-11	106.42	GAEDYPDPPIPHS(0.044)YS(0.773)S(0.183)DR	3	-0.030452	26	1.396	0.893	1.278	1.281	0.923	0.764	0.635	0.829
O94915	1959	1.377	Up	Q3	0.016362	T	Protein furry homolog-like	FRYL	0.77848	0.00575667	63.727	S(0.222)NT(0.778)LDIMDGR	2	-2.174	1	0.755	0.981	0.705	0.924	1.101	1.364	1.047	1.121
O94929	373	0.48	Down	Q1	0.000159872	S	Actin-binding LIM protein 3	ABLIM3	0.996546	8.72789e-60	163.91	AS(0.003)S(0.997)PGYIDSPTYSR	2	0.22531	9	1.439	1.451	1.176	1.341	0.776	0.66	0.614	0.545
O94929	503	0.527	Down	Q2	0.00036365	S	Actin-binding LIM protein 3	ABLIM3	1	6.57041e-12	113.11	RFS(1)S(1)GGEEDDFDR	2	-1.2307	6	1.46	1.325	1.305	1.148	0.782	0.761	0.566	0.653
O94929	504	0.507	Down	Q2	0.000117704	S	Actin-binding LIM protein 3	ABLIM3	1	0.000377514	71.98	RFS(1)S(1)GGEEDDFDR	2	-1.2307	2	1.5	1.209	1.268	1.333	0.642	0.775	0.579	0.694
O94956	320	0.593	Down	Q2	0.02644	S	Solute carrier organic anion transporter family member 2B1	SLCO2B1	0.998986	1.05169e-26	131.32	VLAVT(0.001)DS(0.999)PAR	2	0.12877	17	1.16	0.844	1.634	1.383	0.679	0.574	0.905	0.821
O95049	203	0.509	Down	Q2	0.00026408	S	Tight junction protein ZO-3	TJP3	1	5.66379e-13	109	RRDS(1)EEFGVK	4	0.10086	11	1.19	1.17	1.43	1.511	0.801	0.637	0.653	0.609
O95210	145	0.285	Down	Q1	0.0107025	S	Starch-binding domain-containing protein 1	STBD1	0.880047	4.73295e-06	91.589	NES(0.88)LES(0.12)PMGEWGFQK	3	-0.016057	5	2.533	0.693	1.944	1.055	0.455	0.583	0.333	0.405
O95210	148	0.292	Down	Q1	0.0158229	S	Starch-binding domain-containing protein 1	STBD1	0.978452	7.21606e-06	89.344	NES(0.022)LES(0.978)PMGEWGFQK	3	-0.13856	2	2.435	0.679	2.038	1.039	0.556	0.617	0.303	0.334
O95400	195	3.071	Up	Q4	0.0079956	S	CD2 antigen cytoplasmic tail-binding protein 2	CD2BP2	0.975849	7.17347e-05	82.069	KGPGQPS(0.024)S(0.976)PQR	2	-0.13836	5	0.383	0.447	0.605	0.53	2.667	0.861	1.05	1.457
O95425	261	1.72	Up	Q3	0.0083241	S	Supervillin	SVIL	0.881641	0.000174706	61.127	S(0.882)PS(0.117)FGDPQLS(0.001)PEAR	2	1.4518	2	0.836	0.601	0.876	0.628	1.323	1.594	0.991	1.15
O95425	270	1.556	Up	Q3	0.039658	S	Supervillin	SVIL	0.999997	9.71478e-05	78.95	SPSFGDPQLS(1)PEAR	3	0.90083	4	0.917	0.707	0.847	0.659	1.041	1.773	0.94	1.115
O95602	1429	2.636	Up	Q4	0.0175041	S	DNA-directed RNA polymerase I subunit RPA1	POLR1A	0.995206	8.25917e-05	54.582	EKQEEEVDY(0.005)ES(0.995)EEEEER	3	-1.3326	1	0.665	0.418	0.644	0.473	2.732	1.088	1.007	0.973
O95613	1653	0.748	Down	Q2	0.0058157	S	Pericentrin	PCNT	1	0.00067575	80.318	RES(1)EVLDLK	3	-0.32757	5	1.149	1.229	0.953	1.245	0.914	0.836	0.797	0.877
O95758	56	2.668	Up	Q4	0.033059	S	Polypyrimidine tract-binding protein 3	PTBP3	0.994518	0.00186529	66.267	DRPPCS(0.995)PS(0.005)R	2	-0.26764	4	0.533	0.44	0.69	0.518	2.952	1.145	0.812	0.909
O95832	205	0.442	Down	Q1	0.023756	S	Claudin-1	CLDN1	0.999121	0.00327896	54.764	PYPKPAPS(0.999)S(0.997)GKDY(0.004)V	3	-0.077656	1	2.205	0.697	1.354	1.293	0.718	0.659	0.559	0.516
O95832	206	0.442	Down	Q1	0.023756	S	Claudin-1	CLDN1	0.997279	0.00327896	54.764	PYPKPAPS(0.999)S(0.997)GKDY(0.004)V	3	-0.077656	1	2.205	0.697	1.354	1.293	0.718	0.659	0.559	0.516
O95954	519	0.277	Down	Q1	0.00070402	S	Formimidoyltransferase-cyclodeaminase	FTCD	0.975082	1.75208e-06	95.417	VS(0.975)S(0.025)LLQEAK	2	0.61359	3	1.685	1.198	2.195	1.189	0.449	0.325	0.601	0.359
O95954	520	0.248	Down	Q1	0.0057407	S	Formimidoyltransferase-cyclodeaminase	FTCD	0.956811	0.000445642	80.014	VS(0.043)S(0.957)LLQEAK	2	-0.27518	1	1.923	1.069	2.394	1.025	0.465	0.222	0.669	0.234
P00325	95	0.408	Down	Q1	0.030896	T	Alcohol dehydrogenase 1B	ADH1B	1	0.00943531	43.308	VIPLFT(1)PQCGK	3	-0.63382	1	2.234	0.862	1.322	1.263	0.906	0.276	0.403	0.735
P00325	165	0.368	Down	Q1	0.032156	S	Alcohol dehydrogenase 1B	ADH1B	1	0.00180069	66.004	IDAAS(1)PLEK	2	0.99676	4	2.354	0.95	1.673	0.87	0.591	0.507	0.578	0.477
P00352	267	0.339	Down	Q1	1.95641e-05	T	Retinal dehydrogenase 1	ALDH1A1	1	0.00108416	65.842	RVT(1)LELGGK	3	0.11428	2	1.838	1.292	1.493	1.351	0.559	0.458	0.513	0.497
P00387	146	0.442	Down	Q1	0.0131039	S	NADH-cytochrome b5 reductase 3	CYB5R3	0.999999	6.41439e-05	77.185	GPS(1)GLLVYQGK	2	-0.41188	6	2.078	1.082	1.569	0.817	0.694	0.488	0.64	0.631
P00966	91	0.353	Down	Q1	0.0078819	T	Argininosuccinate synthase	ASS1	0.771802	0.0101323	62.466	YLLGT(0.772)S(0.228)LAR	2	-0.10737	1	2.405	1.336	1.294	0.877	0.775	0.376	0.478	0.459
P01008	68	1.639	Up	Q3	0.037159	S	Antithrombin-III	SERPINC1	0.999998	3.13181e-18	119.94	ATEDEGS(1)EQKIPEATNR	3	-1.1191	4	1.079	0.561	0.76	0.632	1.522	1.484	0.977	0.985
P01024	672	0.269	Down	Q1	0.0187	S	Complement C3	C3	0.999861	0.00657225	66.056	S(1)VQLTEK	2	0.15615	8	0.837	1.725	0.703	3.041	0.566	0.458	0.377	0.293
P01042	332	2.338	Up	Q4	0.0047615	S	Kininogen-1	KNG1	0.999995	2.16734e-87	185.41	ES(1)NEELTESCETK	3	-0.16924	21	0.683	0.52	0.629	0.564	0.882	2.08	1.298	1.343
P02545	390	1.315	Up	Q3	0.040404	S	Prelamin-A/C	LMNA	0.997858	1.21232e-09	105.58	LRLS(0.998)PS(0.987)PT(0.008)S(0.008)QR	3	-0.60801	7	0.778	0.776	0.823	1.08	1.303	1.237	0.965	1.04
P02545	392	1.663	Up	Q3	0.0120965	S	Prelamin-A/C	LMNA	0.993257	1.21232e-09	105.58	LSPS(0.993)PT(0.006)SQR	3	-1.9815	8	0.653	0.652	0.733	0.966	1.508	1.449	0.997	1.042
P02730	356	2.705	Up	Q4	0.044916	S	Band 3 anion transport protein	SLC4A1	0.967393	4.41665e-18	124.63	YQSSPAKPDS(0.967)S(0.033)FYK	4	-0.63847	15	0.396	0.345	0.506	0.912	0.704	1.586	0.882	2.669
P02730	350	4.232	Up	Q4	0.0082157	S	Band 3 anion transport protein	SLC4A1	0.856175	1.5198e-07	97.095	YQS(0.144)S(0.856)PAKPDSSFYK	3	-1.1106	5	0.265	0.313	0.448	0.503	0.646	2.219	1.141	2.465
P02730	357	2.867	Up	Q4	0.041701	S	Band 3 anion transport protein	SLC4A1	0.974819	7.48913e-08	100.43	Y(0.007)QS(0.063)S(0.389)PAKPDS(0.566)S(0.975)FYK	3	0.45554	5	0.39	0.318	0.481	0.88	0.806	1.448	0.778	2.899
P02751	2384	2.09	Up	Q4	0.036582	S	Fibronectin	FN1	0.999991	1.47575e-11	54.425	TNTNVNCPIECFMPLDVQADREDS(1)RE	3	-0.26217	3	0.575	0.327	0.931	0.756	1.844	0.808	1.295	1.464
P04075	36	0.609	Down	Q2	0.022642	S	Fructose-bisphosphate aldolase A	ALDOA	0.98851	2.70898e-60	169.92	GILAADES(0.989)T(0.011)GSIAK	2	-0.19311	8	1.769	0.949	1.168	1.087	0.946	0.648	0.705	0.728
P04075	37	0.547	Down	Q2	0.0153035	T	Fructose-bisphosphate aldolase A	ALDOA	0.87017	0.00017504	82.651	GILAADES(0.114)T(0.87)GS(0.016)IAK	3	1.8059	1	1.751	0.895	1.405	1.12	0.889	0.552	0.718	0.669
P04114	644	0.465	Down	Q1	0.027158	S	Apolipoprotein B-100	APOB	0.805182	0.000167138	55.66	S(0.151)VS(0.805)LPS(0.043)LDPASAK	3	0.39883	2	1.01	1.156	0.915	2.38	0.697	0.679	0.451	0.712
P04406	153	0.41	Down	Q1	0.0028638	T	Glyceraldehyde-3-phosphate dehydrogenase	GAPDH	0.798561	1.20871e-06	92.474	IIS(0.002)NAS(0.005)CT(0.799)T(0.194)NCLAPLAK	3	-0.34703	7	1.749	1.206	1.592	1.129	0.728	0.422	0.74	0.435
P05062	39	0.364	Down	Q1	0.00186455	T	Fructose-bisphosphate aldolase B	ALDOB	0.999951	5.36482e-45	152.68	GILAADESVGT(1)MGNR	2	-0.19327	25	1.835	1.311	1.685	1.034	0.79	0.459	0.424	0.462
P05062	36	0.285	Down	Q1	0.00124109	S	Fructose-bisphosphate aldolase B	ALDOB	0.999854	1.45805e-34	143.67	GILAADES(1)VGTMGNR	2	-0.50241	32	2.171	1.341	1.729	0.987	0.644	0.4	0.355	0.375
P05165	252	0.472	Down	Q1	0.025203	S	"Propionyl-CoA carboxylase alpha chain, mitochondrial"	PCCA	0.994031	7.47884e-60	165.16	LSSQEAAS(0.006)S(0.994)FGDDR	2	-0.27911	8	0.924	1.123	1.691	1.695	0.691	0.435	1.036	0.404
P06493	15	4.536	Up	Q4	0.0188428	Y	Cyclin-dependent kinase 1	CDK1	0.999998	3.69894e-09	104.22	IGEGT(1)Y(1)GVVYK	3	4.1363	10	0.31	0.294	0.509	0.332	3.864	0.763	0.768	1.16
P06493	14	6.401	Up	Q4	0.0159631	T	Cyclin-dependent kinase 1	CDK1	1	4.2472e-08	98.942	IGEGT(1)Y(1)GVVYK	2	-0.28081	11	0.236	0.22	0.388	0.237	4.342	0.599	0.714	1.264
P06576	529	0.635	Down	Q2	0.02394	S	"ATP synthase subunit beta, mitochondrial"	ATP5F1B	0.920847	7.75977e-05	90.37	LAEEHS(0.079)S(0.921)	2	0.49685	8	1.567	1.154	1.001	1.171	1.082	0.735	0.661	0.629
P06733	79	0.529	Down	Q2	0.025483	S	Alpha-enolase	ENO1	0.999999	1.63431e-05	91.961	TIAPALVS(1)K	2	-0.32593	4	1.62	0.937	1.593	1.083	0.741	0.41	0.917	0.7
P07099	450	0.271	Down	Q1	0.019382	S	Epoxide hydrolase 1	EPHX1	1	0.0262395	44.98	FLS(1)VLER	2	-0.49217	2	2.501	0.66	2.294	0.84	0.633	0.344	0.341	0.388
P07099	47	0.279	Down	Q1	0.0173994	S	Epoxide hydrolase 1	EPHX1	1	1.90217e-05	85.813	EDDS(1)IRPFK	3	-0.26411	7	2.248	0.712	2.471	0.823	0.619	0.389	0.321	0.418
P07900	231	1.664	Up	Q3	0.0055954	S	Heat shock protein HSP 90-alpha	HSP90AA1	1	1.36047e-36	142.39	EVS(1)DDEAEEK	3	-1.8072	8	0.559	0.825	0.848	0.771	1.353	1.108	1.461	1.075
P08133	303	0.485	Down	Q1	0.0044985	S	Annexin A6	ANXA6	0.997168	0.000474102	83.948	S(0.003)LYS(0.997)MIK	2	-0.80344	2	1.181	1.174	1.651	1.38	0.648	0.525	0.951	0.49
P08238	226	2.108	Up	Q4	0.0102007	S	Heat shock protein HSP 90-beta	HSP90AB1	1	3.88691e-61	167.32	EREKEIS(1)DDEAEEEK	4	0.44637	19	0.584	0.752	0.672	0.566	2.194	1.073	1.082	1.077
P08263	142	0.443	Down	Q1	0.049944	S	Glutathione S-transferase A1	GSTA1	0.999988	1.48277e-06	89.46	S(1)HGQDYLVGNK	3	0.23792	5	2.546	1.132	1.173	0.693	0.871	0.534	0.54	0.51
P08263	132	0.179	Down	Q1	0.0045394	Y	Glutathione S-transferase A1	GSTA1	1	0.00266724	73.26	Y(1)FPAFEK	2	1.2616	3	3.272	1.323	1.504	0.683	0.402	0.271	0.186	0.358
P08263	37	0.277	Down	Q1	0.04742	S	Glutathione S-transferase A1	GSTA1	1	0.00410957	43.604	S(1)AEDLDKLR	3	1.0281	1	3.322	1.249	1.011	0.683	0.403	0.409	0.457	0.465
P08263	202	0.11	Down	Q1	0.0026216	S	Glutathione S-transferase A1	GSTA1	1	0.00122979	71.03	KFLQPGS(1)PR	3	-0.83732	9	3.968	1.357	1.206	0.674	0.328	0.153	0.153	0.162
P08670	214	2.59	Up	Q4	0.00039559	S	Vimentin	VIM	1	0.00167926	59.77	QDVDNAS(1)LAR	2	0.40839	2	0.473	0.487	0.467	0.802	1.308	1.381	1.508	1.575
P08670	325	2.747	Up	Q4	0.0035016	S	Vimentin	VIM	0.931461	0.000808393	42.947	QVQS(0.931)LT(0.069)CEVDALK	3	3.508	1	0.368	0.748	0.357	0.662	1.589	1.018	1.609	1.649
P08670	430	2.229	Up	Q4	0.020362	S	Vimentin	VIM	0.998349	4.94723e-08	100.97	ET(0.001)NLDS(0.998)LPLVDTHSK	4	0.49777	5	0.685	0.468	0.654	0.67	1.901	0.847	0.915	1.859
P09382	30	2.175	Up	Q4	0.0103438	S	Galectin-1	LGALS1	1	0.00804038	52.49	S(1)FVLNLGK	2	-0.36631	1	0.588	0.397	0.537	0.998	1.211	1.763	1.056	1.451
P09651	6	2.528	Up	Q4	0.0127751	S	Heterogeneous nuclear ribonucleoprotein A1	HNRNPA1	0.999733	2.94885e-19	120.49	SES(1)PKEPEQLR	2	0.49337	27	0.546	0.412	0.637	0.672	2.535	0.956	1.108	1.133
P09972	39	0.401	Down	Q1	0.048304	S	Fructose-bisphosphate aldolase C	ALDOC	0.996617	2.49555e-17	118.31	GILAADES(0.003)VGS(0.997)MAK	3	-0.022905	3	2.421	0.839	0.895	1.555	0.623	0.502	0.597	0.568
P09972	36	0.332	Down	Q1	0.022958	S	Fructose-bisphosphate aldolase C	ALDOC	0.999918	7.73837e-35	140.22	GILAADES(1)VGSMAK	2	0.39199	5	2.865	0.923	0.707	1.513	0.449	0.473	0.631	0.44
P0DMP2	426	1.957	Up	Q3	0.0028777	S	SLIT-ROBO Rho GTPase-activating protein 2B	SRGAP2B	0.916943	0.000941639	56.205	S(0.013)T(0.013)VS(0.917)ET(0.057)FMS(0.001)K	2	0.46821	3	0.764	0.516	0.809	0.616	1.442	1.297	1.009	1.547
P10644	77	0.773	Down	Q2	0.025964	S	cAMP-dependent protein kinase type I-alpha regulatory subunit	PRKAR1A	0.812208	2.12275e-06	73.574	T(0.188)DS(0.812)REDEIS(1)PPPPNPVVK	4	-0.4709	8	1.012	1.213	1.237	1.049	0.811	1.075	0.783	0.82
P10644	83	0.832	Down	Q2	0.0161371	S	cAMP-dependent protein kinase type I-alpha regulatory subunit	PRKAR1A	1	9.47662e-09	92.932	EDEIS(1)PPPPNPVVK	3	1.0305	55	1.139	1.056	1.201	0.971	0.899	0.945	0.837	0.952
P11168	523	0.366	Down	Q1	0.0043431	T	"Solute carrier family 2, facilitated glucose transporter member 2"	SLC2A2	0.999997	3.45103e-12	114.28	FLGATET(1)V	2	0.83364	8	1.145	1.38	1.97	1.362	0.554	0.32	0.846	0.422
P11182	220	0.388	Down	Q1	0.0199182	S	"Lipoamide acyltransferase component of branched-chain alpha-keto acid dehydrogenase complex, mitochondrial"	DBT	0.998302	0.00143639	46.318	QT(0.002)GAILPPS(0.998)PK	3	0.039131	1	1.561	0.644	1.999	1.558	0.741	0.51	0.6	0.386
P11310	351	0.343	Down	Q1	0.0065577	T	"Medium-chain specific acyl-CoA dehydrogenase, mitochondrial"	ACADM	0.999889	0.000161642	79.875	RNT(1)YYASIAK	3	0.18969	2	0.795	1.781	1.991	1.391	0.755	0.462	0.473	0.353
P11388	1106	4.848	Up	Q4	0.0118158	S	DNA topoisomerase 2-alpha	TOP2A	0.999995	2.19749e-27	138.03	VPDEEENEES(1)DNEKETEK	3	0.16882	7	0.323	0.254	0.447	0.344	3.787	0.693	1.089	1.063
P12694	337	0.417	Down	Q1	0.028383	S	"2-oxoisovalerate dehydrogenase subunit alpha, mitochondrial"	BCKDHA	0.982846	5.5127e-191	241.14	IGHHS(0.983)T(0.016)S(0.001)DDSSAYR	2	0.8053	24	2.006	0.765	1.45	1.424	0.623	0.537	0.643	0.553
P13073	72	0.455	Down	Q1	0.041823	S	"Cytochrome c oxidase subunit 4 isoform 1, mitochondrial"	COX4I1	0.973622	2.07161e-09	105.03	ASWS(0.026)S(0.974)LS(0.001)MDEK	2	-0.73945	2	0.744	1.13	2.059	1.564	0.734	0.559	0.872	0.338
P13611	2116	3.246	Up	Q4	0.031921	S	Versican core protein	VCAN	0.954409	6.77339e-07	86.367	QEIESET(0.005)T(0.04)S(0.954)EEQIQEEK	3	0.73578	1	0.465	0.342	0.522	0.555	1.504	3.047	0.592	0.972
P13796	257	1.272	Up	Q3	0.0032781	S	Plastin-2	LCP1	1	0.000169638	77.597	EGES(1)LEDLMK	2	0.18724	21	0.907	0.886	0.839	0.889	1.242	1.177	1.033	1.027
P13984	248	1.993	Up	Q3	0.035157	S	General transcription factor IIF subunit 2	GTF2F2	1	7.26735e-13	108.31	HYQGEEKS(1)D	3	-0.37869	8	0.635	0.649	0.679	0.71	2.02	0.869	1.224	1.213
P14317	62	0.667	Down	Q2	0.041064	S	Hematopoietic lineage cell-specific protein	HCLS1	1	0.000494947	53.773	NKVS(1)EEHDVLR	3	2.746	1	0.895	1.46	1.15	1.293	0.958	0.906	0.566	0.771
P14618	37	1.983	Up	Q3	0.0023596	S	Pyruvate kinase PKM	PKM	0.999573	0.000314166	69.456	LDIDS(1)PPITAR	2	-2.0343	7	0.588	0.636	0.73	0.728	1.736	1.357	0.963	1.263
P14923	182	0.445	Down	Q1	0.0025826	S	Junction plakoglobin	JUP	1	6.68337e-05	93.181	ALMGS(1)PQLVAAVVR	3	-0.40409	9	2.025	1.24	1.246	1.024	0.681	0.663	0.52	0.601
P15151	406	0.604	Down	Q2	0.0083995	S	Poliovirus receptor	PVR	0.863143	3.23818e-07	97.502	ENS(0.863)S(0.053)S(0.084)QDPQTEGTR	2	-0.18536	2	1.478	1.009	1.37	1.131	0.916	0.58	0.812	0.705
P15374	130	0.64	Down	Q2	0.011076	S	Ubiquitin carboxyl-terminal hydrolase isozyme L3	UCHL3	0.978949	0.000102632	70.134	FLEESVS(0.021)MS(0.979)PEER	3	-0.36692	10	1.098	1.313	1.421	1.046	1.005	0.649	0.807	0.66
P16157	4	2.37	Up	Q4	0.044423	S	Ankyrin-1	ANK1	0.999993	0.00240068	78.516	PYS(1)VGFR	2	0.11929	5	0.457	0.561	0.572	0.784	0.629	1.97	1	2.027
P16157	1686	1.717	Up	Q3	0.032317	S	Ankyrin-1	ANK1	0.996099	5.12294e-26	131.61	IT(0.002)HS(0.996)PT(0.002)VSQVTER	3	-0.062865	17	0.79	0.671	0.8	0.683	1.177	1.704	0.755	1.42
P16298	478	0.486	Down	Q1	0.0020177	S	Serine/threonine-protein phosphatase 2B catalytic subunit beta isoform	PPP3CB	1	0.00234125	73.499	ICS(1)FEEAK	2	-0.1812	4	1.333	1.115	1.554	1.381	0.456	0.71	0.635	0.815
P16333	89	0.723	Down	Q2	0.0020848	S	Cytoplasmic protein NCK1	NCK1	0.927633	3.63244e-18	111.4	KPS(0.058)VPDS(0.928)AS(0.014)PADDSFVDPGER	3	0.10597	2	1.253	1.125	1.15	1.116	0.893	0.949	0.752	0.762
P16930	419	0.17	Down	Q1	0.00328	S	Fumarylacetoacetase	FAH	1	0.00488668	60.788	VLPALLPS(1)	2	0.19632	2	1.84	1.589	2.128	0.651	0.237		0.255	0.299
P16949	38	2.375	Up	Q4	0.0195249	S	Stathmin	STMN1	0.999999	0.000119746	73.386	ESVPEFPLS(1)PPK	3	0.087613	12	0.529	0.292	0.726	0.824	0.864	1.667	1.799	1.3
P16949	46	2.318	Up	Q4	0.022656	S	Stathmin	STMN1	1	1.09153e-08	102.52	DLS(1)LEEIQK	3	0.91657	3	0.587	0.484	0.656	0.684	1.997	0.732	1.023	1.837
P17480	484	7.566	Up	Q4	0.0065042	S	Nucleolar transcription factor 1	UBTF	1	0.00986139	40.496	GKLPES(1)PK	3	-0.4269	1	0.169	0.236	0.328	0.201	4.131	0.578	1.022	1.336
P17706	304	1.724	Up	Q3	0.027023	S	Tyrosine-protein phosphatase non-receptor type 2	PTPN2	0.999194	0.000202599	51.771	EDLS(0.001)PAFDHS(0.999)PNK	3	0.49238	2	0.849	0.588	0.832	0.668	1.874	1.004	0.947	1.238
P17735	42	0.132	Down	Q1	0.0134388	S	Tyrosine aminotransferase	TAT	0.999493	0.00292253	44.511	WS(0.999)VRPS(0.001)DMAK	3	-1.4595	2	1.578	0.626	0.666	4.196	0.18	0.462	0.177	0.115
P17735	448	0.224	Down	Q1	0.020103	S	Tyrosine aminotransferase	TAT	1	3.36205e-39	149.07	IQEFCEQHYHCAEGS(1)QEECDK	4	0.78165	8	1.107	0.772	0.811	3.848	0.387	0.542	0.259	0.275
P17987	544	1.54	Up	Q3	0.008222	S	T-complex protein 1 subunit alpha	TCP1	1	2.22501e-25	130.01	HGS(1)YEDAVHSGALND	3	0.098377	3	0.631	0.761	0.87	0.888	1.511	1.061	1.119	1.16
P18206	721	1.518	Up	Q3	0.042555	S	Vinculin	VCL	0.999998	1.07431e-48	159.5	S(1)LLDASEEAIK	2	0.48124	11	0.909	0.667	0.841	0.76	0.866	1.695	1.132	1.131
P18206	787	1.53	Up	Q3	0.0145153	S	Vinculin	VCL	0.996493	0.00276196	70.942	AAS(0.996)DELS(0.004)K	2	-0.39993	1	0.852	0.642	0.875	0.793	0.992	1.576	1.081	1.189
P18433	189	1.458	Up	Q3	0.030555	S	Receptor-type tyrosine-protein phosphatase alpha	PTPRA	0.999837	0.000113431	83.204	QAGSHSNS(1)FR	2	-0.32344	4	0.883	0.628	0.835	0.909	0.902	1.096	1.37	1.378
P18669	92	0.512	Down	Q2	0.0108436	Y	Phosphoglycerate mutase 1	PGAM1	0.999999	1.58951e-18	117.89	HY(1)GGLTGLNK	3	0.65159	4	1.893	1.213	1.218	0.966	0.868	0.718	0.613	0.51
P18754	11	1.427	Up	Q3	0.00120494	S	Regulator of chromosome condensation	RCC1	1	0.000195107	83.045	S(1)PPADAIPK	2	-0.29153	13	0.846	0.758	0.758	0.934	1.305	1.104	1.158	1.137
P18887	447	3.005	Up	Q4	0.0162977	S	DNA repair protein XRCC1	XRCC1	0.948901	3.43707e-30	129.72	TKPTQAAGPS(0.051)S(0.949)PQKPPTPEETK	4	-0.59561	3	0.424	0.388	0.559	0.627	2.697	0.741	1.009	1.556
P20700	393	5.051	Up	Q4	0.0145989	S	Lamin-B1	LMNB1	0.889692	0.00276742	70.908	LS(0.003)PS(0.89)PS(0.103)S(0.003)R	2	0.67052	5	0.231	0.205	0.423	0.463	3.869	0.731	0.908	1.17
P20813	128	0.257	Down	Q1	0.0049368	S	Cytochrome P450 2B6	CYP2B6	0.999453	5.45362e-05	92.611	RFS(0.999)VTTMR	3	-0.42636	3	0.878	0.967	2.753	1.767	0.535	0.44	0.338	0.322
P20823	70	2.798	Up	Q4	0.0164792	S	Hepatocyte nuclear factor 1-alpha	HNF1A	0.995775	3.93038e-06	63.869	GS(0.996)EDET(0.004)DDDGEDFTPPILK	3	0.42992	1	0.633	0.313	0.524	0.636	2.233	0.684	1.467	1.509
P20823	247	1.646	Up	Q3	0.025222	S	Hepatocyte nuclear factor 1-alpha	HNF1A	0.792429	4.21929e-09	87.468	GVS(0.792)PS(0.208)QAQGLGSNLVTEVR	3	-0.33576	1	0.737	0.556	0.735	0.995	1.327	0.954	1.065	1.63
P21333	2599	1.84	Up	Q3	0.041197	T	Filamin-A	FLNA	1	0.00364761	67.385	T(1)PCEEILVK	3	-0.44864	1	0.745	0.532	0.804	0.736	1.026	2.136	0.874	1.147
P21399	30	0.28	Down	Q1	0.0029442	S	Cytoplasmic aconitate hydratase	ACO1	1	1.93625e-09	82.261	LEDS(1)RYGR	3	0.99491	5	2.05	0.951	2.103	1.148	0.642	0.429	0.389	0.289
P21549	207	0.406	Down	Q1	9.6546e-05	S	Serine--pyruvate aminotransferase	AGXT	0.993002	9.36481e-05	79.652	QGIDILYS(0.007)GS(0.993)QK	3	0.21808	2	1.259	1.81	1.248	1.371	0.641	0.587	0.56	0.523
P21580	573	2.649	Up	Q4	0.0018811	S	Tumor necrosis factor alpha-induced protein 3	TNFAIP3	0.949161	0.00210145	63.212	S(0.949)PS(0.05)PHS(0.001)CHR	2	-1.0871	1	0.561	0.377	0.801	0.453	1.876	1.412	1.348	1.171
P22314	13	1.776	Up	Q3	0.027262	S	Ubiquitin-like modifier-activating enzyme 1	UBA1	1	0.0143293	49.3	RVS(1)GPDPK	2	0.00062076	3	1.17	0.551	0.6	0.561	1.109	1.715	1.227	1.068
P22626	85	2.462	Up	Q4	0.049695	S	Heterogeneous nuclear ribonucleoproteins A2/B1	HNRNPA2B1	1	0.000766827	80.455	PHS(1)IDGR	3	0.13691	4	0.452	0.561	0.691	0.607	2.897	0.737	1.079	0.976
P23381	467	0.524	Down	Q2	0.00090219	S	"Tryptophan--tRNA ligase, cytoplasmic"	WARS	1	0.0352695	44.318	KLS(1)FDFQ	2	-0.11084	3	1.651	1.236	1.272	1.092	0.805	0.658	0.681	0.605
P23588	406	0.623	Down	Q2	0.0104393	S	Eukaryotic translation initiation factor 4B	EIF4B	1	0.00467855	58.699	ERHPS(1)WR	3	1.5691	3	1.282	1.086	1.415	1.148	1.068	0.697	0.623	0.682
P24534	106	1.614	Up	Q3	0.0361	S	Elongation factor 1-beta	EEF1B2	0.99999	1.26382e-18	115.55	DDDDIDLFGS(1)DDEEESEEAKR	3	0.13099	3	0.78	0.75	0.726	0.805	1.743	1.07	1.044	1.082
P24821	72	2.589	Up	Q4	0.041297	S	Tenascin	TNC	0.985295	7.05971e-27	135.64	LPVGSQCSVDLES(0.015)AS(0.985)GEK	3	-0.689	3	0.772	0.47	0.568	0.419	1.521	0.845	0.731	2.674
P25686	313	1.326	Up	Q3	0.0094155	S	DnaJ homolog subfamily B member 2	DNAJB2	0.970657	0.0157517	48.284	RS(0.029)PS(0.971)PEEK	2	0.58619	2	0.891	0.711	0.999	0.838	1.175	1.213	1.11	1.063
P25929	368	0.194	Down	Q1	0.00027832	S	Neuropeptide Y receptor type 1	NPY1R	1	0.00276196	70.942	QAS(1)PVAFK	2	0.16402	1	2.4	1.296	1.659	1.345	0.289	0.456	0.348	0.207
P26038	576	1.402	Up	Q3	0.037156	S	Moesin	MSN	1	0.0126347	55.37	IDEFES(1)M	2	-0.33686	7	0.933	0.772	0.615	1.01	1.26	1.192	0.944	1.274
P26232	640	1.704	Up	Q3	0.0033032	S	Catenin alpha-2	CTNNA2	0.996981	1.64368e-05	45.916	T(0.002)PEELEDDS(0.997)DFEQEDY(0.001)DVR	3	-0.94224	1	0.822	0.657	0.677	0.803	1.603	1.29	1.065	1.083
P26599	141	3.449	Up	Q4	0.0181009	S	Polypyrimidine tract-binding protein 1	PTBP1	0.833241	0.00705984	46.844	T(0.003)DS(0.164)S(0.833)PNQAR	2	-0.76762	1	0.489	0.269	0.548	0.492	3.214	0.941	0.836	1.21
P27105	7	0.171	Down	Q1	0.0127359	T	Erythrocyte band 7 integral membrane protein	STOM	0.999918	1.53144e-36	139.78	RHT(1)RDSEAQR	4	-0.18904	9	0.659	3.31	1.002	1.863	0.102	0.491	0.379	0.194
P27144	48	0.396	Down	Q1	0.028921	T	"Adenylate kinase 4, mitochondrial"	AK4	0.834346	5.36218e-08	104.84	ENIKAS(0.166)T(0.834)EVGEMAK	3	-0.59011	2	1.157	1.103	2.354	1.114	0.495	0.334	1.147	0.295
P27144	47	0.52	Down	Q2	0.032581	S	"Adenylate kinase 4, mitochondrial"	AK4	0.790737	0.000172825	53.453	ENIKAS(0.791)T(0.209)EVGEMAK	3	0.18092	1	1.101	0.977	2.095	1.091	0.709	0.496	0.985	0.545
P27216	10	0.432	Down	Q1	0.044857	S	Annexin A13	ANXA13	0.959056	4.54629e-06	87.083	AS(0.041)S(0.959)PQGFDVDR	2	-0.50934	1	1.072	0.644	1.661	2.21	0.77	0.679	0.558	0.406
P27708	1859	1.759	Up	Q3	0.02186	S	CAD protein	CAD	1	4.70657e-08	98.943	IHRAS(1)DPGLPAEEPK	3	0.072201	12	0.655	0.55	0.886	0.808	1.8	1.302	0.928	1.07
P29323	575	3.665	Up	Q4	0.0036369	S	Ephrin type-B receptor 2	EPHB2	0.999831	0.00276196	70.942	ADS(1)EYTDK	2	0.36029	4	0.377	0.342	0.495	0.501	0.785	1.377	1.502	2.621
P29474	633	0.682	Down	Q2	0.0087157	S	"Nitric oxide synthase, endothelial"	NOS3	0.909018	0.000321569	70.121	KES(0.909)S(0.079)NT(0.011)DSAGALGTLR	3	-0.12327	2	0.979	1.192	1.147	1.439	0.838	0.897	0.68	0.828
P29590	403	1.375	Up	Q3	0.045403	S	Protein PML	PML	0.997719	0.000933449	61.409	KAS(0.998)PEAAS(0.002)TPR	2	1.1986	4	0.824	0.619	0.805	1.12	1.007	1.1	1.245	1.279
P29590	40	1.762	Up	Q3	0.001423	S	Protein PML	PML	0.8608	0.000215041	73.386	QPS(0.996)PS(0.987)PS(0.861)PT(0.157)ER	2	0.85616	2	0.763	0.563	0.689	0.881	1.209	1.196	1.444	1.255
P29590	36	1.762	Up	Q3	0.001423	S	Protein PML	PML	0.995534	0.000215041	73.386	QPS(0.996)PS(0.987)PS(0.861)PT(0.157)ER	2	0.85616	2	0.763	0.563	0.689	0.881	1.209	1.196	1.444	1.255
P29590	505	1.591	Up	Q3	0.023962	S	Protein PML	PML	0.871566	7.29635e-37	140.27	S(0.128)S(0.872)PEQPRPSTSK	3	0.62198	17	0.822	0.519	0.828	0.919	1.204	1.319	0.939	1.45
P29590	48	1.362	Up	Q3	0.020304	S	Protein PML	PML	1	0.000413131	58.885	APAS(1)EEEFQFLR	2	0.41941	1	0.896	0.644	0.854	0.993	1.188	1.014	1.197	1.215
P29590	8	1.497	Up	Q3	0.00162106	S	Protein PML	PML	1	1.98068e-19	98.636	S(1)PRPQQDPAR	2	0.86388	16	0.782	0.667	0.861	0.894	1.261	1.078	1.195	1.262
P29590	408	1.443	Up	Q3	0.031659	S	Protein PML	PML	0.804644	8.59639e-06	85.536	KAS(0.173)PEAAS(0.805)T(0.022)PR	3	0.64799	4	0.773	0.601	0.775	1.126	1.065	1.1	1.226	1.334
P29590	38	1.67	Up	Q3	0.0096151	S	Protein PML	PML	0.98682	0.000215041	73.386	QPS(0.996)PS(0.987)PS(0.861)PT(0.157)ER	2	0.85616	7	0.666	0.549	0.855	0.927	1.384	1.117	1.432	1.071
P29590	504	1.721	Up	Q3	0.0054364	S	Protein PML	PML	0.944266	2.10286e-09	106.6	S(0.944)S(0.056)PEQPR	2	-0.49085	9	0.77	0.537	0.791	0.843	1.301	1.324	0.996	1.439
P30050	38	6.491	Up	Q4	0.0191615	S	60S ribosomal protein L12	RPL12	1	0.00237084	61.344	IGPLGLS(1)PK	2	1.1736	2	0.207	0.264	0.369	0.228	4.51	0.519	0.847	1.056
P30086	52	0.199	Down	Q1	0.00060072	S	Phosphatidylethanolamine-binding protein 1	PEBP1	0.991736	3.79668e-25	132.67	NRPT(0.008)S(0.992)ISWDGLDSGK	2	0.37165	2	1.761	1.013	2.435	1.462	0.332	0.211	0.465	0.32
P30086	185	0.65	Down	Q2	0.0093578	S	Phosphatidylethanolamine-binding protein 1	PEBP1	0.999997	0.00360074	65.842	LYEQLS(1)GK	2	-0.096348	3	1.394	1.015	1.344	1.096	0.983	0.703	0.795	0.671
P30086	51	0.225	Down	Q1	0.00063574	T	Phosphatidylethanolamine-binding protein 1	PEBP1	0.779107	4.90251e-05	83.423	NRPT(0.779)S(0.205)IS(0.016)WDGLDSGK	2	-0.62704	2	1.802	0.98	2.21	1.535	0.323	0.282	0.55	0.316
P30086	54	0.361	Down	Q1	0.0021606	S	Phosphatidylethanolamine-binding protein 1	PEBP1	0.946131	3.42665e-05	82.367	NRPT(0.015)S(0.015)IS(0.946)WDGLDS(0.023)GK	3	0.34906	1	1.656	0.979	1.862	1.379	0.572	0.408	0.732	0.412
P30613	292	0.589	Down	Q2	0.030502	S	Pyruvate kinase PKLR	PKLR	1	0.00113398	74.78	KAS(1)DVAAVR	2	-0.24775	2	1.067	0.979	1.701	1.287	1.104	0.574	0.676	0.611
P30613	480	0.524	Down	Q2	0.043697	S	Pyruvate kinase PKLR	PKLR	0.936597	0.0232079	46.844	S(0.937)AQLLS(0.063)R	2	-0.16617	1	1.292	0.838	1.955	1.164	0.72	0.71	0.712	0.608
P31327	786	0.459	Down	Q1	0.021695	S	"Carbamoyl-phosphate synthase [ammonia], mitochondrial"	CPS1	0.751274	0.011911	44.753	FHGT(0.014)S(0.235)S(0.751)R	3	0.99889	2	2.032	1.525	1.033	0.893	0.905	0.689	0.47	0.453
P31327	835	0.381	Down	Q1	0.039343	S	"Carbamoyl-phosphate synthase [ammonia], mitochondrial"	CPS1	1	3.10954e-08	101.35	EWPS(1)NLDLR	2	0.030068	8	2.42	1.547	1.092	0.732	1.032	0.469	0.439	0.268
P31943	104	1.891	Up	Q3	0.0170774	S	Heterogeneous nuclear ribonucleoprotein H	HNRNPH1	0.994409	0.000339622	59.154	HT(0.001)GPNS(0.994)PDT(0.004)ANDGFVR	2	0.34898	4	0.603	0.532	0.737	0.895	1.881	0.946	1.346	1.06
P32929	405	0.562	Down	Q2	0.028238	S	Cystathionine gamma-lyase	CTH	0.816806	0.000447498	67.385	AAHPPS(0.025)GS(0.158)HS(0.817)	3	-0.21445	1	1.438	1.439	1.038	1.205	1.092	0.806	0.436	0.546
P33176	933	1.654	Up	Q3	0.049784	S	Kinesin-1 heavy chain	KIF5B	0.876103	5.28561e-06	50.858	PIRPGQHPAAS(0.876)PT(0.123)HPSAIR	4	0.93224	1	0.64	0.49	0.978	0.906	1.603	1.214	0.841	1.327
P33316	88	1.67	Up	Q3	0.0151039	S	"Deoxyuridine 5'-triphosphate nucleotidohydrolase, mitochondrial"	DUT	0.99362	1.17593e-05	57.484	AGGS(0.994)PAPGPET(0.006)PAISPSK	3	0.93503	1	0.772	0.6	0.837	0.788	1.732	0.964	1.074	1.234
P33527	930	1.96	Up	Q3	0.0097373	S	Multidrug resistance-associated protein 1	ABCC1	0.831946	1.74044e-08	100.38	HHNS(0.832)T(0.168)AELQK	3	-0.47272	5	0.522	0.625	0.73	0.825	1.062	1.705	0.946	1.584
P34741	187	4.098	Up	Q4	0.0031042	S	Syndecan-2	SDC2	0.960793	0.00243955	65.179	KPS(0.961)S(0.039)AAYQK	2	0.65251	9	0.333	0.282	0.38	0.574	0.91	2.676	1.106	1.738
P35555	2702	3.032	Up	Q4	0.0093369	S	Fibrillin-1	FBN1	0.957983	3.24557e-14	73.361	GNPEPPVS(0.958)GEMDDNS(0.039)LS(0.003)PEACYECK	4	-1.4593	13	0.422	0.36	0.452	0.75	0.713	1.483	1.66	2.159
P35558	19	0.218	Down	Q1	0.0039198	S	"Phosphoenolpyruvate carboxykinase, cytosolic [GTP]"	PCK1	0.999785	1.99227e-07	101.08	VVQGS(1)LDSLPQAVR	3	0.16953	3	0.937	2.885	0.863	1.885	0.302	0.373	0.28	0.476
P35579	1943	2.161	Up	Q4	0.0029184	S	Myosin-9	MYH9	1	6.57217e-19	128.06	KGAGDGS(1)DEEVDGKADGAEAK	5	-1.4705	32	0.515	0.762	0.576	0.678	1.248	1.944	1.076	1.202
P35580	1975	2.113	Up	Q4	0.034941	S	Myosin-10	MYH10	0.999952	0.000383083	55.011	TSDVNETQPPQS(1)E	2	-0.4734	2	0.538	0.864	0.607	0.561	1.719	1.861	0.674	1.177
P35611	364	2.119	Up	Q4	0.000103982	T	Alpha-adducin	ADD1	0.894702	0.00387169	40.941	S(0.032)PGS(0.012)PVGEGT(0.895)GS(0.062)PPK	3	1.2956	1	0.635	0.648	0.583	0.699	1.594	1.113	1.331	1.397
P35611	358	1.635	Up	Q3	0.0042009	S	Alpha-adducin	ADD1	0.999746	3.9972e-47	161.35	SPGS(1)PVGEGTGSPPK	2	-0.14947	15	0.699	0.569	0.873	0.896	1.108	1.281	1.264	1.311
P35658	670	3.237	Up	Q4	0.0192601	T	Nuclear pore complex protein Nup214	NUP214	1	0.0360753	51.066	IT(1)PPAAK	3	0.8494	1	0.626	0.269	0.395	0.598	2.903	0.853	0.896	1.459
P35658	430	2.592	Up	Q4	0.0194165	S	Nuclear pore complex protein Nup214	NUP214	0.841255	4.65139e-05	70.114	S(0.841)PGS(0.128)T(0.029)PT(0.002)TPTSSQAPQK	3	0.81506	4	0.528	0.484	0.75	0.465	2.711	1.009	0.9	1.153
P35749	1954	1.833	Up	Q3	0.024459	S	Myosin-11	MYH11	0.996863	0.000353168	52.185	VIENADGS(0.997)EEET(0.002)DT(0.001)R	2	-0.4763	3	0.849	0.437	0.665	0.873	1.079	1.854	1.134	1.109
P36871	19	0.417	Down	Q1	0.0020642	T	Phosphoglucomutase-1	PGM1	0.94093	0.000167832	72.801	TQAY(0.001)QDQKPGT(0.941)S(0.058)GLR	3	-0.037774	3	2.082	1.051	1.381	1.132	0.582	0.514	0.673	0.585
P36871	507	0.475	Down	Q1	0.014539	T	Phosphoglucomutase-1	PGM1	0.849753	9.91035e-05	89.466	LS(0.001)GT(0.85)GS(0.023)AGAT(0.126)IR	2	-0.33434	3	2.05	0.908	1.459	1.007	0.74	0.597	0.734	0.505
P36871	505	0.314	Down	Q1	0.00182454	S	Phosphoglucomutase-1	PGM1	0.99397	1.21571e-12	109.64	LS(0.994)GT(0.005)GS(0.001)AGATIR	2	2.0489	8	1.985	1.243	1.733	1.126	0.586	0.347	0.652	0.327
P36873	311	1.772	Up	Q3	0.0103951	T	Serine/threonine-protein phosphatase PP1-gamma catalytic subunit	PPP1CC	0.793473	0.00175054	40.278	KPNAT(0.207)RPVT(0.793)PPR	3	0.52631	1	0.85	0.503	0.833	0.7	1.35	1.06	1.085	1.618
P37288	278	0.118	Down	Q1	0.0097208	S	Vasopressin V1a receptor	AVPR1A	0.754336	0.000194224	58.32	GFLLAPCVS(0.246)S(0.754)VK	3	0.42715	1	0.471	3.926	0.826	1.93	0.227	0.233	0.267	0.119
P37837	237	0.302	Down	Q1	0.00157548	S	Transaldolase	TALDO1	0.999382	0.000720608	60	T(0.001)IVMGAS(0.999)FR	3	-0.22539	3	2.312	1.066	1.565	1.203	0.494	0.43	0.606	0.325
P38117	226	0.614	Down	Q2	0.026923	S	Electron transfer flavoprotein subunit beta	ETFB	0.994607	0.000128972	62.287	LS(0.005)VIS(0.995)VEDPPQR	3	-0.6842	4	0.973	0.935	1.53	1.519	0.765	0.793	0.897	0.588
P38646	627	0.453	Down	Q1	0.0152621	S	"Stress-70 protein, mitochondrial"	HSPA9	0.982077	0.0122924	42.317	KDS(0.982)ET(0.018)GENIR	3	-1.258	1	1.348	1.766	0.882	1.511	0.8	0.84	0.456	0.396
P40222	514	1.98	Up	Q3	0.0053984	S	Alpha-taxilin	TXLNA	0.866404	0.000218444	82.59	RPEGPGAQAPS(0.866)S(0.134)PR	3	-0.088211	7	0.454	0.609	0.758	0.863	1.028	1.511	1.453	1.323
P40222	515	1.885	Up	Q3	0.0059441	S	Alpha-taxilin	TXLNA	0.956034	1.70233e-07	103.75	RPEGPGAQAPS(0.044)S(0.956)PR	3	-0.38024	9	0.498	0.726	0.679	0.87	0.961	1.462	1.477	1.328
P40818	641	0.614	Down	Q2	0.034759	S	Ubiquitin carboxyl-terminal hydrolase 8	USP8	1	0.00681123	45.565	ARS(1)EEMGR	3	1.1619	2	1.063	1.102	1.601	1.191	0.965	0.946	0.487	0.645
P40925	241	0.339	Down	Q1	0.0075003	S	"Malate dehydrogenase, cytoplasmic"	MDH1	0.944525	0.0008466	74.475	KLS(0.945)S(0.055)AMSAAK	3	-0.35268	2	1.593	1.401	1.437	1.545	0.525	0.737	0.437	0.325
P41208	20	1.564	Up	Q3	0.0128185	S	Centrin-2	CETN2	0.999993	4.28619e-26	130.27	MS(1)PKPELTEEQK	3	-0.30656	17	0.905	0.6	0.753	0.862	1.47	0.97	1.143	1.296
P41279	141	1.716	Up	Q3	2.3976e-06	S	Mitogen-activated protein kinase kinase kinase 8	MAP3K8	1	0.000488833	79.492	NIGS(1)DFIPR	2	-0.74852	4	0.75	0.73	0.714	0.751	1.184	1.201	1.347	1.323
P42166	74	2.742	Up	Q4	0.0192166	T	"Lamina-associated polypeptide 2, isoform alpha"	TMPO	0.99991	5.91603e-29	117.94	GPPDFSSDEEREPT(1)PVLGSGAAAAGR	3	-0.47909	11	0.597	0.37	0.614	0.557	2.531	1.393	0.691	1.247
P42685	178	0.303	Down	Q1	0.009401	T	Tyrosine-protein kinase FRK	FRK	1	1.60835e-18	125.82	LDEGGFFLT(1)R	2	-0.59423	2	1.915	2.287	0.707	1.228	0.561	0.36	0.602	0.339
P42858	1874	0.778	Down	Q2	0.00045828	S	Huntingtin	HTT	0.986185	2.76279e-06	73.672	LLS(0.014)PQMS(0.986)GEEEDSDLAAK	3	0.31752	3	1.17	1.074	1.085	1.17	0.918	0.835	0.917	0.831
P42858	1862	0.759	Down	Q2	0.038897	S	Huntingtin	HTT	0.99812	0.00322835	72.531	RHS(0.998)LS(0.002)STK	4	0.61686	3	0.89	1.16	1.279	1.219	0.92	0.792	0.99	0.75
P43487	60	0.455	Down	Q1	0.0089206	S	Ran-specific GTPase-activating protein	RANBP1	1	4.8828e-09	102.64	FAS(1)ENDLPEWK	2	0.43985	4	1.985	1.185	1.309	1.02	0.656	0.652	0.396	0.798
P43490	398	0.247	Down	Q1	0.00166224	S	Nicotinamide phosphoribosyltransferase	NAMPT	1	0.00139836	78.342	DLLNCS(1)FK	2	-0.66804	2	2.248	2.168	0.905	1.093	0.472	0.421	0.341	0.353
P45973	14	2.969	Up	Q4	0.0137821	S	Chromobox protein homolog 5	CBX5	0.888752	9.52218e-36	149.47	TADS(0.001)S(0.011)S(0.098)S(0.889)EDEEEYVVEK	3	-0.90399	1	0.447	0.35	0.61	0.609	2.876	1.08	0.942	1.087
P46019	1044	0.449	Down	Q1	0.001624	S	"Phosphorylase b kinase regulatory subunit alpha, liver isoform"	PHKA2	0.897965	1.03719e-29	128.03	S(0.002)S(0.002)T(0.009)PS(0.055)S(0.898)PT(0.031)GT(0.002)S(0.001)SSDSGGHHIGWGER	3	-0.20066	4	1.331	1.315	1.312	1.564	0.641	0.766	0.678	0.393
P46019	729	0.243	Down	Q1	0.047683	S	"Phosphorylase b kinase regulatory subunit alpha, liver isoform"	PHKA2	0.947078	0.000174965	61.87	S(0.947)LNLVDS(0.053)PQPLLEK	3	-0.41862	1	2.244	0.456	2.242	1.491	0.5	0.387	0.329	0.35
P46821	1793	3.543	Up	Q4	0.039519	S	Microtubule-associated protein 1B	MAP1B	0.797366	4.60384e-08	84.975	ES(0.201)S(0.797)PLYSPT(0.001)FSDSTSAVK	3	0.42985	2	0.481	0.434	0.455	0.391	2.412	2.037	0.579	1.211
P46821	831	2.532	Up	Q4	0.0004217	S	Microtubule-associated protein 1B	MAP1B	0.999038	6.56053e-05	77.894	S(0.001)LMS(0.999)S(1)PEDLTK	2	-0.49516	16	0.657	0.485	0.574	0.549	1.26	1.791	1.079	1.604
P46821	1378	1.912	Up	Q3	0.034716	S	Microtubule-associated protein 1B	MAP1B	0.764918	5.81213e-06	49.66	AS(0.225)VS(0.765)PMDEPVPDS(0.009)ES(0.001)PIEK	3	0.68013	1	0.803	0.635	0.691	0.618	1.443	1.894	0.701	1.215
P46821	1852	3.365	Up	Q4	0.0063227	S	Microtubule-associated protein 1B	MAP1B	0.875612	1.56182e-05	87.568	DLS(0.876)T(0.124)PGLEK	3	0.41745	5	0.567	0.329	0.573	0.364	1.831	1.604	0.696	2.037
P46821	832	2.839	Up	Q4	0.00040039	S	Microtubule-associated protein 1B	MAP1B	0.999812	1.54971e-06	92.856	S(0.001)LMS(0.999)S(1)PEDLTK	2	-0.49516	23	0.617	0.426	0.514	0.527	1.684	1.613	0.998	1.622
P46939	825	1.537	Up	Q3	0.0024227	S	Utrophin	UTRN	0.909782	0.00168686	52.126	HT(0.084)S(0.91)IS(0.006)ESSR	3	0.22699	1	0.805	0.846	0.784	0.719	1.436	1.208	0.985	1.219
P46940	330	2.085	Up	Q4	0.0074174	S	Ras GTPase-activating-like protein IQGAP1	IQGAP1	1	0.0015198	61.11	ALQS(1)PALGLR	2	-0.043914	1	0.834	0.488	0.547	0.725	0.919	1.234	1.587	1.668
P47871	456	0.521	Down	Q2	0.0026241	S	Glucagon receptor	GCGR	0.998233	2.9948e-11	98.3	GGGS(0.998)QDS(0.002)SAETPLAGGLPR	3	0.14493	2	1.193	1.602	1.483	0.983	0.834	0.636	0.652	0.618
P48444	493	2.215	Up	Q4	0.049759	S	Coatomer subunit delta	ARCN1	0.999997	9.8983e-05	79.652	VTQVDGNS(1)PVR	2	-0.030152	1	0.654	0.477	0.634	0.724	2.653	1.111	0.811	0.937
P48681	578	3.174	Up	Q4	0.032238	S	Nestin	NES	1	1.36705e-06	102.87	S(1)LEEDLETLK	2	0.20415	2	0.605	0.183	0.703	0.426	2.219	0.88	0.773	2.212
P48681	680	2.136	Up	Q4	0.01652	S	Nestin	NES	1	3.81509e-24	124.82	ENQEPLRS(1)PEVGDEEALRPLTK	5	0.58239	2	0.722	0.33	0.773	0.726	1.224	1.688	0.964	1.573
P48681	471	2.515	Up	Q4	0.0057752	S	Nestin	NES	0.965298	2.47348e-21	84.903	QEASTGQSPEDHASLAPPLS(0.965)PDHS(0.026)S(0.008)LEAK	5	-0.081064	1	0.607	0.429	0.623	0.617	1.712	1.828	0.789	1.395
P48681	768	2.651	Up	Q4	0.0054608	S	Nestin	NES	1	5.82882e-14	117.65	S(1)LGEQDQMTLRPPEK	4	-0.049222	27	0.662	0.39	0.601	0.538	1.868	1.384	0.806	1.751
P49023	258	0.66	Down	Q2	0.0036594	S	Paxillin	PXN	0.99079	0.0125392	47.971	IS(0.991)AS(0.006)S(0.003)ATR	2	0.038271	2	1.278	1.333	1.034	1.174	0.644	0.854	0.795	0.887
P49326	280	0.508	Down	Q2	0.021099	S	Dimethylaniline monooxygenase [N-oxide-forming] 5	FMO5	0.968511	0.000466542	46.494	ALS(0.969)QHPT(0.031)LNDDLPNR	3	-0.11117	1	0.859	1.102	1.944	1.398	0.899	0.679	0.605	0.513
P49354	373	1.893	Up	Q3	0.0043434	S	Protein farnesyltransferase/geranylgeranyltransferase type-1 subunit alpha	FNTA	0.994994	2.50954e-18	126.16	HS(0.001)T(0.003)ENDS(0.995)PT(0.002)NVQQ	2	-0.4611	7	0.619	0.612	0.85	0.684	1.821	1.137	1.17	1.107
P49419	84	0.676	Down	Q2	0.026302	S	Alpha-aminoadipic semialdehyde dehydrogenase	ALDH7A1	0.995826	0.000134324	61.962	QAS(0.996)VADY(0.004)EETVK	3	0.11835	1	1.228	1.457	1.095	0.994	1.03	0.606	0.811	0.78
P49736	27	3.684	Up	Q4	0.025176	S	DNA replication licensing factor MCM2	MCM2	0.928003	0.000317737	69.314	GNDPLT(0.002)S(0.07)S(0.928)PGR	2	-0.78559	3	0.344	0.358	0.544	0.462	3.549	0.827	0.749	1.168
P49736	40	8.087	Up	Q4	0.02542	S	DNA replication licensing factor MCM2	MCM2	0.809605	1.69094e-26	131.32	RTDALTS(0.81)S(0.19)PGR	2	-0.054272	1		0.096	0.293	0.205	3.827	0.591	0.585	1.402
P49736	139	6.081	Up	Q4	0.0194798	S	DNA replication licensing factor MCM2	MCM2	1	2.7047e-59	170.61	GLLYDS(1)DEEDEERPAR	2	-0.72054	24	0.232	0.204	0.451	0.243	4.086	0.547	0.706	1.532
P49736	41	4.388	Up	Q4	0.030963	S	DNA replication licensing factor MCM2	MCM2	0.995226	2.83111e-27	138.31	RTDALTS(0.005)S(0.995)PGR	2	-0.35149	3	0.255	0.337	0.549	0.344	3.81	0.774	0.587	1.345
P49748	489	0.622	Down	Q2	0.024444	S	"Very long-chain specific acyl-CoA dehydrogenase, mitochondrial"	ACADVL	0.999976	3.18745e-08	101.53	ELSGLGS(1)ALK	2	-0.46137	1	0.934	1.207	1.206	1.586	0.576	0.825	0.992	0.673
P49756	583	2.053	Up	Q4	0.0041413	S	RNA-binding protein 25	RBM25	1	1.83279e-25	129.11	QEPES(1)EEEEEEKQEKEEK	4	0.98138	5	0.463	0.544	0.71	0.904	1.636	1.245	1.153	1.346
P49792	781	3.175	Up	Q4	0.025243	S	E3 SUMO-protein ligase RanBP2	RANBP2	0.961628	0.00299459	56.043	HS(0.001)T(0.022)PS(0.962)PT(0.015)R	3	0.16413	4	0.505	0.392	0.601	0.418	3.248	1.018	0.749	1.069
P49841	216	1.318	Up	Q3	0.019638	Y	Glycogen synthase kinase-3 beta	GSK3B	0.996049	2.87886e-06	91.313	GEPNVS(0.004)Y(0.996)ICSR	3	-0.5379	13	0.858	0.705	0.915	0.973	1.291	0.997	1.162	1.098
P49915	332	2.317	Up	Q4	0.031324	S	GMP synthase [glutamine-hydrolyzing]	GMPS	0.941772	0.000201054	73.386	TLNMT(0.002)T(0.057)S(0.942)PEEK	2	1.2319	4	0.683	0.474	0.639	0.616	2.574	0.816	0.961	1.238
P50225	138	0.257	Down	Q1	0.009824	S	Sulfotransferase 1A1	SULT1A1	0.998387	0.000101318	62.055	DVAVS(0.998)Y(0.001)Y(0.001)HFYHMAK	4	-0.71308	1	2.092	0.642	2.512	1.119	0.547	0.301	0.427	0.361
P50443	36	2.98	Up	Q4	0.00050119	S	Sulfate transporter	SLC26A2	0.801143	0.0137033	53.775	ES(0.061)S(0.801)T(0.138)DFK	2	0.89601	1	0.314	0.57	0.542	0.584	1.55	1.669	1.205	1.565
P50613	170	2.468	Up	Q4	0.020796	T	Cyclin-dependent kinase 7	CDK7	0.999928	0.000173424	86.911	AYT(1)HQVVTR	2	-0.81476	4	0.631	0.398	0.652	0.626	2.63	1.066	1.04	0.957
P50613	164	2.365	Up	Q4	0.030723	S	Cyclin-dependent kinase 7	CDK7	0.993152	0.0239463	46.39	S(0.007)FGS(0.993)PNR	2	-0.16376	2	0.687	0.426	0.797	0.467	2.596	0.915	1.002	1.109
P51178	134	0.603	Down	Q2	0.0094565	S	"1-phosphatidylinositol 4,5-bisphosphate phosphodiesterase delta-1"	PLCD1	0.98761	2.77637e-05	81.709	IIHHS(0.012)GS(0.988)MDQR	3	-0.5568	3	1.094	1.484	1.085	1.326	0.912	0.731	0.827	0.54
P51531	1377	1.56	Up	Q3	0.0166838	S	Probable global transcription activator SNF2L2	SMARCA2	1	0.000123399	52.862	LS(1)PNPPK	2	-0.00061811	3	0.718	0.637	0.816	0.954	1.51	0.935	1.303	1.128
P51681	337	1.904	Up	Q3	0.0031395	S	C-C chemokine receptor type 5	CCR5	0.855443	0.00702506	64.654	AS(0.144)S(0.855)VYTR	2	-0.52413	2	0.544	0.572	0.742	0.897	1.107	1.542	1.389	1.207
P52569	646	0.456	Down	Q1	0.0127966	S	Cationic amino acid transporter 2	SLC7A2	0.82335	5.32282e-09	96.673	NLS(0.823)S(0.177)PFIFHEK	3	-0.2364	2	1.919	1.107	1.199	1.27	1.066	0.496	0.437	0.506
P52569	647	0.389	Down	Q1	0.0091796	S	Cationic amino acid transporter 2	SLC7A2	0.757251	3.64485e-14	116.58	NLS(0.243)S(0.757)PFIFHEK	3	-0.7173	2	2.064	1.23	1.214	1.249	1.009	0.436	0.35	0.447
P52701	227	2.429	Up	Q4	0.040279	S	DNA mismatch repair protein Msh6	MSH6	0.999997	3.08604e-07	93.753	SEEDNEIES(1)EEEVQPK	3	0.64508	3	0.437	0.484	0.669	0.743	2.736	0.993	0.775	1.163
P52756	78	1.876	Up	Q3	0.0109165	S	RNA-binding protein 5	RBM5	1	2.40046e-74	183.45	SEDGYHS(1)DGDYGEHDYR	3	-0.82192	9	0.538	0.719	0.826	0.698	1.836	1.188	0.923	1.271
P52758	10	0.484	Down	Q1	0.0052761	S	2-iminobutanoate/2-iminopropanoate deaminase	RIDA	0.933939	0.0494605	42.19	RVIS(0.934)T(0.066)AK	3	0.27421	1	1.85	1.422	1.082	1.036	0.854	0.626	0.583	0.547
P52948	888	2.298	Up	Q4	0.041858	S	Nuclear pore complex protein Nup98-Nup96	NUP98	1	2.28371e-87	184.78	YGLQDS(1)DEEEEEHPSK	3	-0.67797	6	0.78	0.482	0.524	0.64	2.203	1.404	0.601	1.367
P52948	1816	3.63	Up	Q4	0.0015763	S	Nuclear pore complex protein Nup98-Nup96	NUP98	1	0.0180076	50.04	ELAVGS(1)L	2	-0.86681	1	0.641	0.422	0.235	0.43	2.039	1.367	1.142	1.724
P53621	173	1.535	Up	Q3	0.048858	S	Coatomer subunit alpha	COPA	0.999358	0.000788449	46.701	NLS(0.999)PGAVES(0.001)DVR	3	0.18435	1	0.65	0.796	0.905	0.804	1.726	0.879	0.996	1.243
P53985	467	2.163	Up	Q4	0.020659	S	Monocarboxylate transporter 1	SLC16A1	0.922187	2.71013e-09	102.07	EEET(0.078)S(0.922)IDVAGKPNEVTK	3	-0.26501	4	0.31	0.732	0.652	0.835	0.945	1.248	1.768	1.509
P54105	102	1.878	Up	Q3	0.0191826	S	Methylosome subunit pICln	CLNS1A	0.999999	3.94157e-24	126.27	EPVADEEEEDS(1)DDDVEPITEFR	3	-0.25769	3	0.604	0.737	0.798	0.641	1.9	0.807	1.266	1.247
P54868	440	0.36	Down	Q1	0.00082317	S	"Hydroxymethylglutaryl-CoA synthase, mitochondrial"	HMGCS2	0.870741	0.000375883	69.721	LVS(0.871)S(0.127)T(0.003)SDLPK	3	0.13415	1	1.205	1.735	1.499	1.445	0.729	0.424	0.589	0.374
P54868	433	0.514	Down	Q2	0.0029805	S	"Hydroxymethylglutaryl-CoA synthase, mitochondrial"	HMGCS2	0.999975	0.000164063	56.121	VSQDAAPGS(1)PLDK	3	0.4243	6	1.537	1.17	1.353	1.223	0.892	0.606	0.73	0.488
P55285	786	3.364	Up	Q4	0.0147182	S	Cadherin-6	CDH6	0.900333	0.000399177	65.105	LADMYGGVDS(0.9)DKDS(0.1)	2	-1.35	1	0.397	0.311	0.431	0.694	1.25	3.072	0.947	0.898
P55327	176	0.234	Down	Q1	0.00128351	S	Tumor protein D52	TPD52	0.991209	0.000178773	62.162	NSPT(0.008)FKS(0.991)FEEK	3	-0.33787	3	1.63	1.587	1.686	1.581	0.427	0.465	0.266	0.359
P56181	105	1.468	Up	Q3	0.0096755	S	"NADH dehydrogenase [ubiquinone] flavoprotein 3, mitochondrial"	NDUFV3	0.886195	0.000834179	44.045	MPQPS(0.028)S(0.086)GRES(0.886)PRH	3	0.53001	1	0.79	0.902	0.78	0.77	1.137	1.414	0.92	1.288
P60174	249	0.323	Down	Q1	0.0030797	S	Triosephosphate isomerase	TPI1	0.999166	4.25695e-60	162.29	IIYGGS(0.999)VT(0.001)GATCK	2	0.097386	11	2.49	1.115	1.373	1.067	0.594	0.398	0.579	0.384
P61956	38	5.02	Up	Q4	0.022261	T	Small ubiquitin-related modifier 2	SUMO2	0.999882	0.0178857	55.461	RHT(1)PLSK	2	-0.076486	1	0.281	0.265	0.485	0.298	3.895	0.553	0.824	1.399
P61966	147	1.543	Up	Q3	0.03122	S	AP-1 complex subunit sigma-1A	AP1S1	1	8.34281e-06	81.878	AIEQADLLQEEDES(1)PR	3	0.57082	4	0.705	0.772	0.777	0.892	1.761	1.097	0.958	1.038
P62070	186	0.424	Down	Q1	0.0026157	S	Ras-related protein R-Ras2	RRAS2	0.999907	6.03393e-08	104.81	KFQEQECPPS(1)PEPTR	3	-0.24054	9	1.673	1.028	1.143	1.775	0.569	0.744	0.618	0.449
P62857	23	0.369	Down	Q1	0.032456	S	40S ribosomal protein S28	RPS28	0.822271	6.53085e-05	81.526	T(0.178)GS(0.822)QGQCTQVR	3	0.62861	2	0.699	1.98	1.843	1.322	0.73	0.845	0.26	0.321
P62995	201	2.226	Up	Q4	0.0138214	T	Transformer-2 protein homolog beta	TRA2B	0.999733	8.68639e-37	150.19	RPHT(1)PTPGIYMGR	4	-0.35655	45	0.469	0.533	0.727	0.751	2.221	1.04	0.96	1.299
P63092	352	1.55	Up	Q3	0.0166186	S	Guanine nucleotide-binding protein G(s) subunit alpha isoforms short	GNAS	0.855479	0.00442404	50.95	IS(0.008)T(0.136)AS(0.855)GDGR	2	-0.40912	1	0.678	0.577	1.02	0.862	1.181	1.234	1.395	1.053
P68871	88	2.205	Up	Q4	0.020983	T	Hemoglobin subunit beta	HBB	0.898975	0.00376892	43.592	GT(0.051)FAT(0.899)LS(0.051)ELHCDK	3	-0.52163	1	0.503	0.509	0.76	0.724	0.931	1.165	1.045	2.363
P68871	13	2.925	Up	Q4	0.007903	T	Hemoglobin subunit beta	HBB	0.874689	1.85191e-07	99.752	S(0.125)AVT(0.875)ALWGK	2	-0.65239	1	0.444	0.347	0.649	0.598	0.888	1.364	1.188	2.522
P68871	10	2.844	Up	Q4	0.022381	S	Hemoglobin subunit beta	HBB	0.999973	2.65391e-19	125.97	S(1)AVTALWGK	2	-0.42501	6	0.473	0.37	0.604	0.634	0.721	1.262	1.136	2.8
P68871	5	1.876	Up	Q3	0.0013647	T	Hemoglobin subunit beta	HBB	1	4.1542e-08	105.98	VHLT(1)PEEK	3	-0.3458	6	0.723	0.562	0.738	0.758	1.193	1.485	1.046	1.493
P69905	4	2.901	Up	Q4	0.0037585	S	Hemoglobin subunit alpha	HBA1	1	0.00522376	56.81	VLS(1)PADK	3	-0.70967	10	0.436	0.438	0.589	0.587	0.784	2.022	1.468	1.674
P78314	225	0.415	Down	Q1	0.0024394	S	SH3 domain-binding protein 2	SH3BP2	0.999443	0.00457291	58.981	AHS(0.999)FTSK	3	1.2261	1	1.14	1.266	1.665	1.581	0.577	0.595	0.603	0.573
P78332	891	2.119	Up	Q4	0.029276	S	RNA-binding protein 6	RBM6	1	0.00433263	59.198	KEES(1)PPPPK	3	0.0044531	6	0.571	0.553	0.787	0.654	2.372	0.931	0.902	1.231
P78344	508	1.417	Up	Q3	0.049523	T	Eukaryotic translation initiation factor 4 gamma 2	EIF4G2	0.847904	2.91192e-05	82.877	T(0.152)QT(0.848)PPLGQTPQLGLK	3	-0.15557	5	1.045	0.846	0.747	0.672	0.918	1.117	1.134	1.522
P78347	823	2.29	Up	Q4	0.024956	S	General transcription factor II-I	GTF2I	0.940853	0.00100827	55.04	ES(0.001)T(0.002)S(0.009)S(0.048)KS(0.941)PPR	3	1.76	2	0.689	0.441	0.581	0.721	2.408	0.794	1.158	1.21
P83916	89	2.675	Up	Q4	0.00074338	S	Chromobox protein homolog 1	CBX1	0.922083	0.000115259	52.814	ADS(0.922)DS(0.078)EDKGEESKPK	4	0.32118	1	0.428	0.453	0.533	0.763	1.417	1.159	1.805	1.443
Q00537	146	1.317	Up	Q3	0.044859	S	Cyclin-dependent kinase 17	CDK17	1	0.000753897	78.342	RLS(1)LPADIR	2	-0.079128	1	0.753	0.866	1.078	0.756	1.286	1.126	0.926	1.209
Q00G26	277	0.47	Down	Q1	0.00191505	S	Perilipin-5	PLIN5	1	4.69201e-20	127.3	S(1)QAELETLVLSR	3	0.80259	6	1.495	1.352	1.469	1.127	0.735	0.457	0.815	0.55
Q01082	2161	1.874	Up	Q3	0.032636	S	"Spectrin beta chain, non-erythrocytic 1"	SPTBN1	0.990523	2.6497e-08	99.407	T(0.157)S(0.851)S(0.991)KES(0.001)SPIPSPTSDR	3	0.56556	12	0.669	0.581	0.913	0.621	1.974	0.878	0.948	1.416
Q01082	2160	2.306	Up	Q4	0.02706	S	"Spectrin beta chain, non-erythrocytic 1"	SPTBN1	0.853042	2.72965e-06	85.805	T(0.179)S(0.853)S(0.966)KES(0.002)S(0.001)PIPSPTSDR	3	0.028721	7	0.595	0.49	0.816	0.519	2.25	0.827	0.899	1.604
Q01082	2319	1.491	Up	Q3	0.020802	S	"Spectrin beta chain, non-erythrocytic 1"	SPTBN1	0.956114	1.41906e-25	133.52	HEVSAST(0.009)QS(0.956)T(0.034)PASSR	3	0.14375	5	0.936	0.664	0.817	0.795	1.324	0.969	1.01	1.485
Q01082	2341	1.716	Up	Q3	0.0046195	S	"Spectrin beta chain, non-erythrocytic 1"	SPTBN1	0.766791	1.82563e-36	141.69	AQTLPTSVVTIT(0.002)S(0.046)ES(0.186)S(0.767)PGKR	4	-0.85051	2	0.734	0.613	0.905	0.694	1.172	1.006	1.329	1.547
Q01130	25	3.454	Up	Q4	0.0142041	T	Serine/arginine-rich splicing factor 2	SRSF2	0.91205	6.94587e-27	135	T(0.912)S(0.088)PDTLR	2	0.18235	6	0.358	0.357	0.518	0.563	3.256	0.989	0.945	1.014
Q01130	26	4.089	Up	Q4	0.012999	S	Serine/arginine-rich splicing factor 2	SRSF2	0.820346	1.43594e-12	109.11	T(0.18)S(0.82)PDTLR	2	-0.65576	6	0.308	0.291	0.433	0.54	3.549	0.983	0.91	0.986
Q01518	310	1.729	Up	Q3	0.0021447	S	Adenylyl cyclase-associated protein 1	CAP1	0.86948	0.0170518	43.808	PQT(0.024)S(0.107)PS(0.869)PK	2	-1.1494	2	0.707	0.665	0.76	0.799	1.263	0.973	1.275	1.557
Q01664	124	3.863	Up	Q4	0.0103416	S	Transcription factor AP-4	TFAP4	0.832465	2.05703e-36	145.1	FIQELS(0.003)GS(0.164)S(0.832)PK	3	-0.28834	7	0.496	0.288	0.408	0.453	3.211	0.738	1.194	1.211
Q01831	883	1.71	Up	Q3	0.00138322	S	DNA repair protein complementing XP-C cells	XPC	0.981624	2.9535e-19	70.67	SEAAAPHTDAGGGLS(0.982)S(0.982)DEEEGT(0.027)S(0.005)S(0.005)QAEAAR	3	0.76077	1	0.766	0.741	0.628	0.817	1.453	1.281	1.009	1.305
Q01831	884	1.71	Up	Q3	0.00138322	S	DNA repair protein complementing XP-C cells	XPC	0.981624	2.9535e-19	70.67	SEAAAPHTDAGGGLS(0.982)S(0.982)DEEEGT(0.027)S(0.005)S(0.005)QAEAAR	3	0.76077	1	0.766	0.741	0.628	0.817	1.453	1.281	1.009	1.305
Q02318	56	0.659	Down	Q2	0.049964	S	"Sterol 26-hydroxylase, mitochondrial"	CYP27A1	1	0.00163018	80.688	S(1)LEEIPR	2	-0.21753	4	0.849	1.356	0.995	1.623	0.724	0.932	0.817	0.704
Q02410	242	0.634	Down	Q2	0.0183048	S	Amyloid-beta A4 precursor protein-binding family A member 1	APBA1	0.998485	2.04808e-07	92.098	LHHYDERS(0.998)DGES(0.001)DSPEK	4	0.25784	2	1.071	0.892	1.484	1.449	0.785	0.877	0.784	0.658
Q02818	369	0.621	Down	Q2	0.031216	S	Nucleobindin-1	NUCB1	0.999101	1.16202e-07	100.77	LS(0.999)QET(0.001)EALGR	2	0.10548	21	1.036	1.394	1.143	1.361	1.144	0.533	0.604	0.785
Q02818	372	0.585	Down	Q2	0.0153971	T	Nucleobindin-1	NUCB1	0.813384	0.000311694	84.169	LS(0.187)QET(0.813)EALGR	2	-0.42723	2	1.15	1.44	1.074	1.384	0.985	0.523	0.58	0.863
Q02952	371	0.433	Down	Q1	0.00171989	S	A-kinase anchor protein 12	AKAP12	0.999966	0.000104255	88.495	LS(1)AEYEK	2	-1.0241	5	1.71	1.377	1.402	1.095	0.48	0.824	0.633	0.479
Q02952	1331	0.768	Down	Q2	0.0170968	S	A-kinase anchor protein 12	AKAP12	0.998029	0.00378362	64.73	S(0.002)PPS(0.998)PVER	2	-0.82436	9	1.232	1.001	1.199	1.092	1.005	0.902	0.732	0.837
Q03393	19	0.225	Down	Q1	0.00093565	S	6-pyruvoyl tetrahydrobiopterin synthase	PTS	0.97954	0.000480805	79.986	IS(0.98)FS(0.02)ASHR	3	-0.14949	2	2.039	2.284	0.896	1.313	0.264	0.416	0.393	0.394
Q04446	133	0.339	Down	Q1	0.017004	S	"1,4-alpha-glucan-branching enzyme"	GBE1	0.999388	0.00215169	50.354	S(0.999)VLVPHGS(0.001)K	3	0.47882	1	1.769	0.816	2.085	1.302	0.53	0.569	0.45	0.478
Q04637	1211	0.599	Down	Q2	0.0104635	T	Eukaryotic translation initiation factor 4 gamma 1	EIF4G1	0.996176	1.33138e-12	107.12	AAS(0.004)LT(0.996)EDRDR	2	0.11693	12	1.046	1.536	1.418	1.004	0.666	0.758	0.633	0.939
Q04637	1231	0.382	Down	Q1	0.003516	S	Eukaryotic translation initiation factor 4 gamma 1	EIF4G1	1	0.000113278	71.879	REAALPPVS(1)PLK	3	-0.18679	34	1.723	1.434	0.88	1.751	0.425	0.773	0.504	0.511
Q05193	774	3.595	Up	Q4	0.043097	S	Dynamin-1	DNM1	0.990778	7.1327e-09	68.676	S(0.991)PT(0.007)S(0.002)S(0.001)PTPQR	2	0.23804	3	0.484	0.105	0.706	0.446	0.852	3.268	1.018	1.121
Q05655	645	1.756	Up	Q3	0.0185188	S	Protein kinase C delta type	PRKCD	0.99933	9.59447e-05	87.184	ARLS(0.999)YS(0.001)DK	2	0.0094982	6	0.662	0.512	0.824	0.905	1.769	1.069	1.047	1.212
Q06265	306	2.529	Up	Q4	0.035556	S	Exosome complex component RRP45	EXOSC9	0.795616	1.29455e-06	93.348	APIDT(0.204)S(0.796)DVEEK	2	0.11363	3	0.487	0.556	0.619	0.605	2.491	0.918	0.996	1.328
Q06520	251	0.305	Down	Q1	0.02858	S	Bile salt sulfotransferase	SULT2A1	1	0.0102152	50.04	KGVS(1)GDWK	3	0.89865	5	1.108	0.835	2.924	1.261	0.422	0.22	0.994	0.236
Q07002	89	0.497	Down	Q1	0.0141597	S	Cyclin-dependent kinase 18	CDK18	0.999995	0.00284828	66.267	RFS(1)MEDVSK	3	-0.60894	2	1.295	0.876	1.895	1.279	0.747	0.788	0.456	0.664
Q07002	132	0.581	Down	Q2	0.025923	S	Cyclin-dependent kinase 18	CDK18	0.999195	2.04153e-08	95.981	RAS(0.999)LS(0.001)DIGFGK	3	0.33411	4	1.154	0.842	1.86	1.203	0.709	0.736	0.647	0.848
Q07065	26	2.874	Up	Q4	0.033283	S	Cytoskeleton-associated protein 4	CKAP4	1	6.2484e-06	93.424	GAHPS(1)GGADDVAK	3	-0.17413	6	0.422	0.362	0.7	0.581	2.305	2.123	0.758	0.749
Q07157	617	0.648	Down	Q2	0.0199969	S	Tight junction protein ZO-1	TJP1	0.797443	0.000401612	48.899	S(0.797)REDLS(0.203)AQPVQTK	3	0.2232	1	1.486	1.012	1.216	1.14	1.07	0.726	0.733	0.617
Q07955	201	2.434	Up	Q4	0.026344	S	Serine/arginine-rich splicing factor 1	SRSF1	0.998264	0.000688814	58.079	VDGPRS(1)PS(0.998)Y(0.002)GR	3	0.12814	4	0.346	0.509	0.717	0.758	2.539	0.947	1.032	1.153
Q07955	199	2.434	Up	Q4	0.026344	S	Serine/arginine-rich splicing factor 1	SRSF1	0.99952	0.000688814	58.079	VDGPRS(1)PS(0.991)Y(0.009)GR	3	0.79753	4	0.346	0.509	0.717	0.758	2.539	0.947	1.032	1.153
Q08209	469	0.598	Down	Q2	0.047581	S	Serine/threonine-protein phosphatase 2B catalytic subunit alpha isoform	PPP3CA	0.958618	0.00649816	56.548	IT(0.041)S(0.959)FEEAK	2	1.1708	2	0.904	1.062	1.775	1.266	0.689	0.822	0.747	0.735
Q08495	226	1.869	Up	Q3	0.0173552	S	Dematin	DMTN	1	1.49886e-35	146.97	RGAEEEEEEEDDDS(1)GEEMK	3	1.2519	7	0.608	0.536	0.83	0.814	0.815	1.608	1.284	1.505
Q08999	1112	1.684	Up	Q3	0.0052195	S	Retinoblastoma-like protein 2	RBL2	0.928554	0.000178352	53.981	GILLEDGS(0.071)ES(0.929)PAK	3	3.3911	1	0.793	0.541	0.883	0.763	1.252	1.411	1.042	1.314
Q09666	176	0.432	Down	Q1	0.048581	S	Neuroblast differentiation-associated protein AHNAK	AHNAK	0.820916	0.00153815	59.198	DIDIS(0.821)S(0.179)PEFK	3	-0.08314	6	2.106	0.765	1.105	1.611	0.377	1.192	0.532	0.311
Q12830	216	2.547	Up	Q4	0.0025977	S	Nucleosome-remodeling factor subunit BPTF	BPTF	1	0.00684074	65.224	S(1)PILEEK	2	1.0025	5	0.588	0.456	0.606	0.606	2.19	1.031	1.131	1.393
Q12846	15	1.473	Up	Q3	0.0174008	S	Syntaxin-4	STX4	1	0.000760649	89.468	QGDDS(1)S(1)DEEDKER	3	-0.00059729	3	0.707	0.784	0.852	0.892	1.515	0.976	1.266	1.008
Q12846	14	1.473	Up	Q3	0.0174008	S	Syntaxin-4	STX4	1	0.000760649	89.468	QGDDS(1)S(1)DEEDKER	3	-0.00059729	3	0.707	0.784	0.852	0.892	1.515	0.976	1.266	1.008
Q12849	335	0.321	Down	Q1	0.046144	S	G-rich sequence factor 1	GRSF1	0.998676	0.0120398	56.258	T(0.001)HVGS(0.999)YK	2	0.23072	1	0.635	1.789	1.084	2.548	0.413	0.479	0.515	0.536
Q12857	280	0.609	Down	Q2	0.042398	S	Nuclear factor 1 A-type	NFIA	0.918552	3.99892e-08	61.03	LKS(0.919)VEDEMDS(0.081)PGEEPFYTGQGR	3	-0.54071	1	1.502	0.927	1.447	1.097	1.036	0.895	0.543	0.553
Q12888	500	2.498	Up	Q4	0.016022	S	TP53-binding protein 1	TP53BP1	1	1.2741e-08	98.443	NS(1)PEDLGLSLTGDSCK	3	0.44015	4	0.631	0.392	0.62	0.644	1.872	1.8	0.688	1.354
Q12888	380	2.335	Up	Q4	0.022845	S	TP53-binding protein 1	TP53BP1	0.918077	3.90832e-05	77.871	STPFIVPS(0.038)S(0.918)PT(0.044)EQEGR	2	0.33366	1	0.684	0.416	0.646	0.653	1.497	1.932	0.66	1.513
Q12906	482	5.75	Up	Q4	0.00024093	S	Interleukin enhancer-binding factor 3	ILF3	0.999988	5.05527e-13	110.44	GEDS(1)AEETEAK	2	-1.1513	9	0.188	0.353	0.329	0.315	2.682	1.252	1.44	1.44
Q12906	476	2.842	Up	Q4	0.007864	S	Interleukin enhancer-binding factor 3	ILF3	0.919321	1.19137e-05	72.99	VLQDMGLPT(0.018)GAEGRDS(0.919)S(0.063)K	3	-0.19985	3	0.39	0.37	0.448	0.874	1.47	0.876	2.154	1.417
Q12906	62	2.451	Up	Q4	0.0048966	S	Interleukin enhancer-binding factor 3	ILF3	0.997428	6.7412e-07	65.428	GS(0.001)S(0.002)EQAES(0.997)DNMDVPPEDDSK	3	0.8558	3	0.452	0.512	0.686	0.668	2.255	1.17	1.09	1.166
Q12996	691	4.031	Up	Q4	0.0023557	S	Cleavage stimulation factor subunit 3	CSTF3	1	3.54171e-11	76.82	RPNEDS(1)DEDEEK	2	1.3432	3	0.42	0.303	0.48	0.387	2.932	1.102	1.022	1.353
Q13111	772	2.723	Up	Q4	0.0092592	S	Chromatin assembly factor 1 subunit A	CHAF1A	0.997023	5.84548e-05	81.908	GLLSNHT(0.003)GS(0.997)PR	2	0.55982	1	0.452	0.445	0.613	0.639	2.347	0.925	0.931	1.648
Q13129	1628	1.886	Up	Q3	0.028103	S	Zinc finger protein Rlf	RLF	0.924718	5.33313e-29	122.35	T(0.002)EHS(0.04)HS(0.925)PGDS(0.016)S(0.016)APIQNTDCCHSSER	4	-0.59385	1	0.508	0.764	0.669	0.831	1.81	1.222	0.769	1.427
Q13131	496	0.364	Down	Q1	0.00038113	S	5'-AMP-activated protein kinase catalytic subunit alpha-1	PRKAA1	0.958114	0.00274736	71.03	S(0.034)GS(0.958)VS(0.008)NYR	2	0.34798	3	1.827	1.099	1.662	1.277	0.637	0.543	0.517	0.439
Q13131	508	0.535	Down	Q2	0.00112379	S	5'-AMP-activated protein kinase catalytic subunit alpha-1	PRKAA1	0.994862	4.75739e-08	98.942	S(0.005)DS(0.995)DAEAQGK	2	0.58357	8	1.215	1.502	1.3	1.197	0.883	0.685	0.666	0.553
Q13185	95	1.781	Up	Q3	0.023861	S	Chromobox protein homolog 3	CBX3	0.99208	1.72855e-19	126.56	S(0.001)LS(0.992)DS(0.005)ES(0.001)DDSK	2	0.04741	14	0.548	0.747	0.658	0.924	1.233	1.044	1.886	0.96
Q13185	97	1.809	Up	Q3	0.0108781	S	Chromobox protein homolog 3	CBX3	0.970851	2.77637e-05	81.709	S(0.023)LS(0.005)DS(0.971)ES(0.001)DDSK	2	0.15404	6	0.607	0.684	0.669	0.888	1.714	0.971	1.438	1.029
Q13228	111	0.539	Down	Q2	0.0168607	S	Methanethiol oxidase	SELENBP1	0.999995	0.000794673	58.268	IYVVDVGS(1)EPR	2	0.94453	1	1.772	0.946	1.476	1.005	0.663	0.526	0.845	0.766
Q13315	1881	1.503	Up	Q3	0.04044	S	Serine-protein kinase ATM	ATM	0.792656	0.0031783	64.42	HFSQT(0.207)S(0.793)R	3	0.76698	1	0.883	0.737	0.506	1.07	1.201	1.021	1.297	1.286
Q13316	271	2.195	Up	Q4	0.00178105	S	Dentin matrix acidic phosphoprotein 1	DMP1	0.940795	0.00269313	60.102	S(0.941)RIS(0.059)EEDDR	2	1.3455	1	0.581	0.578	0.585	0.76	0.968	1.796	1.305	1.428
Q13425	110	1.357	Up	Q3	0.0040839	S	Beta-2-syntrophin	SNTB2	1	9.63739e-05	83.823	GPAGEAGAS(1)PPVRR	3	-0.7055	19	0.875	0.743	0.821	0.955	1.057	1.222	1.251	1.077
Q13427	397	3.988	Up	Q4	0.032285	S	Peptidyl-prolyl cis-trans isomerase G	PPIG	1	0.00730954	44.543	ENQRS(1)PVR	3	-0.069859	1	0.352	0.341	0.576	0.335	3.492	1.483	0.537	0.884
Q13459	1115	2.123	Up	Q4	0.0094761	S	Unconventional myosin-IXb	MYO9B	0.976735	8.32432e-06	76.492	SPLEHS(0.023)S(0.977)PEK	3	-0.20847	3	0.538	0.458	0.811	0.755	1.942	1.331	0.972	1.193
Q13522	67	0.313	Down	Q1	0.0047828	S	Protein phosphatase 1 regulatory subunit 1A	PPP1R1A	0.999997	0.00153231	77.662	STLAMS(1)PR	2	1.1079	1	2.428	1.038	1.691	0.934	0.646	0.459	0.353	0.451
Q13563	812	1.868	Up	Q3	0.02046	S	Polycystin-2	PKD2	0.999404	1.74099e-46	156.29	S(0.001)LDDS(0.999)EEDDDEDSGHSSR	3	-0.13522	6	0.676	0.692	0.689	0.732	1.704	1.466	0.968	1.073
Q13576	16	0.387	Down	Q1	0.00015854	S	Ras GTPase-activating-like protein IQGAP2	IQGAP2	0.999999	1.05002e-05	93.345	YGS(1)IVDDER	2	0.50414	10	1.434	1.295	1.287	1.75	0.551	0.524	0.7	0.459
Q13595	202	1.919	Up	Q3	0.026058	T	Transformer-2 protein homolog alpha	TRA2A	0.996483	1.47438e-35	112.74	AHT(0.996)PT(0.003)PGIYMGR	3	-0.59273	16	0.528	0.62	0.799	0.793	2.045	1.089	0.858	1.267
Q13618	737	3.141	Up	Q4	0.0142776	S	Cullin-3	CUL3	1	0.00152807	68.536	FLPS(1)PVVIK	3	-1.5899	2	0.577	0.336	0.628	0.391	2.652	0.694	1.418	1.305
Q13797	1027	0.579	Down	Q2	0.0080217	S	Integrin alpha-9	ITGA9	1	3.95007e-05	88.561	KENEDS(1)WDWVQK	3	0.22249	2	1.313	1.267	1.505	0.982	0.685	0.63	0.997	0.621
Q13884	87	0.631	Down	Q2	0.0158607	S	Beta-1-syntrophin	SNTB1	1	3.47416e-31	138.99	GAGAGHPGAGGAQPPDS(1)PAGVR	3	-0.20162	22	1.574	0.982	1.002	1.348	0.863	0.869	0.682	0.681
Q14004	871	1.726	Up	Q3	0.039044	T	Cyclin-dependent kinase 13	CDK13	0.998274	4.68742e-05	85.493	LYSSEES(0.002)RPYT(0.998)NK	3	-0.068741	6	0.695	0.651	0.734	0.855	2.02	0.88	1.058	1.107
Q14103	127	2.303	Up	Q4	0.0154612	T	Heterogeneous nuclear ribonucleoprotein D0	HNRNPD	1	0.00595712	63.091	FGEVVDCT(1)LK	2	0.11418	2	0.55	0.554	0.619	0.699	2.421	1.225	1.033	0.898
Q14103	83	3.098	Up	Q4	0.003101	S	Heterogeneous nuclear ribonucleoprotein D0	HNRNPD	0.981877	2.36389e-89	184.22	NEEDEGHSNS(0.018)S(0.982)PR	2	0.85086	25	0.421	0.444	0.519	0.568	2.64	1.082	1.187	1.139
Q14103	80	2.683	Up	Q4	0.026504	S	Heterogeneous nuclear ribonucleoprotein D0	HNRNPD	0.996962	3.43567e-34	139.74	NEEDEGHS(0.997)NS(0.406)S(0.597)PR	2	-0.3667	11	0.506	0.495	0.607	0.564	2.58	1.07	1.052	1.126
Q14103	82	2.442	Up	Q4	0.0101428	S	Heterogeneous nuclear ribonucleoprotein D0	HNRNPD	0.947344	7.78109e-61	168.41	NEEDEGHSNS(0.947)S(0.053)PR	3	0.26476	34	0.509	0.482	0.652	0.681	2.451	1.054	1.146	1.025
Q14117	79	0.423	Down	Q1	0.035597	S	Dihydropyrimidinase	DPYS	0.999999	0.000146154	78.705	S(1)IDDFHQGTK	3	1.3799	1	2.592	0.912	1.298	0.822	0.801	0.463	0.499	0.614
Q14126	680	1.674	Up	Q3	0.045957	S	Desmoglein-2	DSG2	0.999717	0.000111552	50.358	VVPSFLPVDQGGS(1)LVGR	3	0.36346	1	0.856	0.494	0.67	0.972	1.103	1.519	0.848	1.538
Q14155	694	0.649	Down	Q2	0.024941	S	Rho guanine nucleotide exchange factor 7	ARHGEF7	0.999963	0.00122087	70.889	KPS(1)DEEFASR	3	0.60734	7	1.02	1.153	1.416	1.262	0.728	1.134	0.611	0.676
Q14247	261	0.522	Down	Q2	0.032521	S	Src substrate cortactin	CTTN	1	0.00787543	43.308	LQLHES(1)QK	3	0.37324	1	1.137	1.041	2.027	1.05	0.704	0.904	0.405	0.731
Q14247	399	0.543	Down	Q2	0.041159	T	Src substrate cortactin	CTTN	0.756815	4.11004e-17	121.38	T(0.757)QT(0.243)PPVS(0.999)PAPQPT(0.001)EER	2	1.1193	1	1.848	0.776	1.223	1.338	0.53	1.038	0.636	0.61
Q14449	372	0.603	Down	Q2	0.0111202	S	Growth factor receptor-bound protein 14	GRB14	0.820552	1.25122e-13	117.03	S(0.175)IS(0.821)ENS(0.004)LVAMDFSGQK	3	-0.093601	2	1.246	1.338	1.054	1.353	0.832	0.778	0.902	0.497
Q14498	136	1.97	Up	Q3	0.0152233	S	RNA-binding protein 39	RBM39	1	4.85603e-46	151.3	DKS(1)PVREPIDNLTPEER	4	-2.1022	11	0.545	0.559	0.776	0.813	2.001	0.944	1.087	1.274
Q14526	313	1.579	Up	Q3	0.0158766	S	Hypermethylated in cancer 1 protein	HIC1	0.895581	4.89396e-09	56.416	GGS(0.076)GS(0.896)PGPEPPGRPDGPS(0.022)LLY(0.006)R	3	-0.52301	2	0.889	0.773	0.736	0.704	1.51	1.294	0.85	1.243
Q14558	186	0.475	Down	Q1	0.027	S	Phosphoribosyl pyrophosphate synthase-associated protein 1	PRPSAP1	0.99981	0.0197311	48.981	AQS(1)YAER	2	-1.1637	1	1.296	0.932	2.164	1.031	0.759	0.494	0.881	0.444
Q14574	803	0.567	Down	Q2	0.0119584	S	Desmocollin-3	DSC3	0.999305	0.000119555	67.234	GAGHHHT(0.001)LDS(0.999)CR	3	-0.44508	7	1.008	1.377	1.329	1.389	0.581	0.553	0.699	1.062
Q14643	1598	1.907	Up	Q3	0.0119176	S	"Inositol 1,4,5-trisphosphate receptor type 1"	ITPR1	1	1.48927e-26	131.06	RDS(1)VLAASR	3	0.1562	7	0.513	0.551	0.686	1.002	0.939	1.38	1.366	1.563
Q14690	1360	13.363	Up	Q4	0.0045045	S	Protein RRP5 homolog	PDCD11	0.998198	1.38248e-06	85.536	YSHVSQHS(0.998)PS(0.002)K	3	-0.30981	3	0.121	0.099	0.213	0.124	4.892	0.536	0.789	1.226
Q14839	1535	2.044	Up	Q4	0.0047383	S	Chromodomain-helicase-DNA-binding protein 4	CHD4	0.987148	0.000843853	58.04	MS(0.002)QPGS(0.987)PS(0.011)PK	3	0.066362	5	0.575	0.565	0.769	0.719	1.948	1.142	1.048	1.234
Q14847	146	0.546	Down	Q2	0.026404	S	LIM and SH3 domain protein 1	LASP1	0.997905	2.18925e-24	120.93	MGPSGGEGMEPERRDS(0.998)QDGS(0.001)S(0.001)YR	3	-0.79475	32	1.347	0.954	1.608	1.265	0.615	1.096	0.433	0.681
Q15019	218	1.272	Up	Q3	0.0193801	S	Septin-2	SEPT2	1	1.96407e-27	129.9	IYHLPDAES(1)DEDEDFK	3	0.14983	18	0.865	0.741	0.976	0.939	1.125	1.254	1.098	1.001
Q15036	440	0.567	Down	Q2	0.031456	S	Sorting nexin-17	SNX17	0.854733	0.00683366	65.246	LS(0.145)AVS(0.855)LR	2	0.42286	1	1.231	0.937	1.617	1.32	1.034	0.714	0.429	0.719
Q15059	263	1.914	Up	Q3	0.031802	S	Bromodomain-containing protein 3	BRD3	0.98266	4.2421e-05	79.886	S(0.017)ES(0.983)PPPLSDPK	2	0.15942	17	0.575	0.573	0.739	0.858	2.014	0.918	0.896	1.426
Q15149	1047	0.641	Down	Q2	0.0061986	S	Plectin	PLEC	0.95702	0.0101298	50.194	S(0.043)WS(0.957)LATFR	2	-0.22174	2	1.313	1.052	1.133	1.378	0.872	0.76	0.889	0.603
Q15149	1732	0.554	Down	Q2	0.043576	S	Plectin	PLEC	1	2.34802e-26	138.05	S(1)LQEEHVAVAQLR	2	0.32989	5	0.705	1.584	1.229	1.628	0.684	0.926	0.657	0.586
Q15287	155	2.579	Up	Q4	0.018604	S	RNA-binding protein with serine-rich domain 1	RNPS1	0.999906	0.0022979	62.162	RS(1)PS(0.997)PKPT(0.003)K	3	0.33609	9	0.427	0.481	0.71	0.617	2.661	0.875	1.073	1.155
Q15287	157	2.579	Up	Q4	0.018604	S	RNA-binding protein with serine-rich domain 1	RNPS1	0.996699	0.0022979	62.162	RS(1)PS(0.997)PKPT(0.003)K	3	0.33609	9	0.427	0.481	0.71	0.617	2.661	0.875	1.073	1.155
Q15326	447	1.755	Up	Q3	0.0093203	S	Zinc finger MYND domain-containing protein 11	ZMYND11	0.903823	0.0125272	55.531	LS(0.003)AS(0.094)S(0.904)PR	2	-0.36873	1	0.588	0.799	0.693	0.823	1.524	0.873	1.417	1.282
Q15365	190	1.573	Up	Q3	0.047284	S	Poly(rC)-binding protein 1	PCBP1	0.914508	1.33713e-12	88.394	VMTIPYQPMPAS(0.085)S(0.915)PVICAGGQDR	3	0.26022	13	0.797	0.633	0.911	0.768	1.826	1.106	0.897	1.063
Q15637	80	1.922	Up	Q3	0.0134042	S	Splicing factor 1	SF1	0.999991	3.40588e-16	87.674	TGDLGIPPNPEDRS(1)PS(1)PEPIYNSEGK	4	-0.84162	15	0.693	0.58	0.735	0.73	2.053	0.962	1.137	1.11
Q15637	82	1.922	Up	Q3	0.0134042	S	Splicing factor 1	SF1	0.999981	3.40588e-16	87.674	TGDLGIPPNPEDRS(1)PS(1)PEPIYNSEGK	4	-0.84162	15	0.693	0.58	0.735	0.73	2.053	0.962	1.137	1.11
Q15642	296	1.685	Up	Q3	0.0106395	S	Cdc42-interacting protein 4	TRIP10	0.987458	5.43929e-09	94.632	APS(0.987)DS(0.01)S(0.002)LGTPSDGRPELR	3	-2.0996	10	0.794	0.649	0.784	0.752	1.568	1.043	0.929	1.481
Q15811	315	0.677	Down	Q2	0.0178401	S	Intersectin-1	ITSN1	0.979488	1.88917e-25	136.68	S(0.008)GS(0.979)GIS(0.013)VISSTSVDQR	2	-0.46496	3	1.175	1.002	1.41	1.183	0.975	0.886	0.614	0.756
Q15910	487	1.63	Up	Q3	0.044138	T	Histone-lysine N-methyltransferase EZH2	EZH2	1	8.45747e-11	106.35	ESSIIAPAPAEDVDT(1)PPR	3	-0.70717	4	0.722	0.605	0.865	0.85	1.759	1.035	0.835	1.329
Q15911	3432	1.771	Up	Q3	0.0050642	S	Zinc finger homeobox protein 3	ZFHX3	1	0.000110465	85.355	EVS(1)PLLPK	2	0.022249	4	0.792	0.575	0.787	0.733	1.595	0.958	1.208	1.352
Q16134	551	0.615	Down	Q2	0.047463	S	"Electron transfer flavoprotein-ubiquinone oxidoreductase, mitochondrial"	ETFDH	0.999672	1.80453e-06	88.075	NLS(1)IYDGPEQR	3	0.018942	5	0.826	1.363	1.307	1.457	0.827	0.474	0.934	0.812
Q16181	228	1.549	Up	Q3	0.0037168	T	Septin-7	SEPT7	0.999994	5.26379e-05	92.8	IYEFPET(1)DDEEENK	3	-0.46639	4	0.728	0.668	0.866	0.876	1.029	1.19	1.435	1.208
Q16204	52	2.6	Up	Q4	0.038696	S	Coiled-coil domain-containing protein 6	CCDC6	0.999963	0.00210364	56.205	SGGIVIS(1)PFR	2	1.2886	1	0.484	0.549	0.553	0.636	2.581	0.879	1.009	1.309
Q16514	51	1.605	Up	Q3	0.0114246	S	Transcription initiation factor TFIID subunit 12	TAF12	1	2.38464e-27	136.3	LS(1)PENNQVLTK	3	0.038869	12	0.815	0.614	0.72	0.922	1.586	0.998	1.139	1.205
Q16643	142	3.778	Up	Q4	0.00092069	S	Drebrin	DBN1	0.901972	0.00043939	80.455	LS(0.098)S(0.902)PVLHR	3	-2.3826	5	0.322	0.28	0.589	0.483	1.177	2.107	1.258	1.783
Q16659	189	2.17	Up	Q4	0.034481	S	Mitogen-activated protein kinase 6	MAPK6	0.999932	0.000991914	55.261	GHLS(1)EGLVTK	3	-0.0091531	1	0.558	0.548	0.717	0.701	2.491	0.851	0.955	1.18
Q16696	131	0.111	Down	Q1	0.0025009	S	Cytochrome P450 2A13	CYP2A13	0.999996	2.16178e-36	140.48	RFS(1)IATLR	3	-0.66178	6	1.758	0.607	2.25	2.584	0.287	0.288	0.136	0.089
Q16698	45	0.343	Down	Q1	0.00087713	S	"2,4-dienoyl-CoA reductase, mitochondrial"	DECR1	1	0.0180076	50.04	FFS(1)PLQK	2	0.1779	1	2.065	1.569	1.127	1.193	0.508	0.539	0.617	0.381
Q16822	304	0.214	Down	Q1	0.0032365	S	"Phosphoenolpyruvate carboxykinase [GTP], mitochondrial"	PCK2	0.999998	9.78965e-06	92.939	YVAAAFPS(1)ACGK	2	-2.0781	18	2.692	0.84	2.072	0.986	0.481	0.284	0.345	0.301
Q16851	18	0.212	Down	Q1	0.0016352	S	UTP--glucose-1-phosphate uridylyltransferase	UGP2	0.840875	0.000685234	49.298	AMS(0.159)QDGAS(0.841)QFQEVIR	2	0.13421	1	0.825	1.668	2.598	1.51	0.42	0.358	0.398	0.223
Q16851	13	0.537	Down	Q2	0.038944	S	UTP--glucose-1-phosphate uridylyltransferase	UGP2	0.998212	8.8432e-05	68.41	AMS(0.998)QDGAS(0.002)QFQEVIR	3	-0.24155	3	0.823	1.627	1.524	1.233	1.109	0.64	0.605	0.44
Q16851	435	0.105	Down	Q1	0.0034609	S	UTP--glucose-1-phosphate uridylyltransferase	UGP2	0.879091	0.00526909	56.659	LGS(0.121)S(0.879)FTK	3	-0.35122	1	1.748	1.149	2.775	1.567	0.236	0.185	0.306	0.034
Q16891	115	1.905	Up	Q3	0.0152567	S	MICOS complex subunit MIC60	IMMT	0.999868	4.93393e-08	98.156	ISSVS(1)EVMK	2	-0.27624	3	0.458	0.65	0.557	1.089	1.185	1.062	1.525	1.475
Q17RC7	52	0.314	Down	Q1	0.0032189	S	Exocyst complex component 3-like protein 4	EXOC3L4	1	0.0144125	52.716	LGLGS(1)LR	2	-0.35545	1	0.902	1.253	1.696	2.238	0.572	0.429	0.583	0.327
Q1KMD3	161	1.877	Up	Q3	0.022424	S	Heterogeneous nuclear ribonucleoprotein U-like protein 2	HNRNPUL2	0.999994	2.35569e-74	173.92	EEDEPEERS(1)GDETPGSEVPGDK	3	-0.44108	5	0.737	0.554	0.732	0.758	2.052	0.987	0.948	1.232
Q1KMD3	228	1.754	Up	Q3	0.0050602	S	Heterogeneous nuclear ribonucleoprotein U-like protein 2	HNRNPUL2	0.808469	0.000146458	61.265	S(0.192)KS(0.808)PLPPEEEAK	3	0.99293	3	0.784	0.666	0.809	0.646	1.685	0.991	1.127	1.292
Q1KMD3	193	2.117	Up	Q4	0.0072774	S	Heterogeneous nuclear ribonucleoprotein U-like protein 2	HNRNPUL2	0.999775	0.00145197	62.287	SKPAGS(1)DGER	2	-0.31413	5	0.598	0.551	0.643	0.775	2.044	0.938	1.291	1.161
Q2LD37	1805	1.534	Up	Q3	0.028216	S	Uncharacterized protein KIAA1109	KIAA1109	0.761417	0.00236331	54.023	MQPQS(0.049)S(0.19)GS(0.761)LR	2	-0.74945	1	0.645	0.767	0.696	1.049	1.533	1.096	0.941	1.273
Q2M1Z3	1178	1.496	Up	Q3	0.0128582	S	Rho GTPase-activating protein 31	ARHGAP31	0.999997	8.46477e-05	84.375	RNS(1)APVSVSAVR	3	-0.60618	1	0.731	0.838	0.828	0.808	1.539	1.06	0.944	1.251
Q32MZ4	68	0.477	Down	Q1	0.0033643	S	Leucine-rich repeat flightless-interacting protein 1	LRRFIP1	0.944893	0.000588631	73.386	NT(0.003)S(0.052)AS(0.945)DEDER	2	1.0373	2	1.153	1.594	1.433	1.234	0.826	0.778	0.459	0.522
Q4G0N4	107	0.552	Down	Q2	0.0067829	S	"NAD kinase 2, mitochondrial"	NADK2	0.793128	0.00188518	58.04	GS(0.201)S(0.793)Y(0.002)S(0.005)GLLER	2	-0.27934	1	1.188	1.102	1.602	1.262	0.8	0.567	0.924	0.555
Q53EU6	68	0.287	Down	Q1	0.0021417	S	Glycerol-3-phosphate acyltransferase 3	GPAT3	0.990841	0.000370509	77.776	NS(0.009)AS(0.991)VGIIQR	2	1.0474	3	1.553	1.187	2.045	1.43	0.659	0.544	0.242	0.34
Q53GS9	82	2.394	Up	Q4	0.01702	S	U4/U6.U5 tri-snRNP-associated protein 2	USP39	1	3.48348e-27	136.93	EVDEDS(1)EPER	2	0.52874	28	0.613	0.465	0.626	0.653	2.454	1.1	0.825	1.263
Q53SF7	364	0.61	Down	Q2	0.026043	S	Cordon-bleu protein-like 1	COBLL1	0.96792	1.52442e-08	96.848	S(0.009)MS(0.968)VDET(0.021)DKS(0.002)PCEAGR	3	0.45556	1	1.736	1.019	1.126	1.089	0.804	0.975	0.684	0.568
Q5JSH3	50	0.74	Down	Q2	0.044038	S	WD repeat-containing protein 44	WDR44	1	0.000150938	76.759	VGNES(1)PVQELK	2	1.9053	7	1.315	1.07	1.229	0.984	0.982	1.019	0.706	0.695
Q5JTD0	300	2.279	Up	Q4	0.046257	S	Tight junction-associated protein 1	TJAP1	1	0.00124205	46.249	GS(1)PEEELPLPAFEK	2	0.012008	1	0.766	0.382	0.605	0.687	2.624	1.13	0.84	0.966
Q5JTH9	1080	2.998	Up	Q4	0.015461	S	RRP12-like protein	RRP12	1	2.22884e-39	149.53	GDSIEEILADS(1)EDEEDNEEEER	3	0.62762	3	0.41	0.316	0.796	0.479	2.83	1.104	1.044	1.021
Q5M775	810	1.869	Up	Q3	0.0124361	S	Cytospin-B	SPECC1	0.860663	7.84868e-06	94.487	T(0.137)S(0.861)PT(0.003)PPESATTVK	2	0.16555	1	0.745	0.597	0.75	0.696	1.378	1.882	0.941	1.01
Q5R372	119	1.363	Up	Q3	0.02768	S	Rab GTPase-activating protein 1-like	RABGAP1L	0.806031	3.34992e-06	82.755	PS(0.193)S(0.806)PGGLPEEDS(0.001)VLFNK	3	-0.71718	3	0.666	0.831	0.914	0.975	0.984	1.178	1.365	1.089
Q5SRE5	1712	1.822	Up	Q3	0.00109536	T	Nucleoporin NUP188 homolog	NUP188	0.802207	0.00119604	44.925	GAPS(0.037)S(0.144)PAT(0.802)GVLPS(0.017)PQGK	2	-0.87916	1	0.733	0.563	0.649	0.89	1.245	1.264	1.214	1.443
Q5T4S7	905	1.449	Up	Q3	0.0165369	T	E3 ubiquitin-protein ligase UBR4	UBR4	0.801934	0.00420315	57.885	AT(0.194)T(0.802)PLY(0.004)HGFK	3	0.43043	1	0.965	0.696	0.826	0.779	1.321	1.384	0.949	1.08
Q5TAQ9	99	1.42	Up	Q3	0.043943	S	DDB1- and CUL4-associated factor 8	DCAF8	1	2.89078e-89	192.75	VHDRS(1)EEEEEEEEEEEEEQPR	4	0.778	1	0.869	0.92	0.534	0.983	1.259	1.199	1.017	1.219
Q5THJ4	1138	0.674	Down	Q2	0.00133693	S	Vacuolar protein sorting-associated protein 13D	VPS13D	0.999554	0.00014269	51.876	EKDDLS(1)PQPLMTDFER	3	-0.34908	1	1.074	1.206	1.087	1.412	0.841	0.796	0.837	0.747
Q5VT52	374	2.526	Up	Q4	0.029698	S	Regulation of nuclear pre-mRNA domain-containing protein 2	RPRD2	1	1.62504e-08	96.143	DVEDMELS(1)DVEDDGSK	3	-0.18594	3	0.809	0.473	0.567	0.42	2.66	1.243	0.776	1.052
Q5VTR2	136	1.61	Up	Q3	0.0198234	S	E3 ubiquitin-protein ligase BRE1A	RNF20	0.752973	2.19152e-47	161.51	ALVVPEPEPDS(0.753)DS(0.247)NQER	2	-0.12056	1	0.88	0.591	0.837	0.757	1.599	0.908	1.132	1.296
Q5VWQ8	978	2.201	Up	Q4	0.03988	S	Disabled homolog 2-interacting protein	DAB2IP	1	0.000763756	66.953	GDS(1)PELKPR	3	0.60112	2	0.736	0.699	0.561	0.503	1.877	1.942	0.675	1.007
Q5VZK9	916	1.6	Up	Q3	0.034584	T	F-actin-uncapping protein LRRC16A	CARMIL1	0.998345	0.00042993	52.5	LEDLDT(0.002)CMMT(0.998)PK	3	-1.1315	1	0.933	0.612	0.737	0.795	1.457	0.87	1.024	1.573
Q63HR2	120	0.373	Down	Q1	0.00049614	S	Tensin-2	TNS2	0.999823	5.88372e-27	135.02	SFS(1)LDPLMER	2	0.2143	16	2.075	1.294	1.245	1.212	0.482	0.547	0.64	0.505
Q63HR2	102	0.403	Down	Q1	0.00071693	S	Tensin-2	TNS2	0.957194	0.000986862	57.175	RIEHLGS(0.957)T(0.043)K	4	-0.74207	5	1.91	1.441	1.125	1.226	0.654	0.585	0.607	0.453
Q63HR2	91	0.545	Down	Q2	0.0085606	T	Tensin-2	TNS2	1	4.09582e-06	81.099	RNT(1)APVR	3	-0.51486	10	1.138	1.577	1.176	1.286	0.512	0.789	0.961	0.561
Q63HR2	1003	0.452	Down	Q1	0.0012228	S	Tensin-2	TNS2	0.999092	5.38243e-07	57.434	S(0.999)PVPT(0.001)TLPGLR	2	-0.0043152	4	1.414	1.109	1.6	1.387	0.603	0.84	0.571	0.476
Q63HR2	825	0.632	Down	Q2	0.032279	S	Tensin-2	TNS2	0.999974	0.00031697	69.345	GYPSPGAHS(1)PR	2	-0.4816	4	1.663	0.885	1.316	1.039	0.94	0.759	0.757	0.642
Q63HR2	991	0.431	Down	Q1	0.00120187	S	Tensin-2	TNS2	0.999533	0.000413131	58.885	S(1)PGGHSDGASPR	2	1.2499	1	1.572	1.154	1.397	1.468	0.47	0.806	0.467	0.665
Q63HR2	1000	0.413	Down	Q1	0.00035815	S	Tensin-2	TNS2	0.999231	5.38243e-07	65.895	SPGGHS(0.001)DGAS(0.999)PR	2	0.2368	6	1.737	1.1	1.625	1.199	0.561	0.54	0.576	0.66
Q63HR2	648	0.69	Down	Q2	0.045458	S	Tensin-2	TNS2	0.797275	0.000429302	42.633	S(0.2)LS(0.797)EGLY(0.002)PY(0.001)PPEMGK	3	0.079705	1	1.412	0.812	1.403	1.109	0.738	0.883	0.889	0.756
Q658P3	469	0.456	Down	Q1	0.0090957	S	Metalloreductase STEAP3	STEAP3	0.950032	0.00408783	43.68	GWERES(0.95)T(0.05)IK	3	-0.15355	1	0.827	1.507	1.705	1.454	0.852	0.643	0.482	0.528
Q659C4	343	0.61	Down	Q2	0.0182574	S	La-related protein 1B	LARP1B	0.998424	0.00602791	57.785	IGS(0.002)PLS(0.998)PK	2	-0.0656	3	1.441	1.271	1.294	0.964	1.065	0.641	0.576	0.75
Q68E01	995	2.268	Up	Q4	0.026238	S	Integrator complex subunit 3	INTS3	0.992735	0.00558751	69.105	AALS(0.007)S(0.993)PR	2	0.15884	1	0.487	0.582	0.747	0.632	2.403	1.169	0.763	1.217
Q69YQ0	220	1.569	Up	Q3	0.045436	S	Cytospin-A	SPECC1L	1	1.00346e-34	139.9	AQLGINEDHS(1)EGDEK	3	0.081996	5	0.858	0.633	0.877	0.746	1.813	1.094	0.903	1.076
Q6IQ23	902	0.613	Down	Q2	0.022255	T	Pleckstrin homology domain-containing family A member 7	PLEKHA7	0.909688	0.00057595	51.03	KVT(0.91)S(0.975)PLQS(0.114)PT(0.001)K	3	-0.87546	1	1.406	0.927	0.955	1.67	0.843	0.727	0.71	0.761
Q6IQ23	903	0.613	Down	Q2	0.022255	S	Pleckstrin homology domain-containing family A member 7	PLEKHA7	0.975126	0.00057595	51.03	KVT(0.91)S(0.975)PLQS(0.114)PT(0.001)K	3	-0.87546	1	1.406	0.927	0.955	1.67	0.843	0.727	0.71	0.761
Q6JBY9	216	1.493	Up	Q3	0.040817	S	CapZ-interacting protein	RCSD1	0.99403	1.00011e-12	114.46	APGS(0.994)PLS(0.006)SEGAAGEGVR	3	0.88695	2	0.698	0.603	1.102	0.806	1.086	1.561	1.06	1.084
Q6KC79	2658	2.716	Up	Q4	0.02706	S	Nipped-B-like protein	NIPBL	0.999999	4.11658e-08	99.927	AITSLLGGGS(1)PK	2	0.48274	4	0.645	0.304	0.672	0.532	2.742	1.084	0.8	1.221
Q6KC79	2672	3.137	Up	Q4	0.0128394	S	Nipped-B-like protein	NIPBL	1	4.2966e-187	248.9	NNTAAETEDDES(1)DGEDR	2	0.34592	5	0.601	0.333	0.549	0.451	2.916	0.973	0.899	1.278
Q6NUM9	484	0.513	Down	Q2	0.017938	S	"All-trans-retinol 13,14-reductase"	RETSAT	0.987881	0.0104494	47.712	RGS(0.988)DY(0.012)ETFK	3	-0.37102	3	0.837	1.257	1.277	1.915	0.876	0.631	0.53	0.676
Q6NVY1	378	0.37	Down	Q1	0.0040365	S	"3-hydroxyisobutyryl-CoA hydrolase, mitochondrial"	HIBCH	0.768357	0.00995585	45.829	S(0.768)LGS(0.191)S(0.041)DLKF	2	-0.2033	1	1.455	1.207	1.909	1.271	0.824	0.453	0.574	0.308
Q6NXS1	122	1.79	Up	Q3	0.034161	S	Protein phosphatase inhibitor 2-like protein 3	PPP1R2P3	0.999783	2.38576e-08	93.876	IQEQES(1)S(1)GEEDSDLSPEER	2	0.14883	3	0.803	0.597	0.754	0.713	2.036	0.856	1.054	1.187
Q6NXS1	121	1.514	Up	Q3	0.035541	S	Protein phosphatase inhibitor 2-like protein 3	PPP1R2P3	0.999909	2.38576e-08	93.876	IQEQES(1)S(1)GEEDSDLSPEER	2	0.14883	2	0.827	0.751	0.822	0.783	1.62	1.046	1.029	1.123
Q6P6C2	64	2.278	Up	Q4	0.019895	S	RNA demethylase ALKBH5	ALKBH5	1	1.91089e-15	115.5	YQEDS(1)DPER	2	-0.2506	6	0.679	0.463	0.62	0.678	2.482	0.999	1.038	1.04
Q6PJF5	385	1.367	Up	Q3	0.028018	S	Inactive rhomboid protein 2	RHBDF2	0.993636	0.0017381	76.619	S(0.994)IS(0.002)S(0.002)T(0.002)VQR	2	0.37229	5	0.709	0.683	0.917	1.071	1.03	1.175	1.195	1.22
Q6PJG2	461	2.004	Up	Q4	0.028903	S	ELM2 and SANT domain-containing protein 1	ELMSAN1	0.999999	0.000558257	70.802	RAS(1)QEANLLTLAQK	3	0.25452	3	0.721	0.47	0.762	0.71	1.417	1.865	0.719	1.336
Q6PKG0	521	1.872	Up	Q3	0.031461	S	La-related protein 1	LARP1	0.999999	1.18108e-18	118.87	ET(0.016)ES(0.984)APGS(1)PR	2	-0.10211	12	0.573	0.742	0.742	0.729	2.186	1.018	0.969	1.041
Q6PKG0	517	1.613	Up	Q3	0.024077	S	La-related protein 1	LARP1	0.993403	8.69129e-05	93.348	ET(0.007)ES(0.993)APGS(1)PR	2	-0.51097	11	0.694	0.695	0.895	0.777	1.738	0.948	0.992	1.26
Q6UX71	506	2.347	Up	Q4	0.039895	S	Plexin domain-containing protein 2	PLXDC2	0.999978	2.52436e-12	108.45	GS(1)GHPAYAEVEPVGEK	3	-0.038201	8	0.619	0.573	0.598	0.6	0.884	2.437	1.062	1.227
Q6VMQ6	559	1.695	Up	Q3	0.0105151	S	Activating transcription factor 7-interacting protein 1	ATF7IP	0.998378	2.64951e-05	88.385	S(0.002)KS(0.998)EDMDNVQSK	2	1.3189	6	0.739	0.546	0.933	0.75	1.591	1.022	1.141	1.278
Q6Y7W6	382	1.508	Up	Q3	0.022182	T	GRB10-interacting GYF protein 2	GIGYF2	0.913651	5.05189e-11	96.311	PGT(0.914)PS(0.086)DHQS(0.001)QEASQFER	3	0.258	2	0.665	0.799	0.888	0.837	1.495	1.293	0.873	1.149
Q6ZN17	221	6.188	Up	Q4	0.0095598	S	Protein lin-28 homolog B	LIN28B	0.823899	0.000319409	51.726	S(0.176)GRS(0.824)PQEASSTK	3	0.59629	3	0.333	0.173	0.333	0.274	3.822	1.323	0.542	1.2
Q6ZT62	270	1.684	Up	Q3	0.0067378	S	Bargin	BARGIN	0.999668	9.21662e-29	139.46	ENHGQADHS(1)PSMTATHFPR	4	-1.7558	10	0.62	0.715	0.811	0.835	1.626	1.017	1.075	1.302
Q6ZUJ8	656	0.259	Down	Q1	0.002502	S	Phosphoinositide 3-kinase adapter protein 1	PIK3AP1	0.999059	0.00225063	70.908	LRDS(0.999)IT(0.001)R	3	-0.50389	2	1.168	2.649	1.001	1.534	0.513	0.525	0.309	0.301
Q6ZUK4	333	0.342	Down	Q1	0.0049362	S	Transmembrane protein 26	TMEM26	0.927845	0.000262277	71.513	AQT(0.071)S(0.928)ES(0.001)GPSQR	2	0.91292	2	0.916	2.062	1.996	0.987	0.625	0.485	0.506	0.423
Q70CQ2	3406	2.991	Up	Q4	0.0028435	S	Ubiquitin carboxyl-terminal hydrolase 34	USP34	0.999505	6.94033e-12	92.098	DSSIIDPGTEQDLPS(1)PENSSVK	3	-0.392	1	0.542	0.415	0.506	0.542	2.571	1.134	1.128	1.163
Q70E73	1183	0.585	Down	Q2	0.00121749	S	Ras-associated and pleckstrin homology domains-containing protein 1	RAPH1	0.980325	0.0113759	57.249	HGS(0.98)LS(0.02)SR	2	0.61416	1	1.261	1.077	1.422	1.286	0.826	0.8	0.594	0.733
Q7L1Q6	411	1.596	Up	Q3	0.00195507	S	Basic leucine zipper and W2 domain-containing protein 1	BZW1	0.99881	8.74822e-48	161.24	NAEEES(0.999)ES(0.001)EAEEGD	2	-1.0204	9	0.798	0.673	0.773	0.838	1.525	1.138	1.124	1.132
Q7L591	330	1.482	Up	Q3	0.00193623	S	Docking protein 3	DOK3	0.917992	1.07416e-17	118.71	AT(0.01)S(0.918)LPS(0.072)LDTPGELR	2	-0.46555	7	0.75	0.691	0.819	0.963	1.15	1.131	1.277	1.219
Q7Z4V5	625	2.169	Up	Q4	0.045615	S	Hepatoma-derived growth factor-related protein 2	HDGFL2	1	1.79695e-15	111.65	GESAEDKEHEEGRDS(1)EEGPR	3	0.10835	2	0.726	0.461	0.7	0.637	2.343	0.841	0.805	1.486
Q7Z569	97	2.782	Up	Q4	0.0025204	S	BRCA1-associated protein	BRAP	0.79911	0.00236331	54.023	S(0.001)S(0.001)EAS(0.799)PT(0.199)AQR	2	-0.1957	1	0.522	0.447	0.581	0.566	2.258	0.915	1.272	1.441
Q7Z569	117	1.652	Up	Q3	0.033183	S	BRCA1-associated protein	BRAP	0.996911	6.42414e-13	113.47	ECINAAPDS(0.997)PS(0.003)K	2	1.5666	4	0.865	0.587	0.805	0.76	1.87	1.124	0.973	1.017
Q7Z5L9	175	2.02	Up	Q4	0.03694	S	Interferon regulatory factor 2-binding protein 2	IRF2BP2	1	0.00015252	67.418	LEEPPELNRQS(1)PNPR	3	0.38751	3	0.772	0.505	0.815	0.557	2.197	1.321	0.813	1.02
Q7Z6Z7	1907	1.536	Up	Q3	0.0035992	S	E3 ubiquitin-protein ligase HUWE1	HUWE1	0.999346	1.88331e-75	183.36	GSGT(0.001)AS(0.999)DDEFENLR	2	0.56786	13	0.817	0.693	0.803	0.842	1.377	0.951	1.253	1.264
Q7Z6Z7	1905	1.554	Up	Q3	0.0095404	T	E3 ubiquitin-protein ligase HUWE1	HUWE1	0.752294	3.56933e-07	102.15	GS(0.007)GT(0.752)AS(0.24)DDEFENLR	3	-0.35465	1	0.888	0.616	0.689	0.94	1.017	1.315	1.181	1.355
Q7Z6Z7	1395	1.629	Up	Q3	0.026637	S	E3 ubiquitin-protein ligase HUWE1	HUWE1	1	2.08259e-05	89.43	AES(1)PEEVACR	2	0.029336	11	0.891	0.53	0.804	0.818	1.705	1.033	1.033	1.186
Q86SQ0	550	0.612	Down	Q2	0.028959	T	Pleckstrin homology-like domain family B member 2	PHLDB2	0.998614	0.00965207	43.03	T(0.999)PPPPS(0.001)STFPK	3	-0.9386	1	1.726	0.879	1.034	1.324	0.819	0.866	0.635	0.716
Q86TV6	630	0.697	Down	Q2	0.034215	S	Tetratricopeptide repeat protein 7B	TTC7B	0.975986	0.00220823	79.059	GS(0.024)S(0.976)LLDR	2	-0.041714	1	0.953	1.243	1.149	1.369	0.763	0.685	1.122	0.715
Q86TX2	56	0.579	Down	Q2	0.0064849	T	Acyl-coenzyme A thioesterase 1	ACOT1	1	0.000852587	74.853	ADT(1)LGELDLER	2	0.60885	1	1.034	1.505	1.303	1.223	0.911	0.615	0.831	0.577
Q86TX2	232	0.405	Down	Q1	0.021682	S	Acyl-coenzyme A thioesterase 1	ACOT1	1	0.000122832	78.324	GPGVGLLGIS(1)K	2	0.37813	2	1.69	1.034	2.028	0.941	0.759	0.381	0.841	0.325
Q86U86	10	1.553	Up	Q3	0.0182976	S	Protein polybromo-1	PBRM1	0.867848	1.96657e-43	144.11	AT(0.039)S(0.868)PS(0.083)S(0.005)S(0.005)VSGDFDDGHHSVSTPGPSR	3	0.43775	1	0.667	0.649	0.756	1.062	1.456	1.273	0.983	1.155
Q86U90	37	1.399	Up	Q3	0.041299	S	"YrdC domain-containing protein, mitochondrial"	YRDC	1	0.000197407	64.454	LFRPPS(1)PAPAAPGAR	3	0.55346	2	0.725	0.79	0.859	0.961	1.515	1.223	0.993	0.936
Q86VQ6	42	1.272	Up	Q3	0.0174825	S	Thioredoxin reductase 3	TXNRD3	0.974428	0.00248296	72.638	LS(0.024)S(0.974)PGPS(0.001)R	2	-0.40542	3	0.838	0.912	0.892	0.878	1.256	0.913	1.118	1.192
Q86X02	154	2.119	Up	Q4	0.0064558	T	Cerebellar degeneration-related protein 2-like	CDR2L	0.765562	0.0155881	46.844	T(0.766)IHT(0.234)FPCLK	3	0.027369	1	0.741	0.562	0.506	0.756	1.144	1.927	0.966	1.398
Q86X27	422	0.665	Down	Q2	0.021404	S	Ras-specific guanine nucleotide-releasing factor RalGPS2	RALGPS2	0.998913	0.00123393	63.966	LYHS(0.999)LGPVT(0.001)R	2	0.77424	1	1.346	0.869	1.387	1.203	0.951	0.701	0.708	0.835
Q86X53	238	3.191	Up	Q4	0.0135007	S	Glutamate-rich protein 1	ERICH1	0.999998	1.18176e-25	136.39	EEDGADAS(1)EEDLTR	2	0.73122	2	0.521	0.383	0.557	0.448	3.084	1.105	1.021	0.881
Q86YV0	988	1.448	Up	Q3	0.0048418	S	RAS protein activator like-3	RASAL3	0.991351	0.00199344	48.391	DAVQS(0.009)LQLS(0.991)PR	2	0.062614	2	0.752	0.717	0.972	0.827	1.021	1.316	1.223	1.171
Q86YV5	826	2.751	Up	Q4	0.022816	S	Tyrosine-protein kinase PRAG1	PRAG1	0.840365	4.77996e-09	103.66	AAS(0.84)S(0.16)PDGFFWTQGSPK	3	0.73507	1	0.847	0.316	0.568	0.402	1.997	1.39	0.663	1.817
Q8IU81	384	2.403	Up	Q4	0.036201	S	Interferon regulatory factor 2-binding protein 1	IRF2BP1	1	0.000667122	52.862	KAS(1)PEPEGEAAGK	3	-0.33291	2	0.688	0.367	0.666	0.629	2.282	1.303	0.639	1.424
Q8IU81	453	1.727	Up	Q3	0.04234	S	Interferon regulatory factor 2-binding protein 1	IRF2BP1	0.999975	8.30734e-12	101.53	AGGAS(1)PAASSTAQPPTQHR	3	-0.45591	11	0.923	0.513	0.758	0.74	1.882	1.195	0.851	1.138
Q8IUD2	191	3.065	Up	Q4	0.0092385	S	ELKS/Rab6-interacting/CAST family member 1	ERC1	0.999107	0.000309585	83.862	T(0.001)FWS(0.999)PELK	2	0.23299	5	0.528	0.351	0.617	0.472	2.495	0.73	1.408	1.399
Q8IWB9	736	1.845	Up	Q3	0.033762	S	Testis-expressed protein 2	TEX2	0.97849	4.63532e-05	80.507	HNS(0.978)PS(0.02)GHLT(0.001)HSR	4	0.24098	5	0.914	0.563	0.787	0.548	1.362	1.851	0.795	1.181
Q8IWS0	204	2.257	Up	Q4	0.026195	S	PHD finger protein 6	PHF6	0.860865	0.0013254	71.03	S(0.138)S(0.861)PS(0.001)DTRPK	2	-0.07951	1	0.51	0.576	0.696	0.675	2.356	0.781	0.999	1.409
Q8IXM2	96	3.954	Up	Q4	0.0034168	S	Chromatin complexes subunit BAP18	BAP18	1	1.13663e-17	123.14	VYEDSGIPLPAES(1)PK	3	0.25989	8	0.38	0.287	0.53	0.418	2.436	0.948	0.953	2.048
Q8IXQ3	76	2.242	Up	Q4	0.0042844	S	Uncharacterized protein C9orf40	C9orf40	0.956549	0.000578751	68.525	RDS(0.957)GDNS(0.043)APSGQER	3	-1.2281	1	0.596	0.536	0.685	0.65	1.112	2.082	0.986	1.352
Q8IXT5	254	1.869	Up	Q3	0.032785	S	RNA-binding protein 12B	RBM12B	1	4.32903e-08	98.044	S(1)EEHS(1)PPR	2	0.32629	18	0.672	0.564	0.774	0.779	2.172	0.995	0.96	1.085
Q8IXT5	250	1.852	Up	Q3	0.048482	S	RNA-binding protein 12B	RBM12B	1	0.00566311	61.344	S(1)EEHS(1)PPR	2	0.32629	3	0.58	0.541	0.792	0.892	2.168	1.07	0.874	1.084
Q8IYB3	416	9.944	Up	Q4	0.0117575	T	Serine/arginine repetitive matrix protein 1	SRRM1	0.997828	0.000300528	66.201	T(0.01)RHS(0.991)PT(0.998)PQQS(0.001)NR	3	-0.35433	4	0.067	0.165	0.318	0.181	2.681	2.823	0.318	1.447
Q8IYB3	572	1.507	Up	Q3	0.048697	T	Serine/arginine repetitive matrix protein 1	SRRM1	1	0.0017693	70.908	T(1)PT(1)PPPR	2	0.40267	9	0.684	0.716	0.8	0.991	1.65	1.277	0.949	0.932
Q8IYB3	574	1.507	Up	Q3	0.048697	T	Serine/arginine repetitive matrix protein 1	SRRM1	1	0.0017693	70.908	T(1)PT(1)PPPR	2	0.40267	9	0.684	0.716	0.8	0.991	1.65	1.277	0.949	0.932
Q8IYB7	875	1.801	Up	Q3	0.0101435	S	DIS3-like exonuclease 2	DIS3L2	0.999993	7.64467e-25	106.37	RPGTQGHLGPEKEEEES(1)DGEPEDSSTS	4	-0.4371	3	0.604	0.685	0.796	0.771	1.86	1.125	0.98	1.179
Q8N163	678	1.393	Up	Q3	0.0195151	S	Cell cycle and apoptosis regulator protein 2	CCAR2	0.951832	4.12756e-07	78.272	S(0.047)VAS(0.952)NQS(0.001)EMEFSSLQDMPK	4	-0.3933	6	0.904	0.891	0.91	0.638	1.368	1.157	1.02	1.111
Q8N1F7	52	2.222	Up	Q4	0.00043998	S	Nuclear pore complex protein Nup93	NUP93	0.78247	0.00124029	71.208	T(0.216)S(0.782)QET(0.002)ADVK	2	1.3582	2	0.566	0.574	0.656	0.687	1.696	1.29	1.05	1.48
Q8N1F7	767	9.754	Up	Q4	0.00036311	S	Nuclear pore complex protein Nup93	NUP93	0.987762	0.00125942	71.03	GT(0.011)S(0.988)PS(0.001)S(0.001)SSR	2	-0.32434	2	0.107	0.108	0.147	0.382	2.395	1.944	1.193	1.725
Q8N1G4	431	0.683	Down	Q2	0.043822	S	Leucine-rich repeat-containing protein 47	LRRC47	0.992113	0.000712325	55.261	KRQS(0.992)VS(0.008)GLHR	4	0.3995	2	0.96	0.915	1.316	1.562	0.853	0.816	0.676	0.901
Q8N2U9	110	0.4	Down	Q1	0.0088024	S	PQ-loop repeat-containing protein 1	PQLC1	0.99873	5.50104e-08	97.904	S(0.999)FT(0.001)AADSK	2	-0.45923	12	0.873	1.162	2.177	1.501	0.488	0.751	0.621	0.426
Q8N3D4	1273	0.654	Down	Q2	0.0197848	S	EH domain-binding protein 1-like protein 1	EHBP1L1	0.998489	0.000692691	68.355	AHGS(0.998)FS(0.002)HVR	3	0.26182	1	1.062	1.284	1.215	1.275	1.05	0.88	0.581	0.654
Q8N488	99	2.34	Up	Q4	0.0154229	S	RING1 and YY1-binding protein	RYBP	0.826307	0.000341626	70.889	DKEIS(0.826)PS(0.173)VTK	3	-0.39411	1	0.643	0.467	0.751	0.534	2.013	1.763	0.833	0.996
Q8N6C5	1294	26.969	Up	Q4	0.002315	S	Immunoglobulin superfamily member 1	IGSF1	0.994939	0.000138614	81.676	T(0.004)RGS(0.995)ET(0.001)DGR	3	0.12482	5	0.082	0.037	0.104	0.063	3.829	0.298	1.284	2.302
Q8N6C5	1291	16.548	Up	Q4	0.025122	T	Immunoglobulin superfamily member 1	IGSF1	0.750252	0.00414846	49.632	T(0.75)RGS(0.242)ET(0.008)DGR	3	0.031528	1			0.082	0.094	2.987	0.329	0.804	1.705
Q8N6H7	432	0.443	Down	Q1	0.0094639	S	ADP-ribosylation factor GTPase-activating protein 2	ARFGAP2	0.824273	7.19894e-06	93.623	AIS(0.824)S(0.176)DMFFGR	2	-0.44762	1	1.238	1.759	0.952	1.594	0.887	0.607	0.38	0.582
Q8NB49	1108	0.539	Down	Q2	0.0099204	S	Phospholipid-transporting ATPase IG	ATP11C	0.998515	6.69506e-08	99.5	RAS(0.999)DS(0.001)LSAR	2	0.0465	10	1.235	1.681	0.873	1.411	0.799	0.797	0.63	0.575
Q8NB49	1110	0.486	Down	Q1	0.0083967	S	Phospholipid-transporting ATPase IG	ATP11C	0.786215	4.03182e-08	102.4	RAS(0.214)DS(0.786)LSAR	3	0.97091	1	1.161	1.739	0.88	1.605	0.634	0.82	0.525	0.637
Q8NBP7	688	2.169	Up	Q4	0.0089154	S	Proprotein convertase subtilisin/kexin type 9	PCSK9	1	0.000463159	75.819	HLAQAS(1)QELQ	2	-0.5995	1	0.541	0.453	0.818	0.712	1.669	1.144	0.927	1.734
Q8ND30	387	0.577	Down	Q2	0.00143761	S	Liprin-beta-2	PPFIBP2	0.976117	0.00018377	83.182	LS(0.024)CS(0.976)LEDLR	2	-0.86388	9	1.247	1.139	1.468	1.218	0.794	0.701	0.581	0.853
Q8ND56	183	1.762	Up	Q3	0.025739	S	Protein LSM14 homolog A	LSM14A	0.836343	0.00237084	61.344	S(0.164)S(0.836)PQLDPLR	2	-0.033851	2	0.725	0.517	0.867	0.787	1.71	1.452	0.882	1.06
Q8NDI1	751	0.473	Down	Q1	0.042197	S	EH domain-binding protein 1	EHBP1	0.822198	0.00578505	53.237	S(0.178)DPES(0.822)PIKK	3	-0.020877	3	2.316	0.846	1.027	1.242	0.953	0.641	0.564	0.413
Q8NDT2	109	2.368	Up	Q4	0.0039791	S	Putative RNA-binding protein 15B	RBM15B	0.999873	8.91381e-05	84.046	ASGDPGASGMS(1)PR	2	-0.43554	5	0.665	0.575	0.616	0.519	1.762	1.663	0.819	1.38
Q8NFG4	62	1.366	Up	Q3	0.012624	S	Folliculin	FLCN	0.99998	1.11609e-06	80.236	AHS(1)PAEGASVESSSPGPK	3	-0.10679	5	0.917	0.786	0.79	0.888	1.412	1.04	1.001	1.165
Q8NHG8	135	0.571	Down	Q2	0.0176793	S	E3 ubiquitin-protein ligase ZNRF2	ZNRF2	1	0.000349409	68.283	DRPVGGS(1)PGGPR	2	0.48889	2	1.276	0.916	1.359	1.541	0.947	0.79	0.498	0.673
Q8NI27	1417	2.333	Up	Q4	0.043355	S	THO complex subunit 2	THOC2	0.755396	0.000136299	59.372	KIDT(0.051)HPS(0.755)PS(0.193)HSSTVK	4	0.36641	2	0.644	0.378	0.68	0.698	2.151	1.667	0.626	1.156
Q8TAQ2	304	1.942	Up	Q3	0.0141025	S	SWI/SNF complex subunit SMARCC2	SMARCC2	0.964576	0.000117104	69.188	RS(0.987)PS(0.965)PS(0.048)PTPEAK	3	-0.66135	18	0.675	0.51	0.787	0.747	1.82	1.443	0.859	1.159
Q8TAQ2	302	1.942	Up	Q3	0.0141025	S	SWI/SNF complex subunit SMARCC2	SMARCC2	0.995819	2.10721e-06	86.772	S(0.996)PS(0.948)PS(0.051)PT(0.006)PEAK	2	1.0293	19	0.675	0.51	0.787	0.747	1.82	1.443	0.859	1.159
Q8TAQ2	347	2.113	Up	Q4	0.0108245	S	SWI/SNF complex subunit SMARCC2	SMARCC2	0.999929	9.32347e-06	50.752	DMDEPS(1)PVPNVEEVTLPK	4	0.24515	4	0.77	0.517	0.652	0.631	1.967	1.31	0.825	1.329
Q8TBN0	68	0.637	Down	Q2	0.0169583	S	Guanine nucleotide exchange factor for Rab-3A	RAB3IL1	0.955145	0.000965252	82.563	S(0.022)S(0.022)S(0.955)MEIR	2	0.1558	1	1.152	1.646	0.966	1.124	0.66	0.925	0.805	0.722
Q8TCJ2	498	1.741	Up	Q3	0.0110581	S	Dolichyl-diphosphooligosaccharide--protein glycosyltransferase subunit STT3B	STT3B	1	2.04242e-45	151.87	ENPPVEDS(1)S(1)DEDDKR	3	0.00042749	10	0.516	0.766	0.744	0.893	1.686	1.095	1.127	1.173
Q8TCJ2	499	1.505	Up	Q3	0.0161609	S	Dolichyl-diphosphooligosaccharide--protein glycosyltransferase subunit STT3B	STT3B	1	7.39276e-18	123.55	ENPPVEDS(1)S(1)DEDDKR	3	0.00042749	3	0.685	0.769	0.839	0.901	1.581	1.029	1.004	1.193
Q8TD55	311	1.31	Up	Q3	0.03208	T	Pleckstrin homology domain-containing family O member 2	PLEKHO2	1	0.000671406	56.569	EGGKPPT(1)PPPK	3	-0.67297	7	0.943	0.73	0.874	0.916	1.119	1.361	0.935	1.122
Q8TEW8	710	2.256	Up	Q4	0.0110014	S	Partitioning defective 3 homolog B	PARD3B	0.99999	5.84229e-05	84.365	S(1)MDLVPDESK	2	-0.84321	3	0.583	0.475	0.71	0.689	2.254	1.237	0.942	1.109
Q8TEW8	746	3.584	Up	Q4	0.021137	S	Partitioning defective 3 homolog B	PARD3B	0.975115	7.31046e-26	138.28	SS(0.007)S(0.975)LES(0.017)LQTAVAEVR	2	0.093677	1	0.485	0.327	0.656	0.277	3.165	1.448	0.752	0.889
Q8WU20	428	1.583	Up	Q3	0.047525	S	Fibroblast growth factor receptor substrate 2	FRS2	1	0.0107842	65.627	RPS(1)LEHR	3	1.2196	3	0.58	0.829	0.935	0.753	1.471	1.523	0.811	1.099
Q8WUH2	855	2.085	Up	Q4	0.00161873	S	Transforming growth factor-beta receptor-associated protein 1	TGFBRAP1	0.916764	0.000167861	74.649	HTNPS(0.002)S(0.01)S(0.05)S(0.917)PGT(0.021)R	3	-0.7201	2	0.54	0.596	0.754	0.703	1.734	1.029	1.237	1.407
Q8WWI1	1493	0.602	Down	Q2	0.0027803	S	LIM domain only protein 7	LMO7	0.774879	0.00562114	45.237	S(0.223)AS(0.775)VNKEPVS(0.002)LPGIMR	3	0.99515	1	1.105	1.159	1.504	1.227	0.762	0.882	0.6	0.761
Q8WXF0	105	4.634	Up	Q4	8.2836e-05	S	Serine/arginine-rich splicing factor 12	SRSF12	0.993167	0.00108312	46.318	HPCS(0.993)PS(0.007)DHR	4	0.4659	3	0.31	0.313	0.412	0.385	2.037	1.269	1.215	2.059
Q8WXH0	2781	1.523	Up	Q3	0.0168388	S	Nesprin-2	SYNE2	0.999415	1.08235e-05	92.633	QQS(0.999)VES(0.001)LAEEVK	2	-1.6731	2	0.669	0.802	0.831	0.868	1.219	1.506	0.882	1.222
Q8WYA6	545	1.764	Up	Q3	0.0049038	S	Beta-catenin-like protein 1	CTNNBL1	0.997112	0.000689708	42.633	EY(0.003)AENIGDGRS(0.997)PEFR	3	-0.52124	1	0.691	0.641	0.714	0.848	1.666	0.992	1.335	1.113
Q92508	1646	1.987	Up	Q3	0.00104169	S	Piezo-type mechanosensitive ion channel component 1	PIEZO1	0.99602	3.11754e-06	95.094	T(0.004)AS(0.996)ELLLDR	2	-0.33808	9	0.575	0.525	0.77	0.809	1.495	1.352	1.166	1.309
Q92539	243	0.732	Down	Q2	0.0107222	S	Phosphatidate phosphatase LPIN2	LPIN2	0.903123	0.000180668	51.524	S(0.903)DS(0.09)ELEVKPAES(0.006)LLR	3	-0.54149	1	1.113	1.288	1.098	1.119	0.988	0.852	0.866	0.676
Q92576	1925	0.44	Down	Q1	0.048341	S	PHD finger protein 3	PHF3	0.803678	0.000863124	64.82	FYS(0.804)DS(0.196)HHLK	3	0.8708	1	1.947	0.596	1.139	1.871	0.586	0.725	0.691	0.444
Q92614	140	0.475	Down	Q1	0.0033981	S	Unconventional myosin-XVIIIa	MYO18A	0.995779	0.0030203	79.986	RFS(0.996)FS(0.004)QR	3	-0.57394	5	1.155	1.264	1.176	1.829	0.726	0.576	0.474	0.8
Q92667	151	0.345	Down	Q1	0.0172191	S	"A-kinase anchor protein 1, mitochondrial"	AKAP1	0.974054	1.1871e-12	109.83	SIPLECPLS(0.026)S(0.974)PK	2	-0.23984	6	2	0.698	1.044	2.206	0.702	0.506	0.381	0.465
Q92688	15	2.003	Up	Q4	0.021782	T	Acidic leucine-rich nuclear phosphoprotein 32 family member B	ANP32B	1	0.0137283	43.448	NRT(1)PAAVR	3	-1.0242	1	0.724	0.391	0.768	0.781	1.93	0.999	1.032	1.374
Q92769	394	2.061	Up	Q4	0.0040797	S	Histone deacetylase 2	HDAC2	1	3.40381e-19	65.058	MLPHAPGVQMQAIPEDAVHEDS(1)GDEDGEDPDKR	5	-0.5348	3	0.577	0.451	0.852	0.733	1.623	1.093	1.441	1.229
Q92835	243	1.225	Up	Q3	0.020116	S	"Phosphatidylinositol 3,4,5-trisphosphate 5-phosphatase 1"	INPP5D	1	0.000129178	71.279	LFDQQLS(1)PGLRPR	3	-0.053673	5	0.841	0.859	1.001	0.895	1.003	1.099	1.264	1.038
Q92841	599	0.581	Down	Q2	0.030118	S	Probable ATP-dependent RNA helicase DDX17	DDX17	0.999626	7.662e-08	101.38	RDS(1)ASYR	2	0.71759	13	1.005	0.937	1.647	1.472	0.861	0.928	0.608	0.541
Q92887	283	2.181	Up	Q4	0.039999	S	Canalicular multispecific organic anion transporter 1	ABCC2	0.984058	1.67671e-26	139.11	NQS(0.016)QS(0.984)QDALVLEDVEK	3	0.5192	3	0.607	0.393	0.898	0.617	2.324	0.898	0.888	1.374
Q92922	310	2.55	Up	Q4	0.00068279	S	SWI/SNF complex subunit SMARCC1	SMARCC1	1	1.93089e-06	95.273	NEEPVRS(1)PERR	3	0.4107	8	0.446	0.485	0.632	0.691	1.85	1.433	1.13	1.335
Q92922	330	3.372	Up	Q4	0.0077212	S	SWI/SNF complex subunit SMARCC1	SMARCC1	0.995004	0.000250713	57.806	KHS(0.991)PS(0.995)PPPPT(0.012)PT(0.001)ESR	3	1.5433	6	0.435	0.318	0.55	0.527	2.22	1.971	0.693	1.286
Q92922	328	3.372	Up	Q4	0.0077212	S	SWI/SNF complex subunit SMARCC1	SMARCC1	0.991399	0.000250713	57.806	KHS(0.991)PS(0.995)PPPPT(0.012)PT(0.001)ESR	3	1.5433	6	0.435	0.318	0.55	0.527	2.22	1.971	0.693	1.286
Q92934	99	0.621	Down	Q2	0.0119227	S	Bcl2-associated agonist of cell death	BAD	1	1.57463e-05	83.204	S(1)APPNLWAAQR	2	-0.10327	20	1.572	1.102	1.184	1.079	1.017	0.721	0.632	0.694
Q92934	118	0.517	Down	Q2	0.0032997	S	Bcl2-associated agonist of cell death	BAD	0.999985	0.000425381	61.11	MS(1)DEFVDSFK	3	-0.84925	5	1.748	1.344	1.171	1.009	0.811	0.627	0.584	0.706
Q92956	240	0.524	Down	Q2	0.0027765	S	Tumor necrosis factor receptor superfamily member 14	TNFRSF14	1	0.00321458	76.221	VIVS(1)VQR	2	-0.19987	2	1.162	1.402	1.003	1.684	0.587	0.803	0.699	0.66
Q93100	27	0.365	Down	Q1	0.0059202	S	Phosphorylase b kinase regulatory subunit beta	PHKB	0.990199	3.16414e-05	88.338	S(0.009)GS(0.99)VYEPLK	2	-0.15087	9	1.169	0.99	2.122	1.581	0.834	0.371	0.504	0.43
Q969I6	49	0.581	Down	Q2	0.03674	S	Sodium-coupled neutral amino acid transporter 4	SLC38A4	0.986098	3.0895e-35	148.52	AAMSSQFANEDT(0.014)ES(0.986)QK	3	-0.68548	1	1.071	1.886	0.829	1.275	0.902	0.65	0.647	0.741
Q969T4	8	2.524	Up	Q4	0.0089644	S	Ubiquitin-conjugating enzyme E2 E3	UBE2E3	0.976733	6.45848e-10	91.767	QRS(0.977)DDES(0.023)PSTSSGSSDADQR	3	0.72451	2	0.643	0.324	0.656	0.647	1.84	1.841	1.057	0.991
Q969X1	83	1.541	Up	Q3	0.029783	S	Protein lifeguard 3	TMBIM1	0.993544	2.91508e-12	116.61	AVS(0.006)DS(0.994)FGPGEWDDR	2	-0.76143	15	0.59	0.672	0.978	0.909	1.54	1.008	1.259	1.045
Q969Z3	184	0.372	Down	Q1	0.00123782	T	Mitochondrial amidoxime reducing component 2	MARC2	1	0.00585458	47.302	LVQFET(1)NMK	3	-0.56167	2	1.935	1.697	0.966	1.235	0.586	0.577	0.453	0.551
Q96A22	62	0.627	Down	Q2	0.0071442	S	Uncharacterized protein C11orf52	C11orf52	1	0.000167177	82.069	VLQQQGS(1)QER	2	-0.061652	3	0.905	1.3	1.46	1.252	0.789	0.86	0.758	0.676
Q96BY7	255	0.438	Down	Q1	0.0196648	S	Autophagy-related protein 2 homolog B	ATG2B	0.973343	0.00424884	62.466	LS(0.973)PS(0.027)WNPK	3	-0.55752	5	1.798	0.676	1.304	1.787	0.609	0.492	0.717	0.617
Q96C57	138	2.985	Up	Q4	0.0080572	S	Uncharacterized protein C12orf43	C12orf43	1	0.0014808	55.261	EKEES(1)PQPR	3	-0.061771	4	0.411	0.606	0.516	0.474	2.77	1.087	0.926	1.208
Q96CX2	200	1.556	Up	Q3	0.0062412	S	BTB/POZ domain-containing protein KCTD12	KCTD12	0.976862	1.36532e-18	109.18	SPSGGAAGPLLTPS(0.009)QS(0.977)LDGS(0.014)R	3	0.31989	9	0.807	0.673	0.815	0.835	0.932	1.398	1.362	1.179
Q96CX2	196	1.215	Up	Q3	0.047237	T	BTB/POZ domain-containing protein KCTD12	KCTD12	0.994171	1.0399e-18	116.44	SPSGGAAGPLLT(0.994)PS(0.197)QS(0.77)LDGS(0.039)R	3	0.51149	8	0.929	0.746	0.969	0.968	1.152	1.2	0.963	1.072
Q96E09	76	0.718	Down	Q2	0.042818	S	Protein FAM122A	FAM122A	1	0.00016327	76.073	HGLLLPAS(1)PVR	2	-0.1685	2	1.202	1.349	1.052	1.054	0.65	0.969	0.677	1.048
Q96EB6	27	1.478	Up	Q3	0.027645	S	NAD-dependent protein deacetylase sirtuin-1	SIRT1	0.933724	0.000375004	74.649	EAAS(0.066)S(0.934)PAGEPLR	2	0.88201	1	0.88	0.621	0.885	0.842	1.475	1.275	0.909	1.113
Q96EP0	466	0.781	Down	Q2	0.041561	S	E3 ubiquitin-protein ligase RNF31	RNF31	0.997662	0.000525868	67.928	RLS(0.998)APLPS(0.002)S(0.001)CGDPEK	3	0.2939	3	0.939	1.077	1.184	1.291	0.803	0.969	0.983	0.754
Q96EV2	205	2.804	Up	Q4	0.0160575	S	RNA-binding protein 33	RBM33	1	1.46128e-26	131.33	DIKEES(1)DEEEEDDEESGR	3	0.21532	1	0.67	0.406	0.608	0.419	2.808	1.133	0.935	1.021
Q96FF7	91	0.218	Down	Q1	0.0064606	S	Uncharacterized protein MISP3	MISP3	1	0.00290925	44.511	S(1)PPQPLGELK	3	0.41525	4	0.91	1.761	1.443	2.452	0.297	0.76	0.23	0.146
Q96GX9	87	4.882	Up	Q4	0.0047621	S	Methylthioribulose-1-phosphate dehydratase	APIP	0.983951	0.00111837	72.34	DIS(0.011)GPS(0.984)PS(0.005)K	3	0.34391	9	0.191	0.227	0.6	0.342	2.591	0.75	1.849	1.449
Q96HE7	106	0.475	Down	Q1	0.0178953	S	ERO1-like protein alpha	ERO1A	1	8.43261e-05	55.128	DCAVKPCQS(1)DEVPDGIK	3	-0.1278	1	1.534	1.318	1.456	1.114	1.228	0.43	0.448	0.472
Q96HP0	178	1.457	Up	Q3	0.0154424	S	Dedicator of cytokinesis protein 6	DOCK6	0.99448	6.77768e-05	81.526	RGS(1)GS(0.994)PEDT(0.006)PR	2	-0.99514	7	0.767	0.631	0.941	0.916	1.383	1.062	1.048	1.251
Q96HP0	176	1.374	Up	Q3	0.020295	S	Dedicator of cytokinesis protein 6	DOCK6	0.999617	6.77768e-05	81.526	RGS(1)GS(0.974)PEDT(0.027)PR	3	0.19313	7	0.813	0.647	0.922	0.988	1.271	1.102	1.034	1.223
Q96HR8	315	2.399	Up	Q4	0.022796	S	H/ACA ribonucleoprotein complex non-core subunit NAF1	NAF1	1	3.19204e-06	66.613	NDQEPPPEALDFS(1)DDEKEK	3	0.51305	1	0.42	0.516	0.658	0.759	2.574	0.969	1.022	1.081
Q96I25	155	2.057	Up	Q4	0.0022953	S	Splicing factor 45	RBM17	1	8.23066e-18	126.07	RPDPDS(1)DEDEDYER	2	0.063683	16	0.654	0.489	0.722	0.752	1.746	1.231	1.069	1.336
Q96IG2	417	1.298	Up	Q3	0.0037004	T	F-box/LRR-repeat protein 20	FBXL20	0.993314	4.08995e-05	48.354	VHAY(0.002)FAPVT(0.993)PPPS(0.002)VGGS(0.003)R	3	0.050271	5	0.862	0.777	0.924	0.918	1.121	1.128	1.024	1.246
Q96JM3	542	1.807	Up	Q3	0.0187001	S	Chromosome alignment-maintaining phosphoprotein 1	CHAMP1	0.999999	1.51604e-05	86.911	TAPPAS(1)PEAR	3	-0.085759	5	0.683	0.594	0.784	0.789	1.837	1.235	0.832	1.247
Q96JM3	476	2.182	Up	Q4	0.046523	S	Chromosome alignment-maintaining phosphoprotein 1	CHAMP1	1	0.000935493	80.688	GGS(1)PDLWK	2	-0.0029409	7	0.71	0.692	0.618	0.494	2.127	1.511	0.605	1.243
Q96JY6	197	0.514	Down	Q2	0.0183632	S	PDZ and LIM domain protein 2	PDLIM2	1	1.14632e-17	121.44	AGDSAVLVLPPS(1)PGPR	2	-0.30431	36	1.849	1	1.493	0.94	0.862	0.751	0.501	0.602
Q96JY6	279	0.328	Down	Q1	0.0023608	T	PDZ and LIM domain protein 2	PDLIM2	1	0.000278808	63.565	ALAT(1)PPK	3	0.36145	2	2.06	1.281	1.739	0.946	0.505	0.686	0.371	0.412
Q96L91	736	1.833	Up	Q3	0.0166751	S	E1A-binding protein p400	EP400	0.97512	0.00626017	57.174	ALS(0.975)PVT(0.022)S(0.003)R	2	0.17785	2	0.728	0.454	0.734	0.908	1.702	1.301	0.966	1.208
Q96L93	1017	0.5	Down	Q2	0.027001	S	Kinesin-like protein KIF16B	KIF16B	1	0.0225141	53.317	RHS(1)ALQR	3	0.27306	2	0.728	1.353	1.636	1.615	0.498	0.912	0.678	0.58
Q96LT9	21	1.727	Up	Q3	0.026218	S	RNA-binding protein 40	RNPC3	0.993848	0.000121819	70.335	GCTSS(0.001)S(0.003)S(0.001)LS(0.994)PPRGDR	3	0.31228	2	0.601	0.583	0.753	0.997	1.792	0.986	1.028	1.26
Q96LT9	108	1.789	Up	Q3	0.021815	S	RNA-binding protein 40	RNPC3	0.999893	1.73813e-12	111.38	EQDRVHS(1)PCPTSGSEK	3	-0.13819	10	0.602	0.58	0.729	0.957	1.845	0.918	1.154	1.215
Q96MG7	64	2.33	Up	Q4	0.024277	S	Non-structural maintenance of chromosomes element 3 homolog	NSMCE3	0.999975	3.93258e-09	101.62	GPGGSQGSQGPS(1)PQGAR	3	-0.6734	1	0.595	0.51	0.697	0.6	2.47	0.848	0.915	1.364
Q96P16	156	1.545	Up	Q3	0.0049639	S	Regulation of nuclear pre-mRNA domain-containing protein 1A	RPRD1A	0.969509	1.7387e-16	95.459	VDENENCS(0.003)S(0.014)LGS(0.97)PS(0.013)EPPQTLDLVR	3	-0.37754	3	0.851	0.721	0.757	0.814	1.569	1.09	1.061	1.137
Q96PE2	142	1.43	Up	Q3	0.0021955	S	Rho guanine nucleotide exchange factor 17	ARHGEF17	0.921614	5.12606e-13	74.876	RPS(0.922)ADS(0.03)ES(0.048)PGTPSPDGAAWEPPAR	3	0.32539	1	0.798	0.727	0.918	0.849	1.262	1.158	1.024	1.264
Q96PE2	1716	1.583	Up	Q3	0.0096173	S	Rho guanine nucleotide exchange factor 17	ARHGEF17	0.857287	0.00345007	66.758	S(0.857)S(0.135)HGS(0.007)FTR	2	-0.036709	1	0.848	0.625	0.81	0.815	1.288	1.522	1.138	0.955
Q96QR8	304	2.035	Up	Q4	0.00079987	S	Transcriptional activator protein Pur-beta	PURB	0.99996	1.519e-08	85.387	RGGGSGGGEES(1)EGEEVDED	2	-0.12352	4	0.637	0.569	0.716	0.714	1.746	1.256	1.099	1.264
Q96RR4	495	0.617	Down	Q2	0.025644	S	Calcium/calmodulin-dependent protein kinase kinase 2	CAMKK2	0.999998	0.00137969	62.287	S(1)FGNPFEGSR	2	-0.10404	6	1.415	0.879	1.34	1.312	0.936	0.807	0.525	0.786
Q96RU3	296	1.612	Up	Q3	0.0120986	S	Formin-binding protein 1	FNBP1	0.787254	0.000199689	64.224	T(0.153)VS(0.787)DNS(0.06)LSNSR	3	-1.256	1	0.826	0.636	0.82	0.781	1.38	1.532	1.112	0.913
Q96S99	249	0.552	Down	Q2	0.00129883	S	Pleckstrin homology domain-containing family F member 1	PLEKHF1	0.996332	5.15691e-09	62.193	PICGAS(0.001)S(0.001)GDDDDS(0.996)DEDKEGS(0.002)R	3	-0.87292	1	1.202	1.14	1.505	1.306	0.783	0.731	0.546	0.787
Q96ST2	398	1.843	Up	Q3	0.00194452	S	Protein IWS1 homolog	IWS1	1	1.28332e-36	142.45	AAVLS(1)DS(1)EDEEK	2	0.27473	4	0.585	0.63	0.787	0.812	1.488	1.466	1.06	1.172
Q99442	158	1.419	Up	Q3	0.0042029	T	Translocation protein SEC62	SEC62	0.999941	2.12418e-05	92.295	KEETPGT(1)PK	4	0.29569	26	0.724	0.88	0.935	0.768	1.317	1.142	1.206	1.029
Q99442	341	2.325	Up	Q4	0.038398	S	Translocation protein SEC62	SEC62	0.930648	4.81143e-90	190.93	VGPGNHGTEGS(0.001)GGERHS(0.931)DT(0.067)DS(0.002)DR	4	-0.59537	7	0.487	0.493	0.71	0.716	1.848	2.017	0.633	1.097
Q99447	342	0.624	Down	Q2	0.0171794	T	Ethanolamine-phosphate cytidylyltransferase	PCYT2	0.951923	1.14557e-33	142.88	QIDSGSNLT(0.048)T(0.952)DLIVQR	3	0.091766	5	1.546	1.005	1.388	0.987	0.688	0.743	0.973	0.67
Q99567	517	3.689	Up	Q4	0.042242	S	Nuclear pore complex protein Nup88	NUP88	1	0.000425467	65.043	EDVEVAES(1)PLR	2	0.919	1	0.382	0.409	0.476	0.439	3.122	1.041	0.648	1.482
Q99567	525	2.486	Up	Q4	0.022264	T	Nuclear pore complex protein Nup88	NUP88	0.999283	0.000271213	78.324	VLAET(0.999)PDS(0.001)FEK	3	0.028622	3	0.524	0.462	0.68	0.629	2.606	0.885	0.9	1.315
Q99590	816	1.84	Up	Q3	0.034259	S	Protein SCAF11	SCAF11	1	0.00135279	62.166	KRPQS(1)PS(1)PR	4	-0.79836	10	0.728	0.564	0.73	0.795	1.88	1.377	0.744	1.182
Q99733	125	1.806	Up	Q3	0.026801	S	Nucleosome assembly protein 1-like 4	NAP1L4	0.997056	4.41472e-14	71.117	EFITGDVEPTDAES(0.003)EWHS(0.997)ENEEEEK	3	-0.00047166	2	0.601	0.793	0.799	0.658	1.979	1.069	0.867	1.235
Q99956	16	16.897	Up	Q4	0.0063785	S	Dual specificity protein phosphatase 9	DUSP9	1	0.00176895	63.816	ELS(1)PPRPR	3	-0.64098	11	0.081	0.124	0.169	0.073	4.711	0.401	0.589	1.852
Q99959	878	0.281	Down	Q1	0.00065969	S	Plakophilin-2	PKP2	0.999998	0.00941906	63.816	AYHS(1)LKD	2	0.9267	4	1.041	1.979	1.213	2.012	0.346	0.537	0.46	0.411
Q99961	287	0.597	Down	Q2	0.020161	S	Endophilin-A2	SH3GL1	0.794455	0.00367273	65.404	IAAS(0.09)S(0.794)S(0.115)FR	2	0.68039	2	1.399	1.001	1.485	1.125	1.034	0.588	0.562	0.807
Q9BPX3	674	2.99	Up	Q4	0.0077758	S	Condensin complex subunit 3	NCAPG	0.999756	1.80028e-08	91.64	TLHCEGTEINS(1)DDEQESK	3	-0.65573	2	0.446	0.501	0.595	0.463	2.681	0.936	0.946	1.431
Q9BQS7	1145	1.733	Up	Q3	0.021982	S	Hephaestin	HEPH	0.999998	0.000870769	81.017	S(1)ILDDSFK	2	0.50225	3	0.804	0.555	0.83	0.738	0.831	1.259	1.29	1.692
Q9BRK4	570	3.669	Up	Q4	0.00112198	S	Leucine zipper putative tumor suppressor 2	LZTS2	1	4.26652e-08	99.752	AAAGVGGS(1)LR	2	-0.034526	4	0.422	0.296	0.568	0.427	2.397	1.045	1.334	1.509
Q9BRL6	25	1.985	Up	Q3	0.049458	T	Serine/arginine-rich splicing factor 8	SRSF8	0.917503	5.50913e-12	110.55	T(0.918)S(0.082)PDSLR	2	0.13863	1	0.624	0.64	0.738	0.678	2.188	1.156	0.913	1.062
Q9BS91	402	1.439	Up	Q3	0.040316	S	Probable UDP-sugar transporter protein SLC35A5	SLC35A5	0.806906	0.0064993	44.511	S(0.193)S(0.807)GDGEELER	2	-0.049183	1	0.637	0.776	0.966	0.901	1.578	1.063	1.043	1.036
Q9BSE4	90	2.338	Up	Q4	0.030622	T	Homocysteine-responsive endoplasmic reticulum-resident ubiquitin-like domain member 2 protein	HERPUD2	0.775515	0.00964583	72.879	T(0.776)PPS(0.224)SPK	3	-0.55497	1	0.53	0.456	0.858	0.553	2.588	1.073	0.882	1.06
Q9BSJ8	820	1.669	Up	Q3	0.024385	S	Extended synaptotagmin-1	ESYT1	0.989154	4.27963e-09	103.99	HLS(0.989)PY(0.001)AT(0.009)LTVGDSSHK	3	-0.73164	1	0.7	0.523	0.869	0.906	1.273	1.217	1.294	1.219
Q9BSL1	98	1.713	Up	Q3	0.0056151	S	Ubiquitin-associated domain-containing protein 1	UBAC1	1	0.0122052	45.158	RAPS(1)PLPK	2	-0.63861	3	0.65	0.609	0.709	0.981	1.195	1.312	1.047	1.497
Q9BST9	220	0.407	Down	Q1	0.0059959	S	Rhotekin	RTKN	0.801293	0.00363248	75.043	LS(0.031)S(0.168)S(0.801)LGR	2	-0.13828	3	1.287	1.043	2.164	1.193	0.612	0.8	0.416	0.484
Q9BU76	235	5.867	Up	Q4	0.0169424	S	Multiple myeloma tumor-associated protein 2	MMTAG2	0.978273	3.44891e-05	82.651	HHHHDS(0.003)DS(0.018)NS(0.978)PCCK	4	-0.33777	1	0.444	0.116	0.403	0.202	3.793	1.462	0.574	1.006
Q9BVA0	360	1.873	Up	Q3	0.0083581	S	Katanin p80 WD40 repeat-containing subunit B1	KATNB1	0.970161	0.000176667	69.485	RS(0.97)PS(0.015)S(0.015)EDDRDER	3	0.65022	4	0.752	0.517	0.686	0.83	1.601	1.024	1.033	1.557
Q9BVG4	197	2.006	Up	Q4	0.024437	S	Protein PBDC1	PBDC1	1	0.00252819	40.493	GADS(1)GEEKEEGINR	2	-0.0083516	1	0.693	0.459	0.719	0.79	2.118	0.936	1.291	0.994
Q9BX66	556	0.593	Down	Q2	0.0090754	S	Sorbin and SH3 domain-containing protein 1	SORBS1	1	9.69022e-06	92.856	DIS(1)PEEIDLK	2	0.47766	10	1.38	1.407	1.091	1.145	0.71	1.047	0.623	0.597
Q9BXK5	426	0.743	Down	Q2	0.0050436	S	Bcl-2-like protein 13	BCL2L13	0.999147	1.48627e-12	117.18	EESLVEELS(0.999)PAS(0.001)EK	2	0.76651	6	1.229	0.995	1.062	1.303	0.888	0.829	0.891	0.802
Q9BY44	506	2.209	Up	Q4	0.02144	S	Eukaryotic translation initiation factor 2A	EIF2A	0.99746	1.12836e-10	103.92	S(0.002)DKS(0.997)PDLAPTPAPQSTPR	3	0.52034	3	0.546	0.538	0.659	0.75	2.386	1.171	0.856	1.095
Q9BY49	179	0.369	Down	Q1	0.00057879	Y	Peroxisomal trans-2-enoyl-CoA reductase	PECR	0.999927	0.000183842	83.948	AGVY(1)NLTK	2	1.3622	3	2.071	1.232	1.177	1.363	0.537	0.522	0.645	0.453
Q9BYE7	115	2.576	Up	Q4	0.000116099	S	Polycomb group RING finger protein 6	PCGF6	1	3.75327e-08	100.22	QDS(1)EDEEER	2	0.36508	5	0.532	0.504	0.552	0.649	1.844	1.213	1.346	1.36
Q9BYV1	253	0.146	Down	Q1	0.022423	S	"Alanine--glyoxylate aminotransferase 2, mitochondrial"	AGXT2	1	0.00043767	77.746	KCS(1)CAPDCCQAK	3	2.2777	3	1.225	4.541	0.509	0.705	0.388	0.295	0.178	0.158
Q9BZ29	927	2.008	Up	Q4	0.0090162	S	Dedicator of cytokinesis protein 9	DOCK9	1	2.37521e-08	102.87	AEPYVAS(1)EYK	2	0.52814	8	0.828	0.563	0.475	0.794	1.582	1.044	1.054	1.66
Q9BZD4	247	2.78	Up	Q4	0.0101226	S	Kinetochore protein Nuf2	NUF2	1	0.0128948	54.982	IVDS(1)PEK	2	0.79279	2	0.509	0.509	0.463	0.636	2.509	0.898	0.922	1.556
Q9BZH6	219	0.326	Down	Q1	0.0093364	T	WD repeat-containing protein 11	WDR11	0.999886	0.000138393	89.886	LATAT(1)GAK	3	-0.20063	8	1.852	1.333	1.74	1.11	0.322	0.3	1.064	0.28
Q9C004	125	1.37	Up	Q3	0.041537	S	Protein sprouty homolog 4	SPRY4	1	7.73267e-05	53.033	LLDHMAPPPVADQAS(1)PR	3	-3.1741	1	0.909	0.768	0.791	0.908	1.56	0.983	1.033	1.048
Q9C0C2	836	0.475	Down	Q1	0.0023597	S	182 kDa tankyrase-1-binding protein	TNKS1BP1	1	1.6963e-106	196.71	S(1)QEADVQDWEFR	3	-0.72427	14	1.776	1.348	1.302	0.999	0.724	0.754	0.548	0.549
Q9C0C2	920	0.505	Down	Q2	0.00079708	S	182 kDa tankyrase-1-binding protein	TNKS1BP1	0.907872	3.40555e-59	167.92	YS(0.092)S(0.908)QDADEQDWEFQK	3	0.17951	3	1.285	1.272	1.635	1.123	0.695	0.809	0.575	0.606
Q9C0C2	851	0.357	Down	Q1	0.00134399	S	182 kDa tankyrase-1-binding protein	TNKS1BP1	0.999831	6.54888e-13	115.24	KRDS(1)QGTYSSR	4	0.90664	4	1.632	1.704	1.354	1.205	0.567	0.768	0.356	0.414
Q9C0C2	893	0.433	Down	Q1	0.0071992	S	182 kDa tankyrase-1-binding protein	TNKS1BP1	0.99999	3.25203e-38	148.19	RDS(1)LGAYASQDANEQGQDLGK	3	0.41891	2	1.632	1.572	1.339	1.039	0.565	0.988	0.41	0.455
Q9C0C2	221	0.479	Down	Q1	0.046743	S	182 kDa tankyrase-1-binding protein	TNKS1BP1	1	0.000187487	83.137	GWS(1)QEGPVK	2	1.0204	4	1.799	1.702	1.111	0.798	0.587	1.156	0.357	0.489
Q9C0C2	228	0.52	Down	Q2	0.048944	S	182 kDa tankyrase-1-binding protein	TNKS1BP1	0.999843	0.000161232	52.814	GWSQEGPVKS(1)PAECR	3	-0.30988	2	1.89	0.689	1.271	1.412	0.779	0.883	0.49	0.586
Q9C0C2	872	0.555	Down	Q2	0.0188751	S	182 kDa tankyrase-1-binding protein	TNKS1BP1	0.99415	0.000323274	80.312	RDS(0.994)LGT(0.005)YSSR	2	-1.2178	8	1.453	1.541	1.339	0.813	0.773	0.892	0.547	0.643
Q9C0C2	178	0.607	Down	Q2	0.040621	S	182 kDa tankyrase-1-binding protein	TNKS1BP1	1	0.00237003	69.03	KEVLAS(1)PDR	3	-0.17036	2	1.424	0.748	1.451	1.356	0.681	0.954	0.765	0.622
Q9C0C2	1545	0.584	Down	Q2	0.0138757	S	182 kDa tankyrase-1-binding protein	TNKS1BP1	1	9.35385e-08	96.604	RPS(1)QGPPAR	3	1.0922	22	1.358	1.206	1.246	1.24	0.93	0.579	0.657	0.783
Q9C0C9	115	1.388	Up	Q3	0.042457	S	(E3-independent) E2 ubiquitin-conjugating enzyme	UBE2O	1	5.41628e-31	129.5	GSSGCSEAGGAGHEEGRAS(1)PLRR	4	-0.54248	3	0.658	0.814	0.917	0.96	1.329	1.297	0.879	1.145
Q9C0I1	564	0.588	Down	Q2	0.025083	S	Myotubularin-related protein 12	MTMR12	0.999901	0.000138014	79.089	QLS(1)LPLTQSK	3	-0.305	3	1.269	0.963	1.115	1.69	0.74	0.689	0.767	0.767
Q9H019	103	2.055	Up	Q4	0.025118	S	Mitochondrial fission regulator 1-like	MTFR1L	1	0.00122878	79.201	NAS(1)VPNLR	2	-0.86964	1	0.639	0.626	0.682	0.671	1.707	1.713	0.929	1.032
Q9H0D6	448	2.341	Up	Q4	0.023236	S	5'-3' exoribonuclease 2	XRN2	0.998895	7.58595e-19	118.31	NS(0.999)PGS(0.001)QVASNPR	2	1.5147	7	0.673	0.39	0.72	0.612	2.426	0.948	0.931	1.301
Q9H0D6	501	1.864	Up	Q3	0.0085626	S	5'-3' exoribonuclease 2	XRN2	1	3.5695e-25	131.56	KAEDS(1)DS(1)EPEPEDNVR	3	0.10637	6	0.665	0.611	0.722	0.795	1.923	1.011	1.116	1.157
Q9H0D6	499	1.954	Up	Q3	0.022544	S	5'-3' exoribonuclease 2	XRN2	1	3.5695e-25	131.56	KAEDS(1)DS(1)EPEPEDNVR	3	0.10637	6	0.628	0.575	0.734	0.771	2.17	0.925	1.033	1.164
Q9H0K1	358	0.737	Down	Q2	0.027665	S	Serine/threonine-protein kinase SIK2	SIK2	0.813341	0.000537198	75.877	RPS(0.813)T(0.187)IAEQTVAK	3	-0.095503	2	1.181	0.9	1.117	1.407	0.888	0.742	0.89	0.875
Q9H1B7	659	3.531	Up	Q4	0.00116082	S	Interferon regulatory factor 2-binding protein-like	IRF2BPL	0.832768	0.00111587	45.916	NS(0.005)S(0.068)S(0.833)PVS(0.026)PAS(0.068)VPGQR	2	0.97269	1	0.437	0.354	0.505	0.47	2.373	1.705	1.005	1.152
Q9H330	332	1.754	Up	Q3	0.023841	S	Transmembrane protein 245	TMEM245	0.750496	8.40009e-43	139.6	GESAPTLSTSPSPS(0.002)S(0.002)PS(0.025)PT(0.082)S(0.082)PS(0.75)PT(0.057)LGR	2	-0.13346	11	0.66	0.569	0.874	0.802	1.872	0.946	1.037	1.24
Q9H330	15	3.085	Up	Q4	0.0146792	S	Transmembrane protein 245	TMEM245	0.871213	0.000106357	85.744	S(0.871)S(0.129)PGPAPR	2	0.34047	9	0.427	0.409	0.582	0.54	2.809	0.762	0.979	1.491
Q9H410	58	2.008	Up	Q4	0.021624	S	Kinetochore-associated protein DSN1 homolog	DSN1	0.764709	0.000105691	85.807	IHLGS(0.235)S(0.765)PK	2	1.1592	1	0.702	0.504	0.741	0.712	2.19	1.084	0.919	1.147
Q9H4A6	36	1.671	Up	Q3	0.031722	S	Golgi phosphoprotein 3	GOLPH3	0.952895	4.72349e-25	132.14	AAGGGAGS(0.047)S(0.953)EDDAQSR	2	0.43001	5	0.601	0.924	0.756	0.714	1.81	0.975	0.94	1.279
Q9H4G0	784	0.54	Down	Q2	0.034115	S	Band 4.1-like protein 1	EPB41L1	0.999428	0.00522123	59.908	S(0.001)LS(0.999)PIIGK	2	-0.46067	4	1.592	0.731	1.478	1.393	0.755	0.833	0.479	0.739
Q9H4L4	307	2.222	Up	Q4	0.00033699	S	Sentrin-specific protease 3	SENP3	1	0.00405604	63.073	AGQHS(1)PLR	2	0.96947	4	0.566	0.563	0.682	0.672	1.785	1.191	1.206	1.334
Q9H4M7	164	0.661	Down	Q2	0.027061	S	Pleckstrin homology domain-containing family A member 4	PLEKHA4	1	2.29436e-19	115.06	S(1)PARPQPGEGPGGPGGPPEVSR	3	0.24895	1	1.219	0.875	1.375	1.348	0.822	0.913	0.853	0.594
Q9H6S3	240	0.335	Down	Q1	0.0146403	S	Epidermal growth factor receptor kinase substrate 8-like protein 2	EPS8L2	1	3.43502e-20	128.54	RRES(1)QEEPR	2	-0.62392	22	0.853	1.981	1.632	1.526	0.3	0.611	0.855	0.243
Q9H6S3	570	0.576	Down	Q2	0.00015994	S	Epidermal growth factor receptor kinase substrate 8-like protein 2	EPS8L2	0.998173	5.3006e-05	84.479	YWGPAS(0.998)PT(0.002)HK	3	0.31065	3	1.182	1.306	1.125	1.465	0.778	0.676	0.749	0.72
Q9H6X2	362	2.485	Up	Q4	0.0045843	S	Anthrax toxin receptor 1	ANTXR1	1	4.94296e-07	72.359	EVPPPPAEES(1)EEEDDDGLPK	3	-0.5211	3	0.592	0.534	0.516	0.653	1.233	2.227	0.898	1.346
Q9H7L9	237	2.041	Up	Q4	0.0115397	S	Sin3 histone deacetylase corepressor complex component SDS3	SUDS3	0.818805	6.42225e-09	58.515	RPAS(0.361)PS(0.819)S(0.819)PEHLPAT(0.001)PAESPAQR	3	-0.51939	3	0.724	0.483	0.623	0.801	2.019	0.96	1.21	1.18
Q9H7L9	234	1.429	Up	Q3	0.024938	S	Sin3 histone deacetylase corepressor complex component SDS3	SUDS3	0.924339	6.59483e-10	79.286	RPAS(0.924)PS(0.797)S(0.278)PEHLPATPAESPAQR	4	-0.10591	8	0.807	0.637	0.98	0.869	1.473	1.04	1.071	1.122
Q9H7L9	236	1.558	Up	Q3	0.029958	S	Sin3 histone deacetylase corepressor complex component SDS3	SUDS3	0.818762	6.59483e-10	79.286	RPAS(0.361)PS(0.819)S(0.819)PEHLPAT(0.001)PAESPAQR	3	-0.51939	5	0.801	0.602	0.831	0.893	1.646	0.894	1.17	1.163
Q9H7N4	725	3.104	Up	Q4	0.043064	S	"Splicing factor, arginine/serine-rich 19"	SCAF1	0.778323	0.00411293	43.761	GPSPAPAS(0.221)S(0.778)PK	2	0.9106	1	0.356	0.556	0.537	0.5	3.385	1.091	0.886	0.688
Q9H7S9	225	2.608	Up	Q4	0.028062	S	Zinc finger protein 703	ZNF703	0.980874	0.00215802	47.712	GGS(0.981)PHHS(0.019)DCK	3	0.49139	1	0.445	0.389	0.662	0.721	1.217	2.636	0.724	1.205
Q9H845	474	0.465	Down	Q1	0.0035199	S	"Acyl-CoA dehydrogenase family member 9, mitochondrial"	ACAD9	1	0.00146492	76.1	LRDS(1)LGR	3	-0.9988	7	1.176	1.135	1.752	1.398	0.469	0.522	0.705	0.843
Q9H8G2	203	1.949	Up	Q3	0.0058035	S	Caspase activity and apoptosis inhibitor 1	CAAP1	0.999995	2.23714e-09	71.853	ILEGDNGMDS(1)DMEEEADDGSK	3	-0.56477	2	0.587	0.605	0.785	0.736	1.899	1.072	1.057	1.259
Q9H8M9	114	0.5	Down	Q2	0.040203	S	Protein eva-1 homolog A	EVA1A	0.825016	0.000135391	69.92	NVFT(0.175)S(0.825)AEELER	3	-0.18049	5	1.858	1.435	1.156	0.886	0.586	0.647	1.088	0.345
Q9H8V3	359	9.165	Up	Q4	0.020558	T	Protein ECT2	ECT2	1	0.0113056	70.552	ANT(1)PELK	3	-1.4021	1	0.174	0.202	0.274	0.137	5.149	0.435	0.666	0.963
Q9HB89	386	0.53	Down	Q2	0.00115911	S	Neuromedin-U receptor 1	NMUR1	0.941244	0.000573851	78.932	HS(0.001)S(0.941)HS(0.057)LSR	3	0.66629	1	1.424	1.382	1.013	1.41	0.6	0.797	0.759	0.615
Q9HB90	95	1.274	Up	Q3	0.038775	S	Ras-related GTP-binding protein C	RRAGC	0.83671	4.84971e-12	113.47	MSPNETLFLES(0.837)T(0.163)NK	3	0.21599	3	0.925	0.908	0.944	0.741	0.95	1.131	1.064	1.336
Q9HBL0	1177	1.65	Up	Q3	0.038401	S	Tensin-1	TNS1	0.984739	1.15858e-05	53.304	AQFSVAGVHT(0.015)VPGS(0.985)PQAR	3	-2.7077	2	0.778	0.602	0.81	0.828	1.157	1.887	0.902	1.034
Q9HCD5	126	2.813	Up	Q4	0.0130024	S	Nuclear receptor coactivator 5	NCOA5	0.999977	0.000810863	83.862	REGS(1)YDR	3	0.51355	7	0.507	0.46	0.655	0.476	2.676	1.293	0.782	1.15
Q9HCE5	399	1.899	Up	Q3	0.049943	S	N6-adenosine-methyltransferase non-catalytic subunit	METTL14	1	0.000707409	62.466	LRPKS(1)PPPK	4	-0.17331	3	0.818	0.465	0.733	0.744	2.075	0.79	1.006	1.369
Q9HCM4	39	0.599	Down	Q2	0.041441	S	Band 4.1-like protein 5	EPB41L5	0.998556	0.00014933	68.413	AAT(0.001)HIPAAGDS(0.999)K	3	0.78158	2	0.994	1.096	1.143	1.77	0.724	0.489	1.052	0.732
Q9HCU0	746	2.01	Up	Q4	0.0143638	S	Endosialin	CD248	0.998165	0.000518617	74.649	GS(0.998)LT(0.002)GVQTCR	2	-0.72573	2	0.581	0.578	0.812	0.687	1.165	2.079	0.903	1.195
Q9NP71	196	0.252	Down	Q1	0.00155699	S	Carbohydrate-responsive element-binding protein	MLXIPL	1	0.000172201	75.764	KPS(1)REDDLLAPK	3	0.03401	1	2.226	0.964	1.668	1.534	0.584	0.315	0.454	0.255
Q9NPI6	62	1.513	Up	Q3	0.036099	S	mRNA-decapping enzyme 1A	DCP1A	0.939814	0.000301346	60.489	S(0.056)AS(0.94)PYHGFT(0.004)IVNR	2	-0.87598	1	0.785	0.65	0.901	0.848	1.586	0.916	1.333	0.982
Q9NR45	275	1.712	Up	Q3	0.0047242	S	Sialic acid synthase	NANS	0.921292	0.0109093	46.129	ALGS(0.921)PT(0.079)K	3	0.55002	1	0.634	0.667	0.751	0.898	1.526	1.093	1.399	1.032
Q9NRG9	495	2.844	Up	Q4	0.009302	S	Aladin	AAAS	1	0.00535927	69.812	FS(1)PVLGR	2	0.93156	13	0.494	0.366	0.578	0.643	2.65	1.035	0.988	1.245
Q9NRX5	364	1.244	Up	Q3	0.046719	S	Serine incorporator 1	SERINC1	0.999612	2.41151e-12	115.56	SDGS(1)LEDGDDVHR	2	-0.10524	11	0.865	0.823	0.796	1.08	1.106	1.122	1.089	1.118
Q9NS68	241	3.516	Up	Q4	0.00160031	S	Tumor necrosis factor receptor superfamily member 19	TNFRSF19	0.999635	0.00155537	55.724	RDS(1)VQTCGPVR	3	0.26926	2	0.548	0.326	0.637	0.261	1.983	1.719	1.26	1.268
Q9NS82	21	1.942	Up	Q3	0.0012788	S	Asc-type amino acid transporter 1	SLC7A10	0.835431	1.1686e-05	55.546	PAPS(0.16)PS(0.835)PVPGT(0.005)VPGASER	3	0.72242	1	0.751	0.542	0.77	0.656	1.274	1.04	1.511	1.455
Q9NSC5	159	1.59	Up	Q3	0.0150035	S	Homer protein homolog 3	HOMER3	0.999735	5.61526e-13	114.01	SQS(1)ADAPGPTER	2	-0.4783	5	0.667	0.706	0.839	0.877	1.239	1.153	0.914	1.605
Q9NSK0	519	0.5	Down	Q2	0.0032013	S	Kinesin light chain 4	KLC4	0.926809	4.7885e-05	84.859	RT(0.073)S(0.927)QEGPGDSVK	2	0.80619	3	1.087	1.616	1.118	1.513	0.51	0.843	0.619	0.695
Q9NTX5	16	0.277	Down	Q1	0.00153906	S	Ethylmalonyl-CoA decarboxylase	ECHDC1	0.949921	0.0190197	49.418	T(0.047)AS(0.95)LS(0.003)GR	2	0.064432	1	1.1	2.042	1.91	1.213	0.423	0.533	0.527	0.252
Q9NUJ3	55	1.557	Up	Q3	0.0164587	S	T-complex protein 11-like protein 1	TCP11L1	0.975484	2.5654e-05	88.338	VQRPHS(0.975)S(0.025)PPR	2	-0.33898	2	0.629	0.786	0.861	0.853	1.62	1.108	0.971	1.172
Q9NVM6	112	1.729	Up	Q3	0.00117885	S	DnaJ homolog subfamily C member 17	DNAJC17	0.999163	0.000681831	44.391	QAQAQES(0.999)EEEEES(0.001)R	3	-0.85954	1	0.745	0.624	0.741	0.821	1.518	1.282	1.057	1.211
Q9NWH9	289	1.829	Up	Q3	0.012862	S	SAFB-like transcription modulator	SLTM	1	5.3324e-12	107.72	DGQDAIAQS(1)PEK	3	0.79682	10	0.793	0.564	0.746	0.725	1.857	1.296	0.942	1.077
Q9NWV8	29	0.552	Down	Q2	0.00045722	S	BRISC and BRCA1-A complex member 1	BABAM1	1	3.86401e-06	88.768	S(1)NPEGAEDR	2	-0.53514	7	1.392	1.011	1.31	1.441	0.769	0.707	0.689	0.682
Q9NXD2	751	0.423	Down	Q1	0.00062469	S	Myotubularin-related protein 10	MTMR10	0.997392	3.76662e-05	86.911	S(0.997)ILGT(0.002)PLSK	2	0.49306	2	1.161	1.414	1.602	1.445	0.579	0.81	0.489	0.499
Q9NYB0	203	1.401	Up	Q3	0.0192038	S	Telomeric repeat-binding factor 2-interacting protein 1	TERF2IP	0.928959	0.00038921	59.728	YLLGDAPVS(0.929)PS(0.056)S(0.015)QK	2	-0.28679	3	0.893	0.604	0.908	0.927	1.113	1.247	1.064	1.244
Q9NYB0	154	2.185	Up	Q4	0.047496	S	Telomeric repeat-binding factor 2-interacting protein 1	TERF2IP	0.752467	0.000209126	57.414	S(0.752)PS(0.164)S(0.038)VT(0.045)GNALWK	3	0.087732	1	0.562	0.543	0.76	0.647	2.526	0.742	0.975	1.245
Q9NYF3	122	1.443	Up	Q3	0.028678	S	Protein FAM53C	FAM53C	0.97167	0.00338076	50.46	S(0.018)LS(0.972)VPVDLS(0.01)R	2	0.24899	2	0.907	0.646	1.03	0.691	1.257	1.25	0.945	1.273
Q9NYQ3	178	0.272	Down	Q1	0.005156	T	Hydroxyacid oxidase 2	HAO2	0.984223	0.000333269	76.759	NLT(0.984)LT(0.015)DLQSPK	2	0.24909	2	0.867	1.497	1.518	2.405	0.724	0.4	0.341	0.247
Q9NYV4	1083	1.859	Up	Q3	0.0164152	S	Cyclin-dependent kinase 12	CDK12	0.852506	0.000255738	74.428	NS(0.147)S(0.853)PAPPQPAPGK	2	-0.56667	3	0.715	0.564	0.797	0.722	1.732	1.379	0.797	1.294
Q9NZI8	181	10.749	Up	Q4	0.0028247	S	Insulin-like growth factor 2 mRNA-binding protein 1	IGF2BP1	1	0.000291257	52.42	QGS(1)PVAAGAPAK	3	0.30092	8	0.178	0.104	0.231	0.168	4.515	0.948	0.749	1.108
Q9P266	680	2.642	Up	Q4	0.0090634	S	Junctional protein associated with coronary artery disease	JCAD	0.965014	0.00140047	69.721	HS(0.035)GS(0.965)WPGHR	2	0.23841	1	0.441	0.517	0.627	0.612	1.268	2.223	0.756	1.557
Q9P266	885	3.055	Up	Q4	0.022941	S	Junctional protein associated with coronary artery disease	JCAD	1	0.0178981	50.108	GNS(1)PEMR	2	-0.46024	1	0.539	0.352	0.606	0.476	2.309	1.781	0.55	1.388
Q9P2M7	332	0.298	Down	Q1	0.0029987	S	Cingulin	CGN	1	0.00742991	61.48	KVS(1)LVLEK	3	0.36087	4	1.618	1.455	1.243	1.848	0.524	0.461	0.648	0.203
Q9P2P5	1042	1.306	Up	Q3	0.042019	S	E3 ubiquitin-protein ligase HECW2	HECW2	0.976924	0.00156517	47.639	S(0.023)HS(0.977)AGEVGEDSR	2	0.36829	1	0.855	0.665	0.985	0.964	0.97	1.126	1.162	1.274
Q9UBM7	14	1.541	Up	Q3	0.039023	S	7-dehydrocholesterol reductase	DHCR7	0.999626	4.4762e-06	87.647	AKS(1)LDGVTNDR	2	0.1911	5	0.669	0.588	0.83	1.061	0.869	1.267	1.339	1.376
Q9UBS9	1073	1.792	Up	Q3	0.025357	S	SUN domain-containing ossification factor	SUCO	0.833245	0.00597754	67.897	T(0.167)S(0.833)FPLMR	2	0.56847	4	0.564	0.598	0.89	0.814	1.573	1.598	0.83	1.134
Q9UDT6	207	2.386	Up	Q4	7.7258e-05	S	CAP-Gly domain-containing linker protein 2	CLIP2	0.923086	1.41907e-05	79.317	TGNESGS(0.001)NLS(0.923)DS(0.075)GS(0.001)VK	3	-0.7641	1	0.657	0.524	0.608	0.574	1.325	1.663	1.163	1.486
Q9UHB6	15	0.493	Down	Q1	0.0079362	S	LIM domain and actin-binding protein 1	LIMA1	0.98057	0.00113854	79.659	QWT(0.001)S(0.019)LS(0.981)LR	2	-0.42666	1	0.838	1.839	1.225	1.457	0.733	0.586	0.66	0.662
Q9UHB6	362	2.634	Up	Q4	0.026437	S	LIM domain and actin-binding protein 1	LIMA1	0.984653	3.53882e-05	71.428	SEVQQPVHPKPLS(0.985)PDS(0.015)R	3	0.15147	1	0.623	0.292	0.64	0.647	1.645	1.887	0.628	1.639
Q9UHD8	30	1.406	Up	Q3	0.0031764	S	Septin-9	SEPT9	0.999997	2.1081e-05	76.301	S(1)FEVEEVETPNSTPPR	3	-0.030623	2	0.813	0.715	0.916	0.882	1.173	1.233	1.019	1.25
Q9UHY1	431	1.665	Up	Q3	0.0147194	T	Nuclear receptor-binding protein	NRBP1	0.827505	0.00134983	53.491	T(0.828)PT(0.172)PEPAEVETR	3	-0.85014	2	0.74	0.69	0.75	0.821	1.813	1.105	0.973	1.107
Q9UHY1	433	2.171	Up	Q4	0.0067964	T	Nuclear receptor-binding protein	NRBP1	0.765447	0.00389867	46.68	T(0.234)PT(0.765)PEPAEVETR	3	-1.1807	1	0.839	0.467	0.441	0.776	1.805	1.336	1.233	1.103
Q9UID6	200	1.645	Up	Q3	0.0461	S	Zinc finger protein 639	ZNF639	0.964358	0.00396545	63.624	ANS(0.964)S(0.036)GLYK	2	-1.0782	2	0.939	0.457	0.747	0.882	1.65	0.921	1.286	1.119
Q9UK58	445	3.143	Up	Q4	0.035998	S	Cyclin-L1	CCNL1	1	0.000397056	69.03	HHNHGS(1)PHLK	3	-0.19022	1	0.615	0.224	0.679	0.413	1.892	2.491	0.59	1.096
Q9UK61	927	1.658	Up	Q3	0.025002	S	Protein TASOR	FAM208A	1	0.00233715	59.908	S(1)PEDQLGK	2	1.4844	4	0.743	0.665	0.763	0.839	1.816	1.141	0.872	1.161
Q9UKL6	139	0.635	Down	Q2	0.020737	S	Phosphatidylcholine transfer protein	PCTP	0.965467	2.63865e-05	87.719	S(0.001)T(0.033)S(0.965)MPQLGER	2	-0.26927	1	1	1.128	1.588	1.177	1.029	0.611	0.75	0.718
Q9UKV3	1004	2.2	Up	Q4	0.0184048	S	Apoptotic chromatin condensation inducer in the nucleus	ACIN1	0.999683	0.000597949	70.321	TAQVPS(1)PPR	3	-0.24047	31	0.539	0.503	0.684	0.774	2.318	0.893	1.144	1.145
Q9UKV3	216	3.505	Up	Q4	0.0006766	S	Apoptotic chromatin condensation inducer in the nucleus	ACIN1	1	0.000310126	77.062	GDS(1)DDEKPR	3	-0.20608	6	0.531	0.515	0.337	0.393	2.082	1.594	0.973	1.575
Q9ULH0	918	2.656	Up	Q4	0.012138	S	Kinase D-interacting substrate of 220 kDa	KIDINS220	0.9956	0.00379837	64.64	QMS(0.996)FDLT(0.004)K	2	-0.37494	2	0.367	0.588	0.633	0.6	2.37	1.564	1.006	0.872
Q9ULJ8	840	2.905	Up	Q4	0.0030647	S	Neurabin-1	PPP1R9A	0.753141	0.00152098	60.157	RT(0.247)S(0.753)LGEVSK	2	-0.64631	2	0.349	0.391	0.557	0.752	1.607	1.707	1.7	0.938
Q9ULM3	118	2.292	Up	Q4	0.021938	S	YEATS domain-containing protein 2	YEATS2	0.940727	0.00738668	63.534	FLES(0.941)PS(0.059)R	2	0.35504	1	0.677	0.488	0.716	0.549	2.298	0.878	0.895	1.499
Q9ULP9	480	0.507	Down	Q2	0.0090564	S	TBC1 domain family member 24	TBC1D24	1	0.000107643	85.622	LS(1)PFLAAR	2	0.21671	3	1.205	1.126	1.451	1.525	0.826	0.446	0.906	0.515
Q9ULT8	357	0.664	Down	Q2	0.0079613	S	E3 ubiquitin-protein ligase HECTD1	HECTD1	0.990144	0.00945033	58.172	RLDS(0.99)S(0.01)GER	3	0.54788	7	1.286	1.018	1.296	1.207	0.794	0.921	0.867	0.61
Q9ULX3	201	1.75	Up	Q3	0.0107427	S	RNA-binding protein NOB1	NOB1	0.999996	6.79547e-06	76.889	KDDS(1)DDDGGGWITPSNIK	3	0.46041	1	0.575	0.769	0.872	0.693	1.787	1.108	1.074	1.121
Q9UMY4	73	0.633	Down	Q2	0.00094065	S	Sorting nexin-12	SNX12	0.997536	0.00312977	64.64	RY(0.002)S(0.998)DFEWLK	3	-0.1687	1	1.108	1.146	1.318	1.326	0.903	0.731	0.681	0.786
Q9UMZ2	1075	0.726	Down	Q2	0.049319	S	Synergin gamma	SYNRG	0.989557	0.00144295	46.318	S(0.01)LS(0.99)LGDKEISR	2	0.77052	2	1.378	0.949	1.261	1.048	1.023	0.898	0.634	0.809
Q9UN36	334	0.363	Down	Q1	0.00033551	T	Protein NDRG2	NDRG2	0.970507	4.05488e-07	101.52	T(0.001)AS(0.024)LT(0.971)S(0.004)AASVDGNR	3	-0.10285	8	1.423	1.356	1.722	1.367	0.712	0.388	0.562	0.469
Q9UN36	330	0.471	Down	Q1	2.0881e-05	T	Protein NDRG2	NDRG2	0.999901	0.000142373	90.718	T(1)AS(0.996)LT(0.003)S(0.001)AASVDGNR	2	0.03507	13	1.296	1.223	1.368	1.552	0.708	0.59	0.629	0.634
Q9UN36	338	0.519	Down	Q2	0.00111762	S	Protein NDRG2	NDRG2	0.999306	2.72951e-40	115.38	TASLTS(0.001)AAS(0.999)VDGNR	2	-0.39493	15	1.233	1.208	1.486	1.339	0.904	0.553	0.634	0.642
Q9UN36	332	0.478	Down	Q1	5.9193e-05	S	Protein NDRG2	NDRG2	0.996386	3.36789e-07	97.129	T(1)AS(0.996)LT(0.003)S(0.001)AASVDGNR	2	0.03507	29	1.28	1.235	1.431	1.466	0.765	0.602	0.64	0.58
Q9UNE7	19	2.192	Up	Q4	0.0106016	S	E3 ubiquitin-protein ligase CHIP	STUB1	1	0.000378973	77.597	LGAGGGS(1)PEK	2	0.56271	2	0.425	0.449	0.85	0.782	1.749	0.96	1.485	1.298
Q9UPN6	617	1.881	Up	Q3	0.021698	S	Protein SCAF8	SCAF8	0.946707	0.000118998	76.759	ETVQTT(0.011)QS(0.947)PT(0.042)PVEK	3	-0.11638	1	0.594	0.587	0.924	0.671	1.929	1.076	0.887	1.331
Q9UPQ0	377	1.369	Up	Q3	0.044438	S	LIM and calponin homology domains-containing protein 1	LIMCH1	0.998842	0.00315765	68.536	S(0.999)VS(0.001)QDLIK	2	-0.22351	1	0.736	0.766	0.819	1.055	1.269	1.271	0.865	1.218
Q9UPR0	1113	0.673	Down	Q2	0.026558	S	Inactive phospholipase C-like protein 2	PLCL2	1	2.17496e-08	104.82	S(1)LEVIPEK	2	0.55469	5	1.604	1.036	1.045	1.096	0.7	0.972	0.692	0.854
Q9UQ35	1444	3.739	Up	Q4	0.040282	S	Serine/arginine repetitive matrix protein 2	SRRM2	0.896983	0.00238505	73.233	S(0.014)GS(0.089)S(0.897)PGLR	2	-0.23815	1	0.255	0.581	0.501	0.351	3.755	0.979	0.658	0.92
Q9UQ35	983	1.843	Up	Q3	0.039602	T	Serine/arginine repetitive matrix protein 2	SRRM2	1	0.000389107	82.261	VKPET(1)PPR	2	0.27059	9	0.63	0.616	0.809	0.759	2.157	1.158	0.873	0.998
Q9UQ35	908	2.861	Up	Q4	0.023802	S	Serine/arginine repetitive matrix protein 2	SRRM2	0.863343	0.00459401	53.3	S(0.2)S(0.2)T(0.708)PPRQS(0.863)PS(0.03)R	3	-0.30226	1	0.625	0.473	0.719	0.255	2.721	1.306	0.897	1.004
Q9UQ35	1003	2.08	Up	Q4	0.041642	T	Serine/arginine repetitive matrix protein 2	SRRM2	0.999998	0.000133147	85.362	AQT(1)PPGPSLSGSK	3	-0.056881	13	0.513	0.584	0.756	0.745	2.351	1.233	0.765	1.054
Q9UQE7	1067	1.418	Up	Q3	0.042303	S	Structural maintenance of chromosomes protein 3	SMC3	0.99802	3.54716e-18	111.55	KGDVEGS(0.002)QS(0.998)QDEGEGSGESER	3	0.52802	1	0.735	0.611	0.806	1.157	1.311	1.009	1.211	1.16
Q9Y243	34	1.332	Up	Q3	0.022503	S	RAC-gamma serine/threonine-protein kinase	AKT3	0.984304	0.00285775	58.132	T(0.016)DGS(0.984)FIGYK	2	1.7573	1	0.94	0.671	0.999	0.82	1.127	1.281	1.088	1.074
Q9Y2D5	720	0.598	Down	Q2	0.013562	S	A-kinase anchor protein 2	AKAP2	0.994294	0.000398503	77.185	T(0.006)LS(0.994)MIEEEIR	2	-0.33865	2	1.47	1.16	1.254	1.122	0.72	1.086	0.558	0.63
Q9Y2H6	203	1.778	Up	Q3	0.029997	S	Fibronectin type-III domain-containing protein 3A	FNDC3A	0.822203	0.000947932	56.087	MS(0.166)S(0.822)PPS(0.01)S(0.003)PQK	3	-0.18413	3	0.824	0.618	0.742	0.695	1.833	1.426	1.056	0.805
Q9Y2K5	349	0.561	Down	Q2	0.0099794	S	R3H domain-containing protein 2	R3HDM2	0.833043	0.000589311	54.09	AS(0.164)S(0.833)FS(0.002)GISILTR	2	-0.20224	1	0.899	1.248	1.768	1.21	0.679	0.812	0.63	0.754
Q9Y2K6	333	0.518	Down	Q2	0.04606	S	Ubiquitin carboxyl-terminal hydrolase 20	USP20	1	0.0180295	49.189	KFS(1)WGQQR	3	0.46112	1	1.779	0.914	1.544	1.032	1.012	0.861	0.413	0.445
Q9Y2V2	52	0.377	Down	Q1	0.0102961	S	Calcium-regulated heat-stable protein 1	CARHSP1	0.998823	2.10522e-19	117.89	TFS(0.999)AT(0.001)VR	3	-2.0796	12	1.291	1.015	1.905	1.598	0.333	0.449	1.025	0.384
Q9Y2V2	32	0.491	Down	Q1	0.008541	S	Calcium-regulated heat-stable protein 1	CARHSP1	0.999963	3.3463e-06	58.332	ERS(1)PS(1)PLRGNVVPSPLPTR	4	0.7142	5	1.393	0.915	1.87	1.186	0.859	0.598	0.537	0.642
Q9Y2V2	30	0.529	Down	Q2	0.0041576	S	Calcium-regulated heat-stable protein 1	CARHSP1	0.99999	3.3463e-06	58.332	ERS(1)PS(1)PLRGNVVPSPLPTR	4	0.7142	12	1.255	0.968	1.701	1.307	0.855	0.593	0.647	0.674
Q9Y2V2	41	0.555	Down	Q2	0.0153416	S	Calcium-regulated heat-stable protein 1	CARHSP1	0.999439	0.00031697	69.345	GNVVPS(0.999)PLPT(0.001)R	2	0.49695	22	1.357	0.9	1.478	1.41	0.555	0.627	1.037	0.636
Q9Y2V2	54	0.383	Down	Q1	0.0099354	T	Calcium-regulated heat-stable protein 1	CARHSP1	0.903074	3.96846e-07	98.933	T(0.002)FS(0.095)AT(0.903)VR	2	-0.47427	5	1.428	0.962	1.877	1.519	0.35	0.446	1.015	0.403
Q9Y2W1	575	1.921	Up	Q3	0.0154574	S	Thyroid hormone receptor-associated protein 3	THRAP3	1	9.41064e-19	120.87	MDS(1)FDEDLAR	2	-0.73949	15	0.568	0.607	0.701	0.863	0.968	1.986	1.038	1.269
Q9Y2W1	672	2.504	Up	Q4	0.022481	S	Thyroid hormone receptor-associated protein 3	THRAP3	1	0.000216217	75.819	NKKS(1)PEIHR	5	-0.35727	8	0.736	0.347	0.693	0.507	2.531	1.221	0.89	1.075
Q9Y383	384	3.603	Up	Q4	0.0050449	S	Putative RNA-binding protein Luc7-like 2	LUC7L2	0.999562	0.0175307	56.569	S(0.001)EDRRS(0.999)S(1)EER	3	-0.57554	1	0.447	0.418	0.342	0.531	2.78	1.582	0.856	1.044
Q9Y383	383	3.603	Up	Q4	0.0050449	S	Putative RNA-binding protein Luc7-like 2	LUC7L2	0.999024	0.0175307	56.569	S(0.001)EDRRS(0.999)S(1)EER	3	-0.57554	1	0.447	0.418	0.342	0.531	2.78	1.582	0.856	1.044
Q9Y3P9	996	1.841	Up	Q3	0.0142235	T	Rab GTPase-activating protein 1	RABGAP1	1	5.2994e-123	206.8	EVLDEDT(1)DEEKETLK	4	0.38722	3	0.637	0.657	0.727	0.795	1.907	0.876	1.173	1.229
Q9Y485	1895	0.647	Down	Q2	0.037803	S	DmX-like protein 1	DMXL1	0.844629	0.00154626	54.198	AS(0.845)S(0.155)FLDTSK	3	-0.51531	1	0.963	1.217	1.557	1.122	0.702	0.706	0.602	1.132
Q9Y485	1896	0.723	Down	Q2	0.0199044	S	DmX-like protein 1	DMXL1	0.997865	4.16823e-13	115.33	AS(0.002)S(0.998)FLDTSK	2	1.6361	5	1.06	1.137	1.286	1.161	0.704	0.751	0.798	1.103
Q9Y490	2162	1.959	Up	Q3	0.0159043	S	Talin-1	TLN1	1	0.00115102	40.278	QELAVFCS(1)PEPPAK	3	0.61559	1	0.701	0.522	0.605	0.876	1.474	1.655	0.794	1.373
Q9Y4D8	2080	1.486	Up	Q3	0.045042	T	Probable E3 ubiquitin-protein ligase HECTD4	HECTD4	0.92954	0.000595775	63.212	T(0.07)EGT(0.93)PPPPGQPAK	3	0.70626	4	0.779	0.585	0.909	0.945	1.631	1.005	1.09	1.056
Q9Y4F1	427	0.698	Down	Q2	0.030481	S	"FERM, ARHGEF and pleckstrin domain-containing protein 1"	FARP1	0.999493	2.58088e-08	103.75	VSAGEPGS(0.001)HPS(0.999)PAPR	3	-0.37432	17	1.378	1.138	1.17	1.025	0.756	1.034	0.599	0.9
Q9Y4F1	889	1.523	Up	Q3	0.0021356	S	"FERM, ARHGEF and pleckstrin domain-containing protein 1"	FARP1	0.99984	1.90087e-47	158.37	SPDEATAADQES(1)EDDLSASR	3	0.4034	7	0.831	0.793	0.804	0.743	1.454	1.256	1.038	1.082
Q9Y5B6	262	2.474	Up	Q4	0.0044376	S	PAX3- and PAX7-binding protein 1	PAXBP1	1	1.9004e-17	121.21	EDENDAS(1)DDEDDDEKRR	4	1.0487	3	0.588	0.477	0.637	0.601	1.817	1.507	0.791	1.583
Q9Y5K6	458	0.653	Down	Q2	0.0192162	S	CD2-associated protein	CD2AP	0.999982	1.73219e-12	109.15	S(1)VDFDSLTVR	2	-0.34986	4	0.943	1.135	1.615	1.146	0.724	0.721	0.953	0.763
Q9Y5M8	112	0.771	Down	Q2	0.04776	S	Signal recognition particle receptor subunit beta	SRPRB	0.920772	0.000316106	48.053	GNS(0.921)LT(0.079)LIDLPGHESLR	3	0.15577	1	0.956	1.406	1.141	1.015	0.975	0.886	0.88	0.741
Q9Y5S2	1690	2.781	Up	Q4	0.036697	S	Serine/threonine-protein kinase MRCK beta	CDC42BPB	0.968769	5.91404e-19	114.05	HSTPSNSSNPS(0.019)GPPS(0.969)PNS(0.012)PHR	3	0.57777	1	0.434	0.479	0.59	0.613	1.186	3.008	0.681	1.009
Q9Y6D5	277	0.708	Down	Q2	0.0051215	S	Brefeldin A-inhibited guanine nucleotide-exchange protein 2	ARFGEF2	0.900515	7.209e-18	118.48	GS(0.025)S(0.901)LS(0.073)GT(0.002)DDGAQEVVK	2	0.54106	2	1.128	1.235	1.016	1.306	0.853	0.886	0.884	0.692
Q9Y6M1	162	2.808	Up	Q4	0.0038382	S	Insulin-like growth factor 2 mRNA-binding protein 2	IGF2BP2	0.800273	1.61794e-08	97.271	ISYIPDEEVS(0.177)S(0.8)PS(0.023)PPQR	2	0.18573	8	0.557	0.393	0.595	0.556	2.292	0.961	1.096	1.55
Q9Y6M1	164	2.848	Up	Q4	0.020677	S	Insulin-like growth factor 2 mRNA-binding protein 2	IGF2BP2	0.990169	1.29658e-18	127.1	ISYIPDEEVS(0.001)S(0.009)PS(0.99)PPQR	3	-0.052462	10	0.454	0.464	0.621	0.54	3.013	0.928	0.991	0.988
Q9Y6M7	233	3.492	Up	Q4	0.0040843	S	Sodium bicarbonate cotransporter 3	SLC4A7	1	0.0013663	76.679	S(1)FADIGK	3	-0.99899	5	0.388	0.489	0.384	0.52	2.579	1.255	0.786	1.599
Q9Y6M7	242	3.09	Up	Q4	0.0032999	S	Sodium bicarbonate cotransporter 3	SLC4A7	1	1.16914e-05	84.892	KHS(1)DPHLLER	4	-0.10863	6	0.404	0.58	0.385	0.587	1.861	1.57	0.788	1.825
Q9Y6X9	777	2.9	Up	Q4	0.029818	S	MORC family CW-type zinc finger protein 2	MORC2	0.920124	1.85254e-06	80.102	KDS(0.063)NELS(0.92)DS(0.017)AGEEDSADLK	3	0.33042	1	0.73	0.348	0.591	0.383	3.007	0.803	0.988	1.152
