# Supplementary material for: Global profiling of O-GlcNAcylated and/or phosphorylated proteins in hepatoblastoma
Source: Signal Transduct Target Ther. 2019 Oct 11;4:40. doi: 10.1038/s41392-019-0067-4 (PMC6799812; doi:10.1038/s41392-019-0067-4)
Supplement: Supplementary file 3 — Supplementary Data S3 [file 41392_2019_67_MOESM3_ESM.xls]

## Sheet: Summary
Supplementary Data S3: Details of the O-GlcNAcylated sites and peptides.
Header line description of table 1			Table 1. MS/MS spectrum database search analysis summary
Total spectrums	Number of spectrums produced by mass spectrometer
Matched spectrum	Number of spectrums matched with alignment protein		Total spectrums	Matched spectrum	Peptides	Modified peptides	Identified proteins	Identified sites
Peptides	Number of peptides which spectrum hit		39635	2046 (5.2%)	1223	114	78	141
Modified peptides	Total number of modified peptides identified
Identified proteins	Number of proteins detected by spectrum search analysis
Identified sites	Number of modification sites detected by spectrum search analysis
Header line description of worksheet "Site_ident"
Protein accession	Protein accession number of database used for search
Position	Modification site localization in protein
Amino acid	The amino acid that modification site modified
Protein description	Protein functional description
Gene name	Indicates the name of the gene that code for the protein sequence
Localization probability	Probability of a certain amino acid containing this modification in this peptide
PEP	The maximal posterior error probability for peptides
Score	A simple rule to be used to judge whether a result is significant or not
Modified sequence	Identified peptide sequence marked with modification sites localization probabilities
Charge	Carried charge of peptide
Mass error [ppm]	Parts per million ratio of peptide mass error between the theory and practice
MS/MS Count	Number of spectrum matched with peptide
Header line description of worksheet "Peptide_ident"
ID	Identified peptide index number
Sequence	Identified peptide amino acid sequence
Length	Identified peptide amino acid length
Modifications	identified peptide with modification markers
Modified sequence	Identified peptide sequence marked with modification sites localization probabilities
Protein accession	Protein accession number of database used for search
Protein description	Protein functional description
Charge	Carried charge of peptide
m/z	Mass-to-charge ratio of peptide
Mass error [ppm]	Parts per million ratio of peptide mass error between the theory and practice
PEP	The maximal posterior error probability for peptides
Score	A simple rule to be used to judge whether a result is significant or not
MS/MS Count	Number of spectrum matched with peptide

## Sheet: Site_ident
Protein accession	Position	Amino acid	Protein description	Gene name	Localization probability	PEP	Score	Modified sequence	Charge	Mass error [ppm]	MS/MS Count
A8MXV6	164	T	CMT1A duplicated region transcript 15 protein-like protein	CDRT15L2	0.623964	0.0129471	51.939	EGVT(0.624)S(0.125)T(0.125)APAS(0.125)R	3	2.7128	1
O14974	578	S	Protein phosphatase 1 regulatory subunit 12A	PPP1R12A	0.8297	4.89975e-21	102.75	RQDDLIS(0.201)S(0.229)S(0.261)VPS(0.091)T(0.093)T(0.104)S(0.037)T(0.039)PT(0.284)VT(0.83)S(0.83)AAGLQK	4	-0.46961	1
O14974	577	T	Protein phosphatase 1 regulatory subunit 12A	PPP1R12A	0.829513	4.89975e-21	102.75	RQDDLIS(0.201)S(0.229)S(0.261)VPS(0.091)T(0.093)T(0.104)S(0.037)T(0.039)PT(0.284)VT(0.83)S(0.83)AAGLQK	4	-0.46961	1
O15027	823	T	Protein transport protein Sec16A	SEC16A	0.994439	1.09142e-57	148.89	T(0.994)LENPVNVYNPS(0.004)HSDSLASQQSVASHPR	4	0.099158	3
O15178	8	S	Brachyury protein	T	0.990894	0.0160635	43.308	S(0.508)S(0.508)PGT(0.993)ES(0.991)AGK	3	2.2247	1
O15178	6	T	Brachyury protein	T	0.992855	0.0160635	43.308	S(0.508)S(0.508)PGT(0.993)ES(0.991)AGK	3	2.2247	1
O15178	3	S	Brachyury protein	T	0.508126	0.0160635	43.308	S(0.508)S(0.508)PGT(0.993)ES(0.991)AGK	3	2.2247	1
O15178	2	S	Brachyury protein	T	0.508126	0.0160635	43.308	S(0.508)S(0.508)PGT(0.993)ES(0.991)AGK	3	2.2247	1
O43432	294	T	Eukaryotic translation initiation factor 4 gamma 3	EIF4G3	0.534849	3.46901e-67	160.25	S(0.908)T(0.061)IAAPT(0.003)S(0.031)S(0.011)ALS(0.015)S(0.012)QPIFT(0.535)T(0.425)AIDDR	3	0.41903	2
O43432	278	T	Eukaryotic translation initiation factor 4 gamma 3	EIF4G3	0.570874	1.91722e-117	197.32	S(0.427)T(0.571)IAAPT(0.001)SSALSSQPIFTTAIDDR	3	0.33813	4
O43432	277	S	Eukaryotic translation initiation factor 4 gamma 3	EIF4G3	0.923369	3.46901e-67	160.25	S(0.923)T(0.052)IAAPT(0.001)S(0.005)S(0.005)ALS(0.005)S(0.005)QPIFT(0.001)T(0.001)AIDDR	2	0.5828	4
O60675	135	S	Transcription factor MafK	MAFK	0.861981	1.01117e-75	174.39	VAT(0.061)T(0.061)S(0.862)VIT(0.015)IVK	3	-0.80574	2
O75376	1046	S	Nuclear receptor corepressor 1	NCOR1	0.831987	0.0278058	68.657	T(0.084)T(0.084)VAS(0.832)EK	2	0.16399	1
P04792	180	T	Heat shock protein beta-1	HSPB1	0.852613	8.94122e-28	124.4	LAT(0.053)QS(0.04)NEIT(0.853)IPVT(0.21)FES(0.845)R	3	-0.2734	1
P04792	187	S	Heat shock protein beta-1	HSPB1	0.844688	8.94122e-28	124.4	LAT(0.053)QS(0.04)NEIT(0.853)IPVT(0.21)FES(0.845)R	3	-0.2734	2
P05783	31	S	Keratin, type I cytoskeletal 18	KRT18	0.545559	1.13866e-94	184.34	PVS(0.381)S(0.546)AAS(0.074)VYAGAGGSGSR	3	0.30699	2
P06748	75	T	Nucleophosmin	NPM1	0.85332	5.9906e-06	96.143	VT(0.853)LAT(0.147)LK	2	1.0819	1
P07492	132	S	Gastrin-releasing peptide	GRP	0.84629	0.0243724	40.496	LS(0.846)APGS(0.154)QREGR	3	2.7003	1
P07602	427	S	Prosaposin	PSAP	0.86381	0.00302289	60.55	NS(0.864)T(0.136)KQEILAALEK	3	-0.11296	1
P14859	255	T	POU domain, class 2, transcription factor 1	POU2F1	0.975333	2.56166e-78	177.29	T(0.975)IAAT(0.024)PIQTLPQSQSTPK	4	0.2461	4
P15822	1863	S	Zinc finger protein 40	HIVEP1	0.859791	1.18583e-58	164.11	S(0.86)S(0.089)T(0.003)S(0.039)LT(0.004)LT(0.004)VR	3	0.060385	1
P20810	404	S	Calpastatin	CAST	1	2.38385e-12	109.07	AAAPAPVS(1)EAVCR	3	-0.089047	2
P27816	810	T	Microtubule-associated protein 4	MAP4	0.767713	2.84438e-27	133.93	T(0.768)T(0.116)T(0.116)AAAVASTGPSSR	3	-0.01045	1
P49790	535	T	Nuclear pore complex protein Nup153	NUP153	0.751682	5.73957e-09	87.61	S(0.59)T(0.752)EANVLPPS(0.154)S(0.132)IGFT(0.203)FS(0.167)VPVAK	3	0.23039	7
P49790	633	S	Nuclear pore complex protein Nup153	NUP153	0.653949	2.23505e-05	79.69	IDS(0.284)VAAQPT(0.191)AT(0.394)S(0.654)PVVYT(0.477)R	3	0.2898	1
P49790	534	S	Nuclear pore complex protein Nup153	NUP153	0.801615	5.73957e-09	87.61	S(0.802)T(0.162)EANVLPPS(0.011)S(0.011)IGFT(0.003)FS(0.011)VPVAK	3	-0.011509	6
P51610	592	T	Host cell factor 1	HCFC1	0.978929	3.53335e-112	196.4	T(0.98)MAVT(0.012)PGT(0.004)T(0.005)T(0.02)LPAT(0.979)VK	3	0.18386	28
P51610	1150	S	Host cell factor 1	HCFC1	0.803174	3.63977e-12	107.65	IS(0.803)VAT(0.195)GALEAAQGS(0.002)K	3	0.98595	1
P51610	579	T	Host cell factor 1	HCFC1	0.998025	3.53335e-112	196.4	T(0.998)MAVT(0.315)PGT(0.348)T(0.37)T(0.334)LPAT(0.634)VK	3	-0.49746	42
P51610	638	S	Host cell factor 1	HCFC1	0.607246	0.000194795	49.525	S(0.607)GT(0.233)VT(0.269)VAQQAQVVT(0.368)T(0.334)VVGGVT(0.189)K	4	-0.99617	1
P51610	480	T	Host cell factor 1	HCFC1	1	6.13562e-25	132.79	T(1)QGVPAVLK	2	-0.3779	2
P55058	28	S	Phospholipid transfer protein	PLTP	0.873302	0.0220392	46.352	VT(0.127)S(0.873)KALELVK	3	-0.68714	1
P61604	21	S	10 kDa heat shock protein, mitochondrial	HSPE1	0.813748	2.62044e-10	108.7	S(0.814)AAET(0.093)VT(0.093)K	2	-0.31094	1
P98171	199	S	Rho GTPase-activating protein 4	ARHGAP4	0.981459	3.6559e-202	235.75	S(0.981)VPT(0.001)T(0.001)T(0.001)AGAT(0.014)EAGPLR	3	-0.21608	6
P98171	208	T	Rho GTPase-activating protein 4	ARHGAP4	0.938146	1.1801e-76	176.11	S(0.026)VPT(0.012)T(0.012)T(0.012)AGAT(0.938)EAGPLR	3	-0.043639	5
Q04206	337	S	Transcription factor p65	RELA	0.831285	8.06448e-06	96.665	S(0.831)S(0.143)AS(0.025)VPK	2	0.1138	1
Q07157	978	S	Tight junction protein ZO-1	TJP1	0.531995	2.64766e-06	90.759	T(0.399)PS(0.532)T(0.069)EAAHIMLR	3	0.096463	3
Q09472	1890	T	Histone acetyltransferase p300	EP300	0.751115	0.00425986	63.682	T(0.751)QAAGPVS(0.249)QGK	3	0.71067	1
Q12772	149	T	Sterol regulatory element-binding protein 2	SREBF2	0.681352	1.02303e-10	51.783	PQPQPQPQT(0.051)QLQQQT(0.681)VMIT(0.051)PT(0.043)FS(0.043)T(0.043)T(0.043)PQT(0.043)R	4	-0.66277	1
Q12772	157	S	Sterol regulatory element-binding protein 2	SREBF2	0.580583	3.39251e-08	45.489	PQPQPQPQT(0.003)QLQQQT(0.107)VMIT(0.309)PT(0.322)FS(0.581)T(0.246)T(0.246)PQT(0.185)R	4	0.38562	1
Q12830	1757	T	Nucleosome-remodeling factor subunit BPTF	BPTF	0.519343	3.21673e-152	214.18	S(0.812)T(0.255)VT(0.139)T(0.16)T(0.217)T(0.229)T(0.269)T(0.519)VT(0.4)K	3	-0.035179	1
Q12830	1749	S	Nucleosome-remodeling factor subunit BPTF	BPTF	0.98538	2.34808e-256	261.17	S(0.985)T(0.008)VT(0.001)T(0.001)T(0.001)T(0.001)T(0.001)T(0.001)VT(0.001)K	2	0.173	28
Q12830	1759	T	Nucleosome-remodeling factor subunit BPTF	BPTF	0.992175	2.34808e-256	261.17	S(0.149)T(0.003)VT(0.009)T(0.018)T(0.035)T(0.103)T(0.218)T(0.475)VT(0.992)K	3	0.52352	16
Q12830	2346	T	Nucleosome-remodeling factor subunit BPTF	BPTF	0.689639	5.14378e-20	88.395	FLFT(0.036)PLAT(0.059)T(0.081)AT(0.428)T(0.69)AS(0.785)T(0.441)T(0.206)T(0.091)T(0.046)T(0.031)VS(0.051)T(0.022)T(0.02)AAGT(0.014)GEQR	4	0.19189	1
Q12830	1750	T	Nucleosome-remodeling factor subunit BPTF	BPTF	0.500354	1.25009e-28	134.88	S(0.361)T(0.5)VT(0.064)T(0.064)T(0.009)T(0.001)TTVTK	3	0.2409	1
Q12830	2348	S	Nucleosome-remodeling factor subunit BPTF	BPTF	0.78518	5.14378e-20	88.395	FLFT(0.036)PLAT(0.059)T(0.081)AT(0.428)T(0.69)AS(0.785)T(0.441)T(0.206)T(0.091)T(0.046)T(0.031)VS(0.051)T(0.022)T(0.02)AAGT(0.014)GEQR	4	0.19189	1
Q14119	124	S	Vascular endothelial zinc finger 1	VEZF1	0.517874	9.54254e-14	103.85	KT(0.096)PT(0.426)T(0.482)VVPLIS(0.467)T(0.466)IAGDS(0.546)S(0.518)R	3	0.017865	1
Q14119	123	S	Vascular endothelial zinc finger 1	VEZF1	0.545654	9.54254e-14	103.85	KT(0.096)PT(0.426)T(0.482)VVPLIS(0.467)T(0.466)IAGDS(0.546)S(0.518)R	3	0.017865	1
Q14119	118	T	Vascular endothelial zinc finger 1	VEZF1	0.531962	9.54254e-14	103.85	KT(0.038)PT(0.14)T(0.144)VVPLIS(0.224)T(0.532)IAGDS(0.462)S(0.46)R	3	0.30118	1
Q14119	117	S	Vascular endothelial zinc finger 1	VEZF1	0.500129	9.25463e-05	74.222	KT(0.158)PT(0.529)T(0.555)VVPLIS(0.5)T(0.422)IAGDS(0.431)S(0.405)R	4	-0.22169	2
Q14119	111	T	Vascular endothelial zinc finger 1	VEZF1	0.555494	0.000136949	62.295	KT(0.158)PT(0.529)T(0.555)VVPLIS(0.5)T(0.422)IAGDS(0.431)S(0.405)R	4	-0.22169	2
Q14157	778	S	Ubiquitin-associated protein 2-like	UBAP2L	0.869194	1.15973e-17	119.39	S(0.869)S(0.112)VAT(0.002)T(0.002)S(0.015)GK	2	0.082587	2
Q14157	439	S	Ubiquitin-associated protein 2-like	UBAP2L	0.656144	0.00122773	46.57	S(0.656)PAVAT(0.034)S(0.09)T(0.034)AAPPPPS(0.09)S(0.048)PLPS(0.048)K	4	-0.58177	1
Q15652	1437	S	Probable JmjC domain-containing histone demethylation protein 2C	JMJD1C	0.894946	3.93645e-24	125.54	S(0.895)VS(0.105)QPVAQK	2	0.25143	1
Q15652	1091	S	Probable JmjC domain-containing histone demethylation protein 2C	JMJD1C	0.694115	5.03869e-07	50.505	HS(0.066)VPQS(0.066)LPQS(0.694)NYFT(0.021)T(0.021)LS(0.066)NS(0.066)VVNEPPR	3	-1.4321	1
Q15652	1073	S	Probable JmjC domain-containing histone demethylation protein 2C	JMJD1C	0.896128	0.00213972	82.287	S(0.896)VS(0.104)DLYK	2	0.43619	1
Q15942	246	S	Zyxin	ZYX	0.727523	1.16245e-22	115.55	PQVQLHVQS(0.246)QT(0.007)QPVS(0.728)LANT(0.02)QPR	3	0.28338	1
Q16555	512	T	Dihydropyrimidinase-related protein 2	DPYSL2	0.717055	3.06256e-25	132.56	T(0.717)VT(0.186)PAS(0.048)S(0.048)AK	3	0.14921	1
Q3LI81	148	S	Keratin-associated protein 27-1	KRTAP27-1	1	0.0179256	43.297	S(1)KNFET(1)LER	4	0.55785	1
Q3LI81	153	T	Keratin-associated protein 27-1	KRTAP27-1	1	0.0179256	43.297	S(1)KNFET(1)LER	4	0.55785	1
Q52LR7	750	T	Enhancer of polycomb homolog 2	EPC2	0.845006	2.03694e-13	110.98	T(0.845)S(0.15)APS(0.005)PTALK	3	0.70032	1
Q52LR7	751	S	Enhancer of polycomb homolog 2	EPC2	0.747633	0.0173555	61.11	T(0.105)S(0.748)APS(0.128)PT(0.02)ALK	2	-0.29599	1
Q5VT52	396	S	Regulation of nuclear pre-mRNA domain-containing protein 2	RPRD2	0.577382	2.5275e-05	80.412	S(0.577)AVS(0.18)T(0.097)S(0.167)VPT(0.504)KPT(0.359)ENIS(0.116)K	4	0.61656	1
Q5VT52	404	T	Regulation of nuclear pre-mRNA domain-containing protein 2	RPRD2	0.504263	2.5275e-05	80.412	S(0.577)AVS(0.18)T(0.097)S(0.167)VPT(0.504)KPT(0.359)ENIS(0.116)K	4	0.61656	1
Q6NUQ1	500	S	RAD50-interacting protein 1	RINT1	0.993913	0.00846952	42.336	YKNLPT(0.006)AS(0.994)RK	5	-2.2954	1
Q6P4R8	1154	S	Nuclear factor related to kappa-B-binding protein	NFRKB	0.552263	2.51592e-43	145.59	T(0.999)VAVAS(0.001)GAAS(0.001)T(0.002)PIS(0.552)IS(0.365)T(0.054)GAPT(0.025)VR	3	-0.36233	1
Q6P4R8	746	S	Nuclear factor related to kappa-B-binding protein	NFRKB	0.771323	2.07253e-08	98.942	S(0.771)GPS(0.108)T(0.012)VS(0.108)EPAK	3	-0.49069	1
Q6P4R8	1141	T	Nuclear factor related to kappa-B-binding protein	NFRKB	0.999383	8.96595e-53	152.23	T(0.999)VAVAS(0.001)GAAS(0.001)T(0.002)PIS(0.552)IS(0.365)T(0.054)GAPT(0.025)VR	3	-0.36233	2
Q6PJT7	373	S	Zinc finger CCCH domain-containing protein 14	ZC3H14	0.949705	3.84884e-26	128.54	T(0.032)T(0.004)NYS(0.95)T(0.015)VPQK	3	0.32497	1
Q6PKG0	672	S	La-related protein 1	LARP1	1	0.0153265	55.676	MS(1)AELAK	2	-2.8631	1
Q6ZU65	1010	S	Ubinuclein-2	UBN2	0.582111	6.7492e-93	180.88	T(0.653)VPS(0.008)T(0.04)T(0.077)T(0.218)S(0.582)S(0.422)NYLAK	3	0.42405	3
Q6ZU65	1003	T	Ubinuclein-2	UBN2	0.652503	6.7492e-93	180.88	T(0.653)VPS(0.008)T(0.04)T(0.077)T(0.218)S(0.582)S(0.422)NYLAK	3	0.42405	3
Q702N8	1174	S	Xin actin-binding repeat-containing protein 1	XIRP1	0.951482	0.0340837	42.475	ET(0.049)ALS(0.951)VQAPR	3	1.3699	1
Q7RTP6	1225	S	[F-actin]-monooxygenase MICAL3	MICAL3	0.667457	0.00431233	69.03	S(0.667)QPVT(0.333)LPEAR	2	0.16408	1
Q7Z3K3	274	S	Pogo transposable element with ZNF domain	POGZ	0.548716	4.60833e-21	67.913	S(0.008)T(0.009)PS(0.01)T(0.011)S(0.011)T(0.012)T(0.013)PT(0.012)AT(0.013)QPT(0.778)S(0.474)LGQLAVQS(0.549)PGQS(0.039)NQT(0.032)T(0.029)NPK	4	0.030722	1
Q7Z3K3	265	T	Pogo transposable element with ZNF domain	POGZ	0.792772	3.57978e-27	89.751	S(0.014)T(0.016)PS(0.018)T(0.021)S(0.022)T(0.025)T(0.028)PT(0.021)AT(0.03)QPT(0.793)S(0.66)LGQLAVQS(0.277)PGQS(0.037)NQT(0.02)T(0.018)NPK	5	0.87979	2
Q7Z3K3	266	S	Pogo transposable element with ZNF domain	POGZ	0.659631	3.57978e-27	89.751	S(0.014)T(0.016)PS(0.018)T(0.021)S(0.022)T(0.025)T(0.028)PT(0.021)AT(0.03)QPT(0.793)S(0.66)LGQLAVQS(0.277)PGQS(0.037)NQT(0.02)T(0.018)NPK	5	0.87979	2
Q7Z589	1120	T	BRCA2-interacting transcriptional repressor EMSY	EMSY	0.991239	1.05613e-44	147.26	IT(0.991)GGS(0.008)S(0.001)VPK	3	0.41673	2
Q86Z02	151	T	Homeodomain-interacting protein kinase 1	HIPK1	0.998036	2.1541e-26	127.32	T(0.998)VVGAAAT(0.002)TTTVTTK	3	-0.35596	1
Q8IY33	488	T	MICAL-like protein 2	MICALL2	0.993246	1.05571e-18	113.52	T(0.993)EAPQAS(0.007)PLAK	3	0.13136	1
Q8IY33	494	S	MICAL-like protein 2	MICALL2	0.690772	4.686e-12	106.14	T(0.309)EAPQAS(0.691)PLAK	2	0.26261	1
Q8IYB3	551	S	Serine/arginine repetitive matrix protein 1	SRRM1	0.633641	0.0200315	42.788	S(0.372)PS(0.634)PPPT(0.994)R	3	0.66598	3
Q8IYB3	555	T	Serine/arginine repetitive matrix protein 1	SRRM1	0.994471	0.0200315	42.788	RS(0.406)PS(0.599)PPPT(0.994)R	3	1.4942	3
Q8NDC0	20	S	MAPK-interacting and spindle-stabilizing protein-like	MAPK1IP1L	0.609511	9.87931e-08	101.66	T(0.373)S(0.61)AVS(0.016)NT(0.002)K	3	0.00053982	1
Q8NDX5	238	S	Polyhomeotic-like protein 3	PHC3	0.641809	2.97083e-132	209.85	S(0.158)T(0.07)S(0.642)QT(0.06)QS(0.118)LT(0.952)ICHNK	4	-0.07777	1
Q8NDX5	244	T	Polyhomeotic-like protein 3	PHC3	0.997433	2.57013e-132	209.85	S(0.683)T(0.013)S(0.105)QT(0.016)QS(0.186)LT(0.997)ICHNK	3	-0.40487	9
Q8NDX5	236	S	Polyhomeotic-like protein 3	PHC3	0.915132	3.06711e-229	248.01	S(0.915)T(0.439)S(0.07)QT(0.086)QS(0.049)LT(0.441)ICHNK	3	-0.1448	8
Q8NDX5	242	S	Polyhomeotic-like protein 3	PHC3	0.767722	8.73302e-131	203.99	S(0.1)T(0.018)S(0.1)QT(0.027)QS(0.768)LT(0.987)ICHNK	4	-0.032703	2
Q8NEV1	2	S	Casein kinase II subunit alpha 3	CSNK2A3	0.987277	0.00485081	53.679	S(0.987)GPVPS(0.013)R	2	0.90737	1
Q8WWI1	1586	S	LIM domain only protein 7	LMO7	0.522301	0.0197624	40.137	T(0.303)S(0.246)T(0.083)T(0.094)GVAT(0.266)T(0.244)QS(0.522)PT(0.241)PR	3	0.10306	1
Q8WWI1	1576	T	LIM domain only protein 7	LMO7	0.615226	1.74809e-202	241.51	T(0.615)S(0.101)T(0.101)T(0.162)GVAT(0.02)TQSPTPR	3	0.3193	4
Q8WWM7	678	S	Ataxin-2-like protein	ATXN2L	0.660563	0.0274193	56.569	S(0.661)T(0.021)S(0.124)T(0.021)PT(0.025)S(0.149)PGPR	2	0.11182	1
Q8WWV3	40	S	Reticulon-4-interacting protein 1, mitochondrial	RTN4IP1	0.81419	0.00213351	55.899	S(0.814)T(0.186)VMPAWVIDK	3	-0.44548	1
Q8WXI9	584	S	Transcriptional repressor p66-beta	GATAD2B	0.612871	1.70143e-147	220.48	S(0.613)IS(0.199)QS(0.188)ISGQK	3	0.00030236	3
Q8WZ42	826	T	Titin	TTN	0.992141	1.69993e-63	166.27	T(0.992)EHGYEAS(0.008)IAGSAIATLQK	3	-1.3558	3
Q92609	743	S	TBC1 domain family member 5	TBC1D5	0.538304	0.00580322	62.463	T(0.254)LRS(0.538)T(0.732)S(0.476)GK	3	-2.8753	1
Q92609	744	T	TBC1 domain family member 5	TBC1D5	0.731739	0.00580322	62.463	T(0.254)LRS(0.538)T(0.732)S(0.476)GK	3	-2.8753	1
Q92945	191	S	Far upstream element-binding protein 2	KHSRP	0.848549	8.23684e-111	194	S(0.849)VS(0.148)LT(0.003)GAPESVQK	3	0.10184	1
Q93038	28	T	Tumor necrosis factor receptor superfamily member 25	TNFRSF25	1	0.0197002	47.712	AQGGT(1)RS(1)PR	3	-0.79707	1
Q93038	30	S	Tumor necrosis factor receptor superfamily member 25	TNFRSF25	1	0.0197002	47.712	AQGGT(1)RS(1)PR	3	-0.79707	1
Q93052	11	S	Lipoma-preferred partner	LPP	0.866197	6.44247e-08	96.673	S(0.866)T(0.134)GEPLGHVPAR	3	-0.10721	2
Q96CV9	212	S	Optineurin	OPTN	0.808336	0.00410106	48.568	T(0.022)VS(0.125)T(0.022)GT(0.022)ALS(0.808)K	3	2.4976	1
Q96D71	261	S	RalBP1-associated Eps domain-containing protein 1	REPS1	0.759354	0.00306264	42.242	T(0.146)VAS(0.759)AT(0.047)T(0.047)AIEIR	3	-1.608	1
Q96KR1	528	S	Zinc finger RNA-binding protein	ZFR	0.834369	1.77469e-77	178	S(0.834)T(0.015)PVT(0.015)S(0.135)AVQIPEVK	3	1.875	5
Q96L91	2608	S	E1A-binding protein p400	EP400	0.919171	5.44559e-63	156.7	AQPAIT(0.09)T(0.136)GGS(0.919)AAVLAGT(0.855)IK	3	0.53268	1
Q96L91	1488	T	E1A-binding protein p400	EP400	0.990136	9.23946e-27	128.79	T(0.99)AAPT(0.008)T(0.001)AS(0.001)AAPQGPLR	3	0.19244	1
Q96L91	2615	T	E1A-binding protein p400	EP400	0.855373	1.00579e-94	183.01	AQPAIT(0.09)T(0.136)GGS(0.919)AAVLAGT(0.855)IK	3	0.53268	2
Q9C0C2	1154	T	182 kDa tankyrase-1-binding protein	TNKS1BP1	0.814053	1.16546e-92	182.63	T(0.814)T(0.173)AGS(0.013)VDWTDQLGLR	3	0.013761	1
Q9H082	47	T	Ras-related protein Rab-33B	RAB33B	0.957808	0.0109563	41.242	T(0.958)CLT(0.042)YRFCAGR	2	0.8076	1
Q9H173	8	S	Nucleotide exchange factor SIL1	SIL1	0.625451	0.0104218	41.684	APQS(0.187)LPS(0.625)S(0.187)R	3	-4.3756	1
Q9HBD1	755	T	Roquin-2	RC3H2	0.80602	2.59437e-22	125.82	T(0.806)T(0.194)VPLPR	3	-1.7884	4
Q9NTZ6	124	S	RNA-binding protein 12	RBM12	0.87769	7.62041e-31	119.28	VNLPT(0.462)T(0.51)VS(0.878)NFNNPS(0.643)PS(0.323)VVT(0.285)AT(0.257)T(0.247)S(0.233)VHES(0.164)NK	4	0.66732	4
Q9NTZ6	137	T	RNA-binding protein 12	RBM12	0.680461	3.77608e-16	81.346	VNLPT(0.068)T(0.075)VS(0.105)NFNNPS(0.785)PS(0.774)VVT(0.738)AT(0.68)T(0.475)S(0.247)VHES(0.053)NK	5	1.8444	1
Q9NTZ6	130	S	RNA-binding protein 12	RBM12	0.78519	7.62041e-31	119.28	VNLPT(0.068)T(0.075)VS(0.105)NFNNPS(0.785)PS(0.774)VVT(0.738)AT(0.68)T(0.475)S(0.247)VHES(0.053)NK	5	1.8444	6
Q9NTZ6	132	S	RNA-binding protein 12	RBM12	0.773591	1.23659e-16	87.005	VNLPT(0.068)T(0.075)VS(0.105)NFNNPS(0.785)PS(0.774)VVT(0.738)AT(0.68)T(0.475)S(0.247)VHES(0.053)NK	5	1.8444	2
Q9NTZ6	122	T	RNA-binding protein 12	RBM12	0.509645	2.4458e-19	93.339	VNLPT(0.462)T(0.51)VS(0.878)NFNNPS(0.643)PS(0.323)VVT(0.285)AT(0.257)T(0.247)S(0.233)VHES(0.164)NK	4	0.66732	1
Q9NTZ6	135	T	RNA-binding protein 12	RBM12	0.738399	7.62041e-31	119.28	VNLPT(0.068)T(0.075)VS(0.105)NFNNPS(0.785)PS(0.774)VVT(0.738)AT(0.68)T(0.475)S(0.247)VHES(0.053)NK	5	1.8444	1
Q9NXV6	349	S	CDKN2A-interacting protein	CDKN2AIP	0.79269	2.16247e-18	122.01	S(0.793)S(0.122)S(0.019)S(0.019)T(0.003)NT(0.003)S(0.019)LLT(0.003)S(0.019)K	2	0.29376	1
Q9NXV6	351	S	CDKN2A-interacting protein	CDKN2AIP	0.684886	3.67079e-76	175.26	S(0.05)S(0.074)S(0.685)S(0.188)T(0.003)NTSLLTSK	3	0.3909	2
Q9NXV6	323	T	CDKN2A-interacting protein	CDKN2AIP	0.713966	8.83468e-76	172.43	T(0.714)S(0.14)S(0.14)EAS(0.006)VSSSVAK	3	0.28025	1
Q9NYV4	592	T	Cyclin-dependent kinase 12	CDK12	0.918036	4.39032e-28	127.96	T(0.918)S(0.724)AVS(0.15)S(0.123)QANS(0.096)QPPVQVS(0.989)VK	4	0.080292	8
Q9NYV4	608	S	Cyclin-dependent kinase 12	CDK12	0.989243	1.74005e-20	115.89	T(0.918)S(0.724)AVS(0.15)S(0.123)QANS(0.096)QPPVQVS(0.989)VK	4	0.080292	3
Q9NYV4	593	S	Cyclin-dependent kinase 12	CDK12	0.723854	9.55552e-38	135.64	T(0.918)S(0.724)AVS(0.15)S(0.123)QANS(0.096)QPPVQVS(0.989)VK	4	0.080292	1
Q9NYV4	601	S	Cyclin-dependent kinase 12	CDK12	0.518929	4.61845e-06	81.197	T(0.773)S(0.355)AVS(0.271)S(0.219)QANS(0.519)QPPVQVS(0.862)VK	3	0.37441	1
Q9P218	398	T	Collagen alpha-1(XX) chain	COL20A1	1	0.00451323	59.84	LS(1)WT(1)PAPR	3	-1.0182	1
Q9P218	396	S	Collagen alpha-1(XX) chain	COL20A1	1	0.00451323	59.84	LS(1)WT(1)PAPR	3	-1.0182	1
Q9UHB7	854	S	AF4/FMR2 family member 4	AFF4	0.997493	0.0125329	55.676	ET(0.988)S(0.017)GS(0.997)S(0.997)K	3	-3.6195	1
Q9UHB7	851	T	AF4/FMR2 family member 4	AFF4	0.988401	0.0125329	55.676	ET(0.988)S(0.017)GS(0.997)S(0.997)K	3	-3.6195	1
Q9UHB7	855	S	AF4/FMR2 family member 4	AFF4	0.996971	0.0125329	55.676	ET(0.988)S(0.017)GS(0.997)S(0.997)K	3	-3.6195	1
Q9UHD9	112	S	Ubiquilin-2	UBQLN2	0.591951	1.26389e-142	201.66	S(0.014)QNRPQGQS(0.592)T(0.378)QPS(0.016)NAAGT(0.005)NT(0.407)T(0.204)S(0.185)AS(0.118)T(0.083)PR	5	0.050627	1
Q9UHD9	116	S	Ubiquilin-2	UBQLN2	0.561399	4.67883e-12	71.207	S(0.05)QNRPQGQS(0.086)T(0.191)QPS(0.561)NAAGT(0.09)NT(0.197)T(0.188)S(0.251)AS(0.229)T(0.157)PR	5	-0.070746	1
Q9UHD9	113	T	Ubiquilin-2	UBQLN2	0.589904	6.14089e-72	165.17	S(0.049)QNRPQGQS(0.17)T(0.59)QPS(0.114)NAAGT(0.087)NT(0.188)T(0.17)S(0.287)AS(0.23)T(0.116)PR	4	-0.038469	2
Q9ULC5	107	S	Long-chain-fatty-acid--CoA ligase 5	ACSL5	1	0.00841272	40.278	KPNQPYRWLS(1)YK	4	3.7226	1
Q9ULM3	990	S	YEATS domain-containing protein 2	YEATS2	0.849476	6.06745e-06	81.477	T(0.715)S(0.849)GQQQVCVS(0.12)QAT(0.188)VGT(0.128)CK	3	0.14872	2
Q9ULM3	989	T	YEATS domain-containing protein 2	YEATS2	0.714758	6.06745e-06	81.477	T(0.715)S(0.849)GQQQVCVS(0.12)QAT(0.188)VGT(0.128)CK	3	0.14872	2
Q9ULT8	1373	S	E3 ubiquitin-protein ligase HECTD1	HECTD1	0.883529	0.0124924	40.493	T(0.87)S(0.884)AAAGS(0.495)S(0.397)S(0.354)RK	3	0.0059241	1
Q9ULT8	1372	T	E3 ubiquitin-protein ligase HECTD1	HECTD1	0.870449	0.0124924	40.493	T(0.87)S(0.884)AAAGS(0.495)S(0.397)S(0.354)RK	3	0.0059241	1
Q9Y450	154	S	HBS1-like protein	HBS1L	0.891051	0.000498814	85.355	S(0.891)ES(0.109)EIVPK	2	0.80506	1
Q9Y467	256	S	Sal-like protein 2	SALL2	0.746239	2.36879e-133	207.37	T(0.099)LAS(0.746)S(0.128)S(0.022)S(0.004)S(0.001)SSSSSGAETPK	3	0.062927	2
Q9Y467	263	S	Sal-like protein 2	SALL2	0.64314	2.75035e-28	131.18	T(0.002)LAS(0.013)S(0.017)S(0.017)S(0.017)S(0.022)S(0.022)S(0.06)S(0.643)S(0.144)S(0.043)GAET(0.001)PK	4	0.49021	1
Q9Y4G6	1621	S	Talin-2	TLN2	1	1.39845e-15	120.99	S(1)LAINPK	3	-0.25387	2

## Sheet: Peptide_ident
ID	Sequence	Length	Modifications	Modified sequence	Protein accession	Protein description	Charge	m/z	Mass error [ppm]	PEP	Score	MS/MS Count
0	AAAHHYGAQCDKPNK	15	Unmodified	_AAAHHYGAQCDKPNK_	P51970	NADH dehydrogenase [ubiquinone] 1 alpha subcomplex subunit 8	5	334.36	-0.56235	0.0057673	50.46	1
1	AAAPAPVSEAVCR	13	OHexNAc	_AAAPAPVS(oh)EAVCR_	P20810	Calpastatin	2	751.369	0.90188	1.2869e-11	107.5	1
2	AAAPAPVSEAVCR	13	OHexNAc	_AAAPAPVS(oh)EAVCR_	P20810	Calpastatin	3	501.249	0.54085	2.3839e-12	109.07	1
3	AAAPAPVSEAVCR	13	Unmodified	_AAAPAPVSEAVCR_	P20810	Calpastatin	2	649.83	1.2846	0.00030746	80.69	1
7	AADEVAEGK	9	Unmodified	_AADEVAEGK_	P07954	Fumarate hydratase, mitochondrial	2	445.217	1.0863	0.00067666	73.499	1
8	AADTIGYPVMIR	12	Unmodified	_AADTIGYPVMIR_	P31327	Carbamoyl-phosphate synthase [ammonia], mitochondrial	2	653.845	0.65731	0.00082136	78.705	1
9	AAFNSGK	7	Unmodified	_AAFNSGK_	P04406	Glyceraldehyde-3-phosphate dehydrogenase	2	347.68	0.62912	0.00068968	82.452	1
12	AAGCDFTNVVK	11	Unmodified	_AAGCDFTNVVK_	P52758	2-iminobutanoate/2-iminopropanoate deaminase	2	591.285	1.1472	5.0286e-19	119.39	1
13	AALEACHK	8	Unmodified	_AALEACHK_	P11766	Alcohol dehydrogenase class-3	3	300.485	-0.17143	0.00088172	75.213	2
14	AALQHCPK	8	Unmodified	_AALQHCPK_	P21549	Serine--pyruvate aminotransferase	3	308.829	-0.14087	0.0064054	62.659	1
15	AALQHCPK	8	Unmodified	_AALQHCPK_	P21549	Serine--pyruvate aminotransferase	3	308.829	-0.14114	0.00033955	79.469	2
16	AAPSVTLFPPSSEELQANK	19	Unmodified	_AAPSVTLFPPSSEELQANK_	P0DOY3	Immunoglobulin lambda constant 3	3	662.677	2.2231	8.6022e-63	158.14	3
17	AAPSVTLFPPSSEELQANK	19	Unmodified	_AAPSVTLFPPSSEELQANK_	P0DOY3	Immunoglobulin lambda constant 3	3	662.677	1.8852	6.3598e-14	109.04	2
18	AAVFHEK	7	Unmodified	_AAVFHEK_	P12110	Collagen alpha-2(VI) chain	3	267.813	0.45076	0.029619	49.358	1
19	AAVLWELK	8	Unmodified	_AAVLWELK_	P07327	Alcohol dehydrogenase 1A	2	465.276	1.7575	4.5314e-07	99.442	1
20	AAVLWEVK	8	Unmodified	_AAVLWEVK_	P00325	Alcohol dehydrogenase 1B	2	458.269	2.079	4.5314e-07	99.442	1
21	AAVLWEVK	8	Unmodified	_AAVLWEVK_	P00325	Alcohol dehydrogenase 1B	2	458.269	1.6797	4.5314e-07	99.442	1
22	AAVPSGASTGIYEALELR	18	Unmodified	_AAVPSGASTGIYEALELR_	P06733	Alpha-enolase	3	602.32	1.6129	5.5382e-14	111.22	1
23	AAVPSIK	7	Unmodified	_AAVPSIK_	P00558	Phosphoglycerate kinase 1	2	343.216	-0.11283	0.029616	57.281	1
24	AAYEAELGDAR	11	Unmodified	_AAYEAELGDAR_	P02545	Prelamin-A/C	2	583.278	0.69487	0.013464	52.247	1
25	ACCGVPCK	8	Unmodified	_ACCGVPCK_	P12111	Collagen alpha-3(VI) chain	2	476.196	1.008	0.030091	54.611	1
26	ADAETLR	7	Unmodified	_ADAETLR_	P08758	Annexin A5	2	388.201	0.1917	0.00036936	86.794	1
31	ADEGISFR	8	Unmodified	_ADEGISFR_	Q06830	Peroxiredoxin-1	2	447.719	0.090053	7.563e-05	88.819	2
32	ADHGEPIGR	9	Unmodified	_ADHGEPIGR_	P08238	Heat shock protein HSP 90-beta	3	317.826	-0.29905	0.00025218	76.1	1
33	ADLINNLGTIAK	12	Unmodified	_ADLINNLGTIAK_	P07900	Heat shock protein HSP 90-alpha	2	621.856	1.48	2.5932e-47	146.96	1
34	ADLINNLGTIAK	12	Unmodified	_ADLINNLGTIAK_	P07900	Heat shock protein HSP 90-alpha	3	414.907	0.79422	1.5629e-05	89.43	1
35	ADRDQYELLCLDNTR	15	Unmodified	_ADRDQYELLCLDNTR_	P02787	Serotransferrin	3	627.964	0.66202	7.0905e-08	95.57	1
37	AEAGDNLGALVR	12	Unmodified	_AEAGDNLGALVR_	P49411	Elongation factor Tu, mitochondrial	2	593.315	1.0468	0.0093741	52.576	1
42	AEGSEIR	7	Unmodified	_AEGSEIR_	P07237	Protein disulfide-isomerase	2	381.193	0.46668	1.2803e-05	91.626	1
43	AELQEGAR	8	Unmodified	_AELQEGAR_	P02647	Apolipoprotein A-I	2	437.225	0.61208	0.014215	60.398	1
44	AFAAGADIK	9	Unmodified	_AFAAGADIK_	P30084	Enoyl-CoA hydratase, mitochondrial	2	432.235	0.91327	1.7631e-07	91.867	1
45	AFAAGADIK	9	Unmodified	_AFAAGADIK_	P30084	Enoyl-CoA hydratase, mitochondrial	2	432.235	1.5619	8.7138e-19	123.86	1
46	AFAMTNQILVEK	12	Oxidation (M)	_AFAM(ox)TNQILVEK_	P31327	Carbamoyl-phosphate synthase [ammonia], mitochondrial	3	460.911	1.6561	2.336e-05	81.92	1
47	AFEEAEK	7	Unmodified	_AFEEAEK_	P55072	Transitional endoplasmic reticulum ATPase	2	412.195	1.1329	0.017171	63.419	1
48	AFGGQSLK	8	Unmodified	_AFGGQSLK_	P31040	Succinate dehydrogenase [ubiquinone] flavoprotein subunit, mitochondrial	2	404.222	0.79097	0.0073033	66.27	1
49	AFVHWYVGEGMEEGEFSEAR	20	Unmodified	_AFVHWYVGEGMEEGEFSEAR_	Q9BQE3	Tubulin alpha-1C chain	3	777.344	0.50675	1.3756e-38	135.09	1
50	AFYVNVLNEEQR	12	Unmodified	_AFYVNVLNEEQR_	P04040	Catalase	2	741.373	1.9868	8.2228e-08	96.745	1
51	AGAHLQGGAK	10	Unmodified	_AGAHLQGGAK_	P04406	Glyceraldehyde-3-phosphate dehydrogenase	3	303.835	-0.14683	3.6262e-06	85.676	2
52	AGEGGGVIQGSASEATLVALLAAR	24	Unmodified	_AGEGGGVIQGSASEATLVALLAAR_	P20711	Aromatic-L-amino-acid decarboxylase	3	733.397	0.60464	9.0448e-18	111.11	1
53	AGFAGDDAPR	10	Unmodified	_AGFAGDDAPR_	P63261	Actin, cytoplasmic 2	2	488.728	0.3848	0.00087537	70.028	1
54	AGFAGDDAPR	10	Unmodified	_AGFAGDDAPR_	P63261	Actin, cytoplasmic 2	2	488.728	0.91748	0.003689	64.82	1
55	AGSTPVTSGP	10	OHexNAc	_AGS(oh)TPVTSGP_	O95382	Mitogen-activated protein kinase kinase kinase 6	2	538.759	0.88858	0.0010842	76.332	1
56	AGVETTTPSK	10	Unmodified	_AGVETTTPSK_	P0DOY3	Immunoglobulin lambda constant 3	2	495.759	1.0559	0.0041624	63.944	1
57	AHAEQAIGQLK	11	Unmodified	_AHAEQAIGQLK_	Q14032	Bile acid-CoA:amino acid N-acyltransferase	3	389.216	0.37886	0.0057058	55.314	1
58	AHAHLDTGR	9	Unmodified	_AHAHLDTGR_	Q14697	Neutral alpha-glucosidase AB	3	326.502	-0.44277	0.0058072	59.153	1
59	AHPPELK	7	Unmodified	_AHPPELK_	P62308	Small nuclear ribonucleoprotein G	3	264.485		0.0019371	58.981	1
60	AHVDALR	7	Unmodified	_AHVDALR_	P02647	Apolipoprotein A-I	2	391.219	0.091828	0.021258	60.76	1
61	AHVDEFK	7	Unmodified	_AHVDEFK_	Q16851	UTP--glucose-1-phosphate uridylyltransferase	3	282.477	-0.12786	2.685e-10	105.39	1
62	AHVDEFK	7	Unmodified	_AHVDEFK_	Q16851	UTP--glucose-1-phosphate uridylyltransferase	3	282.477	0.18152	0.001009	79.116	1
63	AHYGGFTVQNEANK	14	Unmodified	_AHYGGFTVQNEANK_	P02675	Fibrinogen beta chain	3	512.579	1.3421	2.0027e-18	116.24	1
64	AIAEELAPER	10	Unmodified	_AIAEELAPER_	Q93088	Betaine--homocysteine S-methyltransferase 1	2	549.793	1.509	0.0016817	68.536	1
65	AICDHVR	7	Unmodified	_AICDHVR_	P40925	Malate dehydrogenase, cytoplasmic	3	290.813	-0.23602	0.00033482	83.614	1
66	AIDDNMSLDEIEK	13	Unmodified	_AIDDNMSLDEIEK_	P31327	Carbamoyl-phosphate synthase [ammonia], mitochondrial	3	498.233	1.0948	1.0242e-07	95.264	1
67	AIDGLNR	7	Unmodified	_AIDGLNR_	Q04828	Aldo-keto reductase family 1 member C1	2	379.711	0.046804	0.0087249	68.915	1
68	AIEAALAAR	9	Unmodified	_AIEAALAAR_	P30038	Delta-1-pyrroline-5-carboxylate dehydrogenase, mitochondrial	2	443.261	0.22	0.0054002	64.841	1
69	AIGLPEELIQK	11	Unmodified	_AIGLPEELIQK_	P07148	Fatty acid-binding protein, liver	2	605.856	2.2865	5.6685e-37	143.97	1
70	AIGLPEELIQK	11	Unmodified	_AIGLPEELIQK_	P07148	Fatty acid-binding protein, liver	3	404.24	1.6484	1.854e-08	98.048	2
71	AISESGVALTSVLVK	15	Unmodified	_AISESGVALTSVLVK_	P23141	Liver carboxylesterase 1	3	491.956	2.2179	0.00038303	79.614	1
72	AISFVGSNK	9	Unmodified	_AISFVGSNK_	Q02252	Methylmalonate-semialdehyde dehydrogenase [acylating], mitochondrial	2	461.753	1.0552	1.9839e-10	102.52	1
73	AISSAVR	7	Unmodified	_AISSAVR_	P09467	Fructose-1,6-bisphosphatase 1	2	352.208	-0.11127	0.01438	65.235	1
74	AKPALEDLR	9	Unmodified	_AKPALEDLR_	P02647	Apolipoprotein A-I	3	338.198	-0.35396	0.00017749	75.387	1
75	AKPYEGSILEADCDILIPAASEK	23	Unmodified	_AKPYEGSILEADCDILIPAASEK_	P00367	Glutamate dehydrogenase 1, mitochondrial	4	623.316	1.7359	1.0228e-07	84.327	1
76	ALAPEYAK	8	Unmodified	_ALAPEYAK_	P07237	Protein disulfide-isomerase	2	431.737	0.73969	4.5314e-07	99.442	1
77	ALDDTAR	7	Unmodified	_ALDDTAR_	P20700	Lamin-B1	2	381.193	0.05859	0.027096	58.119	1
78	ALDEATK	7	Unmodified	_ALDEATK_	P11310	Medium-chain specific acyl-CoA dehydrogenase, mitochondrial	2	374.198	0.71957	4.1284e-06	93.374	1
79	ALDFIASK	8	Unmodified	_ALDFIASK_	O43707	Alpha-actinin-4	2	432.745	2.2194	4.6229e-16	115.71	1
80	ALELTGLK	8	Unmodified	_ALELTGLK_	P19338	Nucleolin	2	422.761		0.015025	66.568	1
81	ALFQDIK	7	Unmodified	_ALFQDIK_	P02792	Ferritin light chain	2	417.74	2.8207	0.00077499	81.296	1
82	ALGATDCLNPR	11	Unmodified	_ALGATDCLNPR_	P08319	Alcohol dehydrogenase 4	2	594.296	1.0838	0.0023106	69.721	1
83	ALGQNPTNAEVLK	13	Unmodified	_ALGQNPTNAEVLK_	P60660	Myosin light polypeptide 6	3	452.249	1.3164	1.0026e-07	95.417	1
84	ALIHSACVK	9	Unmodified	_ALIHSACVK_	Q08257	Quinone oxidoreductase	3	333.52		3.4392e-08	91.069	1
85	ALLLLCGEDD	10	Unmodified	_ALLLLCGEDD_	P08758	Annexin A5	2	559.774	1.3101	0.0018503	68.224	1
86	ALLVTASQCQQPAENK	16	Unmodified	_ALLVTASQCQQPAENK_	Q01518	Adenylyl cyclase-associated protein 1	3	586.633		0.00062975	48.899	1
87	ALMLQGVDLLADAVAVTMGPK	21	Unmodified	_ALMLQGVDLLADAVAVTMGPK_	P10809	60 kDa heat shock protein, mitochondrial	3	705.051	0.63452	0.00044004	49.768	1
88	ALNAPPGTSLISFSDK	16	Unmodified	_ALNAPPGTSLISFSDK_	P21549	Serine--pyruvate aminotransferase	3	539.954	1.8627	2.2785e-12	104.21	1
89	ALPAPIEK	8	Unmodified	_ALPAPIEK_	P0DOX5	Immunoglobulin gamma-1 heavy chain	2	419.755	0.87937	0.00010974	87.476	1
90	ALSSQHQAR	9	Unmodified	_ALSSQHQAR_	P11021	Endoplasmic reticulum chaperone BiP	3	333.177	-0.041858	8.573e-08	93.178	1
91	ALSTGEK	7	Unmodified	_ALSTGEK_	P62937	Peptidyl-prolyl cis-trans isomerase A	2	353.193	1.0753	0.00077499	81.296	1
92	ALTSFER	7	Unmodified	_ALTSFER_	P40939	Trifunctional enzyme subunit alpha, mitochondrial	2	412.219	0.1524	0.0087249	68.915	1
93	AMANCQAAK	9	Oxidation (M)	_AM(ox)ANCQAAK_	P05062	Fructose-bisphosphate aldolase B	2	490.718	0.98034	0.0070893	59.35	1
94	AMANCQAAK	9	Oxidation (M)	_AM(ox)ANCQAAK_	P05062	Fructose-bisphosphate aldolase B	3	327.481	-0.15893	0.0016982	60.91	1
95	AMANCQAAK	9	Unmodified	_AMANCQAAK_	P05062	Fructose-bisphosphate aldolase B	2	482.721	1.3537	0.00044449	76.221	1
96	AMSQDGASQFQEVIR	15	Oxidation (M)	_AM(ox)SQDGASQFQEVIR_	Q16851	UTP--glucose-1-phosphate uridylyltransferase	3	561.598	0.84707	0.00067914	71.354	1
97	ANKPGDVVR	9	Unmodified	_ANKPGDVVR_	P28838	Cytosol aminopeptidase	3	319.182	0.12503	0.029474	34.692	1
98	ANPTVTLFPPSSEELQANK	19	Unmodified	_ANPTVTLFPPSSEELQANK_	P0DOX8	Immunoglobulin lambda-1 light chain	3	681.685	1.8491	0.0027865	54.764	1
99	ANTFVAELK	9	Unmodified	_ANTFVAELK_	P40926	Malate dehydrogenase, mitochondrial	2	496.774	0.63293	0.00047879	75.819	1
100	APGFGDNR	8	Unmodified	_APGFGDNR_	P10809	60 kDa heat shock protein, mitochondrial	2	417.199	0.29627	0.0015905	75.213	1
101	APLKPYPVSPSDK	13	Unmodified	_APLKPYPVSPSDK_	P41252	Isoleucine--tRNA ligase, cytoplasmic	3	466.926		0.00058299	50.088	1
102	APNHAVVTR	9	Unmodified	_APNHAVVTR_	P02787	Serotransferrin	2	482.77	0.69698	0.0084847	61.161	1
103	APNHAVVTR	9	Unmodified	_APNHAVVTR_	P02787	Serotransferrin	3	322.182	-0.28622	2.4925e-08	99.815	1
104	APPSVFAEVPQAQPVLVFK	19	Unmodified	_APPSVFAEVPQAQPVLVFK_	P17174	Aspartate aminotransferase, cytoplasmic	3	675.379		0.00020951	51.495	1
105	APQSLPSSR	9	Acetyl (Protein N-term),OHexNAc	_(ac)APQSLPS(oh)SR_	Q9H173	Nucleotide exchange factor SIL1	3	396.535	0.47444	0.010422	41.684	1
106	AQAELVGTADEATR	14	Unmodified	_AQAELVGTADEATR_	P30049	ATP synthase subunit delta, mitochondrial	3	477.907	0.21219	0.00046407	79.652	1
107	AQAQPVM	7	Oxidation (M)	_AQAQPVM(ox)_	P24539	ATP synthase F(0) complex subunit B1, mitochondrial	2	380.687		0.0043166	54.525	1
108	AQAYQTGK	8	Unmodified	_AQAYQTGK_	P14625	Endoplasmin	2	433.722	1.2144	0.02869	55.064	1
109	AQAYQTGK	8	Unmodified	_AQAYQTGK_	P14625	Endoplasmin	3	289.484		0.027015	34.253	1
110	AQGGTRSPR	9	2 OHexNAc	_AQGGT(oh)RS(oh)PR_	Q93038	Tumor necrosis factor receptor superfamily member 25	3	445.888	-0.028279	0.0197	47.712	1
111	AQIFANTVDNAR	12	Unmodified	_AQIFANTVDNAR_	P05783	Keratin, type I cytoskeletal 18	2	660.339	0.98593	0.0041588	66.989	1
112	AQIHDLVLVGGSTR	14	Unmodified	_AQIHDLVLVGGSTR_	P0DMV9	Heat shock 70 kDa protein 1B	3	489.276	0.21757	0.0028406	67.326	1
113	AQPAITTGGSAAVLAGTIK	19	2 OHexNAc	_AQPAITTGGS(oh)AAVLAGT(oh)IK_	Q96L91	E1A-binding protein p400	3	711.714	0.58452	5.4456e-63	156.7	1
114	AQPAITTGGSAAVLAGTIK	19	OHexNAc	_AQPAITTGGSAAVLAGT(oh)IK_	Q96L91	E1A-binding protein p400	3	644.021	0.8066	1.0058e-94	183.01	1
115	AQTAHIVLEDGTK	13	Unmodified	_AQTAHIVLEDGTK_	P31327	Carbamoyl-phosphate synthase [ammonia], mitochondrial	3	461.581	0.28199	0.0025806	67.136	1
116	ARPEDVISEGR	11	Unmodified	_ARPEDVISEGR_	P25325	3-mercaptopyruvate sulfurtransferase	3	410.214	0.067716	0.0006752	71.153	1
117	ASAELALGENSEVLK	15	Unmodified	_ASAELALGENSEVLK_	P00505	Aspartate aminotransferase, mitochondrial	3	510.939	0.99592	0.00019264	80.632	1
118	ASASGSGAQVGGPISSGSSASSVTVTR	27	2 OHexNAc	_ASASGSGAQVGGPIS(oh)S(oh)GSSASSVTVTR_	P02545	Prelamin-A/C	3	924.444	0.66698	4.2311e-07	50.029	1
119	ASASGSGAQVGGPISSGSSASSVTVTR	27	OHexNAc	_ASASGSGAQVGGPIS(oh)SGSSASSVTVTR_	P02545	Prelamin-A/C	3	856.751	0.71746	4.5662e-12	79.071	2
120	ASASGSGAQVGGPISSGSSASSVTVTR	27	OHexNAc	_ASASGSGAQVGGPIS(oh)SGSSASSVTVTR_	P02545	Prelamin-A/C	4	642.815	0.60102	4.8579e-57	148.63	2
121	ASASGSGAQVGGPISSGSSASSVTVTR	27	OHexNAc	_ASASGSGAQVGGPIS(oh)SGSSASSVTVTR_	P02545	Prelamin-A/C	3	856.751	0.76714	3.9198e-08	57.981	1
122	ASASGSGAQVGGPISSGSSASSVTVTR	27	Unmodified	_ASASGSGAQVGGPISSGSSASSVTVTR_	P02545	Prelamin-A/C	3	789.058		1.1816e-06	38.588	1
123	ASEQLAGK	8	Unmodified	_ASEQLAGK_	P05089	Arginase-1	2	402.217	1.5165	4.1805e-05	90.15	2
126	ASPVTTSPTAATTQNPVLSK	20	OHexNAc	_AS(oh)PVTTSPTAATTQNPVLSK_	Q96JN0	Ligand-dependent corepressor	3	725.378		0.00026933	46.558	1
127	ASSTSLTSTQPTK	13	OHexNAc	_AS(oh)STSLTSTQPTK_	P35658	Nuclear pore complex protein Nup214	3	504.586	1.0662	7.2439e-61	162.7	1
128	ATAGDTHLGGEDFDNR	16	Unmodified	_ATAGDTHLGGEDFDNR_	P0DMV9	Heat shock 70 kDa protein 1B	3	559.248	0.39087	8.1655e-19	116.78	1
129	ATAGDTHLGGEDFDNR	16	Unmodified	_ATAGDTHLGGEDFDNR_	P0DMV9	Heat shock 70 kDa protein 1B	3	559.248	0.68407	4.4635e-05	85.469	1
130	ATGIPAR	7	Unmodified	_ATGIPAR_	A0A0A0MRZ8	Immunoglobulin kappa variable 3D-11	2	343.203	0.002404	0.00182	79.116	1
131	ATGNSTPCTSSLPTTHPPSHR	21	2 OHexNAc	_ATGNS(oh)TPCTSSLPT(oh)THPPSHR_	Q13952	Nuclear transcription factor Y subunit gamma	4	653.803	0.86476	0.00020793	52.249	2
132	ATGNSTPCTSSLPTTHPPSHR	21	OHexNAc	_ATGNS(oh)TPCTSSLPTTHPPSHR_	Q13952	Nuclear transcription factor Y subunit gamma	4	603.033	0.94506	1.225e-06	74.287	1
133	ATLPDADKER	10	Unmodified	_ATLPDADKER_	P12814	Alpha-actinin-1	3	372.528	0.13799	0.0051025	54.259	1
134	ATSTATSGFAGAIGQK	16	Unmodified	_ATSTATSGFAGAIGQK_	P51659	Peroxisomal multifunctional enzyme type 2	3	489.919	1.2169	9.7275e-48	146.77	1
135	ATTITSVLPK	10	Unmodified	_ATTITSVLPK_	P31327	Carbamoyl-phosphate synthase [ammonia], mitochondrial	2	515.811	0.74811	1.6679e-11	102.52	1
136	ATTITSVLPK	10	Unmodified	_ATTITSVLPK_	P31327	Carbamoyl-phosphate synthase [ammonia], mitochondrial	3	344.21	-0.41456	5.0366e-09	96.143	1
137	ATTVHAVR	8	Unmodified	_ATTVHAVR_	Q6ZV29	Patatin-like phospholipase domain-containing protein 7	3	285.5	-0.59772	5.9651e-17	122.18	1
138	ATTVHAVR	8	Unmodified	_ATTVHAVR_	Q6ZV29	Patatin-like phospholipase domain-containing protein 7	2	427.746	-0.56675	0.016556	58.981	1
139	ATTVHAVR	8	Unmodified	_ATTVHAVR_	Q6ZV29	Patatin-like phospholipase domain-containing protein 7	3	285.5	-0.26908	0.0076951	60.682	1
140	AVDIGER	7	Unmodified	_AVDIGER_	P21549	Serine--pyruvate aminotransferase	2	380.203	0.30648	0.01941	61.962	1
141	AVDIGER	7	Unmodified	_AVDIGER_	P21549	Serine--pyruvate aminotransferase	2	380.203	0.21103	0.00078279	81.191	1
142	AVDSLVPIGR	10	Unmodified	_AVDSLVPIGR_	P25705	ATP synthase subunit alpha, mitochondrial	2	513.801	0.51283	8.495e-06	83.862	1
143	AVDSLVPIGR	10	Unmodified	_AVDSLVPIGR_	P25705	ATP synthase subunit alpha, mitochondrial	2	513.801	0.88328	0.0030215	66.056	1
144	AVEHINK	7	Unmodified	_AVEHINK_	P06733	Alpha-enolase	3	270.82	0.026361	6.7231e-16	117.93	1
145	AVEHINK	7	Unmodified	_AVEHINK_	P06733	Alpha-enolase	2	405.727	1.1029	0.021215	60.788	1
146	AVFVDLEPTVIDEVR	15	Unmodified	_AVFVDLEPTVIDEVR_	Q9BQE3	Tubulin alpha-1C chain	3	567.973	0.41901	0.0023311	66.246	1
147	AVFVDLEPTVIDEVR	15	Unmodified	_AVFVDLEPTVIDEVR_	Q9BQE3	Tubulin alpha-1C chain	3	567.973		1.4973e-11	76.759	1
148	AVLTIDEK	8	Unmodified	_AVLTIDEK_	P01009	Alpha-1-antitrypsin	2	444.755	1.079	6.7106e-11	109.71	1
153	AVPTDEAR	8	Unmodified	_AVPTDEAR_	P62491	Ras-related protein Rab-11A	2	429.719	0.5363	0.0024713	71.379	1
154	AVVISGAGK	9	Unmodified	_AVVISGAGK_	Q13011	Delta(3,5)-Delta(2,4)-dienoyl-CoA isomerase, mitochondrial	2	401.245	0.54725	1.4507e-11	103.55	1
155	AVVIVDDR	8	Unmodified	_AVVIVDDR_	Q15233	Non-POU domain-containing octamer-binding protein	2	443.753	0.56805	6.7106e-11	109.71	1
156	AVVVCPK	7	Unmodified	_AVVVCPK_	Q00839	Heterogeneous nuclear ribonucleoprotein U	2	386.723	1.2732	0.00022618	88.734	1
157	AVVVGASGVGK	11	Unmodified	_AVVVGASGVGK_	Q7Z444	GTPase ERas	3	315.191	-0.1181	0.023663	41.399	1
158	AYTNFDAER	9	Unmodified	_AYTNFDAER_	P07355	Annexin A2	2	543.746	0.48658	0.00032159	77.662	1
162	CCVECPPCPAPPVAGPSVFLFPPKPK	26	Unmodified	_CCVECPPCPAPPVAGPSVFLFPPKPK_	P01859	Immunoglobulin heavy constant gamma 2	5	582.486	1.5035	2.0862e-08	57.802	2
163	CCVECPPCPAPPVAGPSVFLFPPKPK	26	Unmodified	_CCVECPPCPAPPVAGPSVFLFPPKPK_	P01859	Immunoglobulin heavy constant gamma 2	4	727.856	1.3661	1.2798e-11	80.786	1
164	DADPILR	7	Unmodified	_DADPILR_	P31327	Carbamoyl-phosphate synthase [ammonia], mitochondrial	2	400.219	0.30147	0.00048217	85.265	1
165	DAGQISGLNVLR	12	Unmodified	_DAGQISGLNVLR_	P38646	Stress-70 protein, mitochondrial	2	621.844	1.2577	0.014367	47.774	1
166	DAGTIAGLNVLR	12	Unmodified	_DAGTIAGLNVLR_	P11142	Heat shock cognate 71 kDa protein	2	600.341	1.9889	1.2111e-36	143.42	1
167	DAGTIAGLNVMR	12	Unmodified	_DAGTIAGLNVMR_	P11021	Endoplasmic reticulum chaperone BiP	2	609.319	1.1982	8.343e-05	84.892	1
168	DAISGIGTDEK	11	Unmodified	_DAISGIGTDEK_	P08133	Annexin A6	2	553.272	1.6987	5.8798e-05	82.85	1
169	DALSSVQESQVAQQAR	16	Unmodified	_DALSSVQESQVAQQAR_	P02656	Apolipoprotein C-III	3	572.955	0.64627	8.3924e-19	116.58	1
170	DAPDHQELNLDVSLQLPSR	19	Unmodified	_DAPDHQELNLDVSLQLPSR_	P01024	Complement C3	3	716.362	0.51207	3.3875e-10	102.07	1
171	DAPIVNK	7	Unmodified	_DAPIVNK_	P02751	Fibronectin	2	378.716	0.82922	0.00182	79.116	1
172	DAQIFIQK	8	Unmodified	_DAQIFIQK_	P04040	Catalase	2	481.769	0.85629	0.00024156	82.287	1
175	DATNVGDEGGFAPNILENK	19	Unmodified	_DATNVGDEGGFAPNILENK_	P06733	Alpha-enolase	3	654.313	0.58915	1.0478e-10	102.39	1
176	DAVLLVFANK	10	Unmodified	_DAVLLVFANK_	P84077	ADP-ribosylation factor 1	2	545.319	0.4886	5.5768e-26	127.76	1
177	DAVTYTEHAK	10	Unmodified	_DAVTYTEHAK_	P62805	Histone H4	3	378.852	0.58637	2.8516e-89	185.29	2
178	DCGATWVVLGHSER	14	Unmodified	_DCGATWVVLGHSER_	P60174	Triosephosphate isomerase	3	529.584	1.0306	9.0474e-05	85.837	1
179	DCVGPEVEK	9	Unmodified	_DCVGPEVEK_	P00558	Phosphoglycerate kinase 1	2	516.737	1.1764	1.9184e-05	86.898	1
180	DDAIVCNIGHFDVEIDVK	18	Unmodified	_DDAIVCNIGHFDVEIDVK_	P23526	Adenosylhomocysteinase	3	686.998	0.60904	0.0065195	52.814	1
181	DDAMLLK	7	Unmodified	_DDAMLLK_	P10809	60 kDa heat shock protein, mitochondrial	2	403.21		0.0019174	75.109	1
182	DDDLNLR	7	Unmodified	_DDDLNLR_	P12110	Collagen alpha-2(VI) chain	2	430.709	0.39706	0.017171	63.419	1
183	DDGSWEVIEGYR	12	Unmodified	_DDGSWEVIEGYR_	P00367	Glutamate dehydrogenase 1, mitochondrial	2	713.318	0.94408	1.4174e-26	129.37	1
186	DDTVCLAK	8	Unmodified	_DDTVCLAK_	P02787	Serotransferrin	2	461.221	0.82429	7.4765e-07	97.431	1
187	DEVQNAVQR	9	Unmodified	_DEVQNAVQR_	P12111	Collagen alpha-3(VI) chain	2	529.765	1.023	0.00331	67.334	1
188	DFGSFDK	7	Unmodified	_DFGSFDK_	P04179	Superoxide dismutase [Mn], mitochondrial	2	408.182	1.1829	0.00053361	84.568	1
189	DFTATDLSEFAAK	13	Unmodified	_DFTATDLSEFAAK_	P42765	3-ketoacyl-CoA thiolase, mitochondrial	3	472.561	1.6273	4.662e-27	132.32	1
190	DFTATDLSEFAAK	13	Unmodified	_DFTATDLSEFAAK_	P42765	3-ketoacyl-CoA thiolase, mitochondrial	2	708.338	1.429	1.2105e-75	170.79	1
191	DFTPAELR	8	Unmodified	_DFTPAELR_	O00264	Membrane-associated progesterone receptor component 1	2	474.743	0.6051	0.00021821	83.206	1
192	DFVEHSAR	8	Unmodified	_DFVEHSAR_	Q16822	Phosphoenolpyruvate carboxykinase [GTP], mitochondrial	3	320.823	-0.53527	0.00046088	78.516	1
193	DGAGDVAFVK	10	Unmodified	_DGAGDVAFVK_	P02787	Serotransferrin	2	489.748	1.1849	0.021511	50.108	1
194	DGDILGK	7	Unmodified	_DGDILGK_	P61604	10 kDa heat shock protein, mitochondrial	2	359.193	0.87139	0.011618	67.032	1
195	DGLTDVYNK	9	Unmodified	_DGLTDVYNK_	P24752	Acetyl-CoA acetyltransferase, mitochondrial	2	512.751	1.2214	0.00056223	74.841	1
196	DGTVTAGNASGVADGAGAVIIASEDAVK	28	Unmodified	_DGTVTAGNASGVADGAGAVIIASEDAVK_	P42765	3-ketoacyl-CoA thiolase, mitochondrial	3	839.421	0.4158	1.4231e-71	163.46	1
197	DGVDFGK	7	Unmodified	_DGVDFGK_	P05062	Fructose-bisphosphate aldolase B	2	369.177	1.0135	0.018512	62.546	1
198	DGVTVAK	7	Unmodified	_DGVTVAK_	P10809	60 kDa heat shock protein, mitochondrial	2	345.195	0.60219	0.0040652	75.109	1
199	DHENIVIAK	9	Unmodified	_DHENIVIAK_	P07237	Protein disulfide-isomerase	3	346.857	0.35254	3.5201e-05	80.688	1
200	DIAPTLTLYVGK	12	Unmodified	_DIAPTLTLYVGK_	P00739	Haptoglobin-related protein	2	645.869	2.2511	1.7624e-76	177.1	1
201	DIASTPHELYR	11	Unmodified	_DIASTPHELYR_	P12110	Collagen alpha-2(VI) chain	3	434.554	0.31456	0.0074644	52.247	1
202	DIDTAAK	7	Unmodified	_DIDTAAK_	P05496	ATP synthase F(0) complex subunit C1, mitochondrial	2	367.19	1.2884	2.9716e-10	108.46	1
203	DIGAIAR	7	Unmodified	_DIGAIAR_	Q9BPU6	Dihydropyrimidinase-related protein 5	2	358.208	0.053867	3.7283e-06	94.262	1
204	DIISDTSGDFR	11	Unmodified	_DIISDTSGDFR_	P07355	Annexin A2	2	613.288	0.82179	4.4205e-08	96.604	1
205	DILNMEK	7	Unmodified	_DILNMEK_	P31327	Carbamoyl-phosphate synthase [ammonia], mitochondrial	2	431.721	0.63602	0.00045186	85.676	1
206	DIMAEIYK	8	Unmodified	_DIMAEIYK_	P07858	Cathepsin B	2	491.749	0.92735	0.02869	55.064	1
207	DISLSDYK	8	Unmodified	_DISLSDYK_	Q06830	Peroxiredoxin-1	2	470.735	0.7792	2.4158e-23	128.36	1
208	DISTNYYASQK	11	Unmodified	_DISTNYYASQK_	P14625	Endoplasmin	3	430.538	0.50476	0.00058753	75.819	1
209	DITSDTSGDFR	11	Unmodified	_DITSDTSGDFR_	P04083	Annexin A1	2	607.27		0.015107	51.286	1
210	DIVHSGLAYTMER	13	Oxidation (M)	_DIVHSGLAYTM(ox)ER_	P00367	Glutamate dehydrogenase 1, mitochondrial	3	503.245	0.24894	3.8974e-06	90.759	1
211	DIVYIGLR	8	Unmodified	_DIVYIGLR_	P05089	Arginase-1	2	474.779	0.71935	0.0014697	75.738	1
212	DKDPPIPVAK	10	Unmodified	_DKDPPIPVAK_	P13667	Protein disulfide-isomerase A4	3	360.541	0.58069	0.00036761	69.672	1
213	DKGTMLGK	8	Unmodified	_DKGTMLGK_	P31327	Carbamoyl-phosphate synthase [ammonia], mitochondrial	3	283.821	0.41191	0.0099627	54.982	1
214	DLAGCIHGLSNVK	13	Unmodified	_DLAGCIHGLSNVK_	P48735	Isocitrate dehydrogenase [NADP], mitochondrial	3	461.906	0.63165	0.0029261	63.181	1
215	DLDSLHR	7	Unmodified	_DLDSLHR_	Q8NBS9	Thioredoxin domain-containing protein 5	3	285.815		0.00026047	73.616	1
216	DLEDSLAR	8	Unmodified	_DLEDSLAR_	P02545	Prelamin-A/C	2	459.73	0.055736	0.00015547	85.676	1
218	DLIADLK	7	Unmodified	_DLIADLK_	P08133	Annexin A6	2	394.232	0.3227	0.0051014	73.26	1
220	DLMTDLK	7	Unmodified	_DLMTDLK_	P08133	Annexin A6	2	418.215	1.1639	0.015872	64.265	1
221	DLQNFLK	7	Unmodified	_DLQNFLK_	P06702	Protein S100-A9	2	439.243	2.0834	4.4462e-10	106.04	1
222	DLSLDDFK	8	Unmodified	_DLSLDDFK_	P30048	Thioredoxin-dependent peroxide reductase, mitochondrial	2	476.735	2.3316	4.6229e-16	115.71	1
223	DLTDYLMK	8	Oxidation (M)	_DLTDYLM(ox)K_	P63261	Actin, cytoplasmic 2	2	507.744	2.6043	9.2277e-05	86.67	1
224	DLTDYLMK	8	Oxidation (M)	_DLTDYLM(ox)K_	P63261	Actin, cytoplasmic 2	3	338.832	1.5556	2.5535e-08	101.64	1
225	DLTDYLMK	8	Oxidation (M)	_DLTDYLM(ox)K_	P63261	Actin, cytoplasmic 2	2	507.744	1.1611	0.00058916	78.516	1
226	DLTDYLMK	8	Unmodified	_DLTDYLMK_	P63261	Actin, cytoplasmic 2	2	499.747		1.1516e-15	107.57	1
227	DLTDYLMK	8	Unmodified	_DLTDYLMK_	P63261	Actin, cytoplasmic 2	2	499.747	1.7702	2.1856e-16	120.15	2
228	DLYANTVLSGGTTMYPGIADR	21	Unmodified	_DLYANTVLSGGTTMYPGIADR_	P63261	Actin, cytoplasmic 2	3	739.028	0.55904	2.8497e-41	142.27	1
229	DLYANTVLSGGTTMYPGIADR	21	Unmodified	_DLYANTVLSGGTTMYPGIADR_	P63261	Actin, cytoplasmic 2	3	739.028	0.59782	5.7349e-31	129.02	1
230	DLYANTVLSGGTTMYPGIADR	21	Unmodified	_DLYANTVLSGGTTMYPGIADR_	P63261	Actin, cytoplasmic 2	3	739.028	1.7291	4.7545e-09	90.464	1
231	DLYANTVLSGGTTMYPGIADR	21	Unmodified	_DLYANTVLSGGTTMYPGIADR_	P63261	Actin, cytoplasmic 2	3	739.028	1.4281	2.2722e-52	149.53	1
232	DLYANTVLSGGTTMYPGIADR	21	Oxidation (M)	_DLYANTVLSGGTTM(ox)YPGIADR_	P63261	Actin, cytoplasmic 2	3	744.36	0.67441	1.1932e-08	82.635	1
233	DLYANTVLSGGTTMYPGIADR	21	Oxidation (M)	_DLYANTVLSGGTTM(ox)YPGIADR_	P63261	Actin, cytoplasmic 2	3	744.36	1.063	4.2262e-12	98.543	1
234	DLYDAGVK	8	Unmodified	_DLYDAGVK_	P07355	Annexin A2	2	440.724	0.92257	0.0016577	74.92	1
235	DNIQGITK	8	Unmodified	_DNIQGITK_	P62805	Histone H4	2	444.743	0.9633	6.6679e-05	89.171	1
236	DNIQGITKPAIR	12	Unmodified	_DNIQGITKPAIR_	P62805	Histone H4	3	442.589	0.92209	0.0015052	66.004	1
237	DPDAQPGGELMLGGTDSK	18	Oxidation (M)	_DPDAQPGGELM(ox)LGGTDSK_	P07339	Cathepsin D	3	601.94	1.118	1.881e-06	86.8	1
238	DPILFPSFIHSQK	13	Unmodified	_DPILFPSFIHSQK_	P04040	Catalase	3	510.277	1.6695	7.2726e-61	160.84	1
239	DQLIYNLLK	9	Unmodified	_DQLIYNLLK_	P00338	L-lactate dehydrogenase A chain	2	560.324		1.6568e-10	100.88	1
240	DQVANSAFVER	11	Unmodified	_DQVANSAFVER_	P07900	Heat shock protein HSP 90-alpha	2	618.304	0.58465	0.0043352	64.224	1
241	DSGLKPFEQVK	11	Unmodified	_DSGLKPFEQVK_	P33121	Long-chain-fatty-acid--CoA ligase 1	3	416.559	1.4971	0.0017631	62.088	1
242	DSHGVAQVR	9	Unmodified	_DSHGVAQVR_	P62277	40S ribosomal protein S13	3	323.502	-0.2822	0.0099067	56.258	1
243	DSLLQDGEFSMDLR	14	Unmodified	_DSLLQDGEFSMDLR_	P07737	Profilin-1	3	542.587	0.25419	0.0030934	62.861	1
245	DSTLIMQLLR	10	Unmodified	_DSTLIMQLLR_	P63104	14-3-3 protein zeta/delta	2	595.334	0.49632	4.2654e-13	108.7	1
246	DSTYSLSSTLTLSK	14	Unmodified	_DSTYSLSSTLTLSK_	P01834	Immunoglobulin kappa constant	3	501.591		1.2856e-29	119.39	1
247	DSYVGDEAQSK	11	Unmodified	_DSYVGDEAQSK_	P63261	Actin, cytoplasmic 2	3	400.179	0.53196	0.001281	69.721	1
248	DSYVGDEAQSK	11	Unmodified	_DSYVGDEAQSK_	P63261	Actin, cytoplasmic 2	3	400.179	0.67427	1.2343e-75	171.76	1
249	DSYVGDEAQSK	11	Unmodified	_DSYVGDEAQSK_	P63261	Actin, cytoplasmic 2	3	400.179	0.61372	6.2137e-06	90.05	2
250	DSYVGDEAQSK	11	Unmodified	_DSYVGDEAQSK_	P63261	Actin, cytoplasmic 2	2	599.765		0.00026534	69.03	1
251	DTDSEEEIR	9	Unmodified	_DTDSEEEIR_	P0DP25	Calmodulin-3	2	547.236	0.2766	1.0235e-07	96.342	1
252	DTEEEDFHVDQVTTVK	16	Unmodified	_DTEEEDFHVDQVTTVK_	P01009	Alpha-1-antitrypsin	3	631.29	1.1788	2.4894e-13	112.34	1
253	DTEEEDFHVDQVTTVK	16	Unmodified	_DTEEEDFHVDQVTTVK_	P01009	Alpha-1-antitrypsin	3	631.29	1.6966	0.00019826	79.837	1
254	DTYLSHFNPR	10	Unmodified	_DTYLSHFNPR_	P40261	Nicotinamide N-methyltransferase	3	417.204	0.18449	5.0366e-09	96.143	1
255	DVESDSAK	8	Unmodified	_DVESDSAK_	P07237	Protein disulfide-isomerase	2	425.693	1.164	0.0016577	74.92	1
256	DVIATDKEDVAFK	13	Unmodified	_DVIATDKEDVAFK_	P40925	Malate dehydrogenase, cytoplasmic	3	484.252	1.0896	1.7485e-05	89.231	1
257	DVLLQVDDER	10	Unmodified	_DVLLQVDDER_	P35579	Myosin-9	2	601.307	1.0804	0.0068685	59.198	1
258	DVNAAIATIK	10	Unmodified	_DVNAAIATIK_	Q9BQE3	Tubulin alpha-1C chain	2	508.293	0.83701	4.3877e-13	108.56	1
259	DYFEEYGK	8	Unmodified	_DYFEEYGK_	P22626	Heterogeneous nuclear ribonucleoproteins A2/B1	2	525.724	0.83303	1.3015e-06	93.649	1
260	DYVSQFEGSALGK	13	Unmodified	_DYVSQFEGSALGK_	P02647	Apolipoprotein A-I	3	467.561	0.3733	0.0076903	52.891	1
261	EAAAYLHGR	9	Unmodified	_EAAAYLHGR_	P21549	Serine--pyruvate aminotransferase	3	329.838	-0.12897	4.9936e-25	128.38	1
262	EAALGAGFSDK	11	Unmodified	_EAALGAGFSDK_	P55084	Trifunctional enzyme subunit beta, mitochondrial	2	533.264	1.211	0.0021748	70.089	1
263	EADIDGDGQVNYEEFVQMMTAK	22	Unmodified	_EADIDGDGQVNYEEFVQMMTAK_	P0DP25	Calmodulin-3	4	623.275	0.64955	1.7066e-31	134.29	2
264	EADIDGDGQVNYEEFVQMMTAK	22	Unmodified	_EADIDGDGQVNYEEFVQMMTAK_	P0DP25	Calmodulin-3	3	830.698	0.46991	9.7587e-53	152.13	1
265	EADIDGDGQVNYEEFVQMMTAK	22	Unmodified	_EADIDGDGQVNYEEFVQMMTAK_	P0DP25	Calmodulin-3	3	830.698	0.37137	7.3708e-67	166.28	1
266	EADIDGDGQVNYEEFVQMMTAK	22	Unmodified	_EADIDGDGQVNYEEFVQMMTAK_	P0DP25	Calmodulin-3	4	623.275	0.78525	2.5893e-06	70.452	1
267	EADIDGDGQVNYEEFVQMMTAK	22	Unmodified	_EADIDGDGQVNYEEFVQMMTAK_	P0DP25	Calmodulin-3	3	830.698	2.6678	2.0384e-16	106.86	1
268	EADIDGDGQVNYEEFVQMMTAK	22	Unmodified	_EADIDGDGQVNYEEFVQMMTAK_	P0DP25	Calmodulin-3	3	830.698	1.0544	1.1842e-09	91.276	1
269	EAESSPFVER	10	Unmodified	_EAESSPFVER_	P14625	Endoplasmin	2	575.772	0.44789	0.028108	47.302	1
270	EAESSPFVER	10	Unmodified	_EAESSPFVER_	P14625	Endoplasmin	2	575.772	0.9764	0.002331	67.334	1
271	EASSCAVNLVLR	12	OHexNAc	_EAS(oh)SCAVNLVLR_	Q9UEW8	STE20/SPS1-related proline-alanine-rich protein kinase	3	507.924	0.44566	0.0081581	50.354	1
272	EATNPPVIQEEKPK	14	Unmodified	_EATNPPVIQEEKPK_	P30101	Protein disulfide-isomerase A3	3	527.282	0.84817	0.0054831	54.09	1
273	EATQEAFMK	9	Oxidation (M)	_EATQEAFM(ox)K_	P05062	Fructose-bisphosphate aldolase B	3	357.499	0.12796	0.00013659	73.233	1
274	EATQEAFMK	9	Unmodified	_EATQEAFMK_	P05062	Fructose-bisphosphate aldolase B	2	527.747	0.93636	1.8059e-05	87.184	1
275	EATTEQQLK	9	Unmodified	_EATTEQQLK_	Q93088	Betaine--homocysteine S-methyltransferase 1	2	524.269	1.4343	0.032953	50.353	1
276	EAYNLGVR	8	Unmodified	_EAYNLGVR_	Q93088	Betaine--homocysteine S-methyltransferase 1	2	461.243	0.19421	0.0012535	76.679	1
278	EDAANNYAR	9	Unmodified	_EDAANNYAR_	Q9BQE3	Tubulin alpha-1C chain	2	512.228	0.61488	0.014616	57.532	1
279	EDDSIRPFK	9	Unmodified	_EDDSIRPFK_	P07099	Epoxide hydrolase 1	3	369.521	0.01126	0.001748	65.224	1
280	EDEEYKR	7	Unmodified	_EDEEYKR_	P24752	Acetyl-CoA acetyltransferase, mitochondrial	3	323.482	0.24266	0.007294	61.962	1
281	EDFEEAR	7	Unmodified	_EDFEEAR_	P00966	Argininosuccinate synthase	2	448.193	0.28881	0.0004861	85.212	1
283	EDLTEIR	7	Unmodified	_EDLTEIR_	Q8NHW5	60S acidic ribosomal protein P0-like	2	438.227	0.29227	0.014354	65.252	1
284	EDQTEYLEER	10	Unmodified	_EDQTEYLEER_	P07900	Heat shock protein HSP 90-alpha	2	656.289	0.59074	0.0023034	67.385	1
285	EDTEEHHLR	9	Unmodified	_EDTEEHHLR_	P22626	Heterogeneous nuclear ribonucleoproteins A2/B1	3	389.179	0.41079	0.021563	48.091	1
286	EEAENTLQSFR	11	Unmodified	_EEAENTLQSFR_	P08670	Vimentin	2	662.312	1.6663	1.1259e-60	162.22	1
287	EEASDYLELDTIK	13	Unmodified	_EEASDYLELDTIK_	P14625	Endoplasmin	3	509.247	1.4742	9.7449e-19	118.87	1
288	EEASDYLELDTIK	13	Unmodified	_EEASDYLELDTIK_	P14625	Endoplasmin	2	763.367	1.0957	1.4239e-18	119.87	1
289	EECDKYALQSQQR	13	Unmodified	_EECDKYALQSQQR_	P42765	3-ketoacyl-CoA thiolase, mitochondrial	3	552.255	1.0268	0.026968	36.292	1
290	EECPAVR	7	Unmodified	_EECPAVR_	P07237	Protein disulfide-isomerase	2	430.7	0.74059	0.029616	57.281	1
291	EEGGENLDQAR	11	Unmodified	_EEGGENLDQAR_	P08133	Annexin A6	2	609.273	0.39972	0.0043733	64.121	1
292	EESGKPGAHVTVK	13	Unmodified	_EESGKPGAHVTVK_	P22626	Heterogeneous nuclear ribonucleoproteins A2/B1	4	335.431	0.38735	0.019231	71.879	1
293	EFGTNIK	7	Unmodified	_EFGTNIK_	P14625	Endoplasmin	2	404.714	0.95821	0.0010791	80.438	1
294	EFGTNIK	7	Unmodified	_EFGTNIK_	P14625	Endoplasmin	2	404.714	1.8539	0.0010791	80.438	1
302	EFPTVPLVK	9	Unmodified	_EFPTVPLVK_	Q16851	UTP--glucose-1-phosphate uridylyltransferase	2	515.303	0.93299	1.2906e-05	88.495	1
303	EFPTVPLVK	9	Unmodified	_EFPTVPLVK_	Q16851	UTP--glucose-1-phosphate uridylyltransferase	2	515.303	2.1059	3.7306e-05	82.287	1
304	EFSIYMTK	8	Oxidation (M)	_EFSIYM(ox)TK_	P00505	Aspartate aminotransferase, mitochondrial	2	517.747	1.3283	0.01771	56.258	1
305	EFTPPVQAAYQK	12	Unmodified	_EFTPPVQAAYQK_	P68871	Hemoglobin subunit beta	2	689.854	0.84439	0.0024524	73.435	1
306	EFTPPVQAAYQK	12	Unmodified	_EFTPPVQAAYQK_	P68871	Hemoglobin subunit beta	3	460.238	0.48622	5.2646e-19	119.39	1
307	EFTPPVQAAYQK	12	Unmodified	_EFTPPVQAAYQK_	P68871	Hemoglobin subunit beta	3	460.238	0.7287	3.6885e-27	132.32	2
308	EFTPPVQAAYQK	12	Unmodified	_EFTPPVQAAYQK_	P68871	Hemoglobin subunit beta	2	689.854	0.65192	4.7659e-49	156.36	2
309	EGASEEEIR	9	Unmodified	_EGASEEEIR_	P23141	Liver carboxylesterase 1	2	510.236	0.10067	0.0022007	68.657	1
310	EGIQYVFQTR	10	Unmodified	_EGIQYVFQTR_	P21549	Serine--pyruvate aminotransferase	2	620.82	1.5892	8.1644e-06	84.169	1
311	EGLELLK	7	Unmodified	_EGLELLK_	P06733	Alpha-enolase	2	401.239	0.37333	0.013092	66.073	1
312	EGTCPEAPTDECKPVK	16	Unmodified	_EGTCPEAPTDECKPVK_	P02787	Serotransferrin	3	606.606		1.9452e-06	62.861	1
313	EGVHGGLINK	10	Unmodified	_EGVHGGLINK_	P07737	Profilin-1	3	341.858	0.46466	4.8798e-09	96.342	1
314	EGVTSTAPASR	11	OHexNAc	_EGVT(oh)STAPASR_	A8MXV6	CMT1A duplicated region transcript 15 protein-like protein	3	426.877	-0.22118	0.012947	51.939	1
315	EGYLQIGANTQAAQK	15	Unmodified	_EGYLQIGANTQAAQK_	P23141	Liver carboxylesterase 1	3	531.274	0.92596	1.1436e-12	110.84	1
316	EHALLAYTLGVK	12	Unmodified	_EHALLAYTLGVK_	Q5VTE0	Putative elongation factor 1-alpha-like 3	3	438.919	0.65765	1.0886e-12	108.56	1
317	EHAVEGDCDFQLLK	14	Unmodified	_EHAVEGDCDFQLLK_	P02765	Alpha-2-HS-glycoprotein	3	554.259	0.87346	4.4217e-19	122.39	1
318	EHGAFDAVK	9	Unmodified	_EHGAFDAVK_	P11586	C-1-tetrahydrofolate synthase, cytoplasmic	3	325.163	0.41868	2.0682e-05	82.287	1
319	EIAQDFK	7	Unmodified	_EIAQDFK_	Q71DI3	Histone H3.2	2	425.719	0.90257	1.3943e-06	99.442	1
320	EIEDPEDR	8	Unmodified	_EIEDPEDR_	P27824	Calnexin	2	501.722	0.32609	0.0085342	65.224	1
321	EIEYEVVR	8	Unmodified	_EIEYEVVR_	P31327	Carbamoyl-phosphate synthase [ammonia], mitochondrial	2	518.769	1.5559	0.0013948	76.064	1
322	EIGFSDK	7	Unmodified	_EIGFSDK_	P31327	Carbamoyl-phosphate synthase [ammonia], mitochondrial	2	398.198	1.0415	0.00063408	83.206	1
323	EIQGHQPR	8	Unmodified	_EIQGHQPR_	Q01082	Spectrin beta chain, non-erythrocytic 1	3	322.17		0.00013076	78.516	1
324	EIQTAVR	7	Unmodified	_EIQTAVR_	Q99879	Histone H2B type 1-M	2	408.732	-0.012444	0.0061552	71.379	1
325	EITALAPSTMK	11	Oxidation (M)	_EITALAPSTM(ox)K_	P63261	Actin, cytoplasmic 2	2	589.31	1.0046	0.0022472	67.385	1
326	EITALAPSTMK	11	Oxidation (M)	_EITALAPSTM(ox)K_	P63261	Actin, cytoplasmic 2	3	393.209		0.0010376	51.998	1
327	EITALAPSTMK	11	Oxidation (M)	_EITALAPSTM(ox)K_	P63261	Actin, cytoplasmic 2	3	393.209		2.0335e-08	86.014	1
328	EITALAPSTMK	11	Unmodified	_EITALAPSTMK_	P63261	Actin, cytoplasmic 2	3	387.878	0.048216	1.1542e-05	88.596	1
329	EITALAPSTMK	11	Unmodified	_EITALAPSTMK_	P63261	Actin, cytoplasmic 2	2	581.313	0.84713	0.00034999	79.492	1
330	EITALAPSTMK	11	Unmodified	_EITALAPSTMK_	P63261	Actin, cytoplasmic 2	3	387.878	0.69218	0.0040901	58.132	1
331	EIVHLQAGQCGNQIGAK	17	Unmodified	_EIVHLQAGQCGNQIGAK_	P68371	Tubulin beta-4B chain	3	608.312	0.78733	7.5403e-09	99.344	1
332	EIVTNFLAGFEA	12	Unmodified	_EIVTNFLAGFEA_	P25705	ATP synthase subunit alpha, mitochondrial	2	655.835	0.69482	0.0020885	74.611	1
333	EIVTNFLAGFEA	12	Unmodified	_EIVTNFLAGFEA_	P25705	ATP synthase subunit alpha, mitochondrial	2	655.835	0.33911	7.629e-08	97.163	1
334	EIVTNFLAGFEA	12	Unmodified	_EIVTNFLAGFEA_	P25705	ATP synthase subunit alpha, mitochondrial	2	655.835	3.4177	7.4519e-13	111.52	1
335	EKEPIAASTNR	11	Unmodified	_EKEPIAASTNR_	Q13813	Spectrin alpha chain, non-erythrocytic 1	3	405.882	0.51418	0.025342	35.677	1
336	ELAEDDSILK	10	Unmodified	_ELAEDDSILK_	P56385	ATP synthase subunit e, mitochondrial	2	566.79	1.4736	0.005567	61.344	1
337	ELAQQIQK	8	Unmodified	_ELAQQIQK_	P60842	Eukaryotic initiation factor 4A-I	2	479.272	0.88348	0.00024156	82.287	1
338	ELASALK	7	Unmodified	_ELASALK_	P07355	Annexin A2	2	366.219	0.35793	0.018512	62.546	1
339	ELDSLNSDR	9	Unmodified	_ELDSLNSDR_	Q02338	D-beta-hydroxybutyrate dehydrogenase, mitochondrial	2	524.749	0.91012	0.00044395	76.228	1
340	ELGATECINPQDYK	14	Unmodified	_ELGATECINPQDYK_	P00325	Alcohol dehydrogenase 1B	3	546.587	0.85273	5.1178e-13	112.42	1
341	ELGATECINPQDYK	14	Unmodified	_ELGATECINPQDYK_	P00325	Alcohol dehydrogenase 1B	2	819.377	0.6582	0.005902	59.709	1
342	ELGEYGFHEYTEVK	14	Unmodified	_ELGEYGFHEYTEVK_	P00352	Retinal dehydrogenase 1	3	567.598	0.75302	0.00065921	78.814	1
343	ELHINLIPNK	10	Unmodified	_ELHINLIPNK_	P07900	Heat shock protein HSP 90-alpha	3	397.568	1.1205	4.7095e-06	83.862	1
344	ELIPEATEK	9	Unmodified	_ELIPEATEK_	P23141	Liver carboxylesterase 1	2	515.277	1.0583	0.0095358	59.908	1
345	ELISNASDALDK	12	Unmodified	_ELISNASDALDK_	P14625	Endoplasmin	2	638.325	1.0953	3.9399e-12	103.76	1
346	ELISNASDALDK	12	Unmodified	_ELISNASDALDK_	P14625	Endoplasmin	3	425.886	0.88624	9.8972e-13	109	1
347	ELLDVVHK	8	Unmodified	_ELLDVVHK_	Q00266	S-adenosylmethionine synthase isoform type-1	3	318.187	-0.26902	0.0017297	69.825	1
348	ELPEHTVK	8	Unmodified	_ELPEHTVK_	P02774	Vitamin D-binding protein	3	318.175	-0.17066	0.011106	57.859	1
349	ELSEPSSTR	9	Unmodified	_ELSEPSSTR_	P31327	Carbamoyl-phosphate synthase [ammonia], mitochondrial	2	503.246	0.95649	0.0007254	72.928	1
350	EMQPTHPIR	9	Oxidation (M)	_EM(ox)QPTHPIR_	P63104	14-3-3 protein zeta/delta	3	375.522	0.21708	0.0013207	63.216	1
351	ENLGQGWMTQK	11	Oxidation (M)	_ENLGQGWM(ox)TQK_	P07099	Epoxide hydrolase 1	3	436.54		0.00045632	56.205	1
352	ENLLDFIK	8	Unmodified	_ENLLDFIK_	P07237	Protein disulfide-isomerase	2	496.277	1.628	0.00020155	83.862	1
353	ENLLEEQGSIALR	13	Unmodified	_ENLLEEQGSIALR_	Q13813	Spectrin alpha chain, non-erythrocytic 1	2	736.391	0.46854	1.7085e-12	110.97	1
354	ENLLEEQGSIALR	13	Unmodified	_ENLLEEQGSIALR_	Q13813	Spectrin alpha chain, non-erythrocytic 1	3	491.263		0.00090987	47.037	1
355	EPQVYTLPPSR	11	Unmodified	_EPQVYTLPPSR_	P0DOX5	Immunoglobulin gamma-1 heavy chain	2	643.841	0.80549	7.4733e-09	101.53	3
356	EPQVYTLPPSR	11	Unmodified	_EPQVYTLPPSR_	P0DOX5	Immunoglobulin gamma-1 heavy chain	3	429.563	-0.02963	4.3692e-08	91.961	4
357	EPQVYTLPPSRDELTK	16	Unmodified	_EPQVYTLPPSRDELTK_	P0DOX5	Immunoglobulin gamma-1 heavy chain	3	624.995	0.94575	0.0090808	48.899	1
358	EPQVYTLPPSRDELTK	16	Unmodified	_EPQVYTLPPSRDELTK_	P0DOX5	Immunoglobulin gamma-1 heavy chain	3	624.995	1.4256	2.9229e-61	157.11	4
359	EPQVYTLPPSRDELTK	16	Unmodified	_EPQVYTLPPSRDELTK_	P0DOX5	Immunoglobulin gamma-1 heavy chain	3	624.995		4.1474e-11	74.428	1
360	EQAGGDATENFEDVGHSTDAR	21	Unmodified	_EQAGGDATENFEDVGHSTDAR_	P00167	Cytochrome b5	3	735.981	0.78256	6.6058e-05	58.093	1
361	EQAGGDATENFEDVGHSTDAR	21	Unmodified	_EQAGGDATENFEDVGHSTDAR_	P00167	Cytochrome b5	3	735.981	0.8125	5.82e-41	138.66	1
362	EQEVNILK	8	Unmodified	_EQEVNILK_	P35579	Myosin-9	2	486.772	1.2079	0.013316	61.161	1
363	EQGVLSFWR	9	Unmodified	_EQGVLSFWR_	P12236	ADP/ATP translocase 3	2	561.291	1.4553	7.9352e-08	97.734	1
364	EQGYDVIAYLANIGQK	16	Unmodified	_EQGYDVIAYLANIGQK_	P00966	Argininosuccinate synthase	3	594.64		0.00058577	49.595	1
365	EQWPERR	7	Unmodified	_EQWPERR_	O95398	Rap guanine nucleotide exchange factor 3	2	500.752	0.57906	0.023746	53.754	1
366	EQWPERR	7	Unmodified	_EQWPERR_	O95398	Rap guanine nucleotide exchange factor 3	2	500.752		0.026123	29.149	1
367	ESLLPVAK	8	Unmodified	_ESLLPVAK_	Q16851	UTP--glucose-1-phosphate uridylyltransferase	2	428.761	1.3274	0.00061123	79.474	1
368	ESTAEKDEL	9	Unmodified	_ESTAEKDEL_	P14625	Endoplasmin	2	511.238	1.1579	0.00030225	74.841	1
369	ESTLHLVLR	9	Unmodified	_ESTLHLVLR_	P62987	Ubiquitin-60S ribosomal protein L40	3	356.545	-0.43605	1.8183e-17	113.74	1
370	ESTLHLVLR	9	Unmodified	_ESTLHLVLR_	P62987	Ubiquitin-60S ribosomal protein L40	3	356.545	0.054037	6.7581e-25	126.07	1
371	ESWHGKPLPK	10	Unmodified	_ESWHGKPLPK_	P29401	Transketolase	4	295.413	0.30378	5.4576e-05	82.417	1
372	ESYSVYVYK	9	Unmodified	_ESYSVYVYK_	Q99879	Histone H2B type 1-M	2	569.277	1.0689	4.0225e-25	132.01	2
373	ETAEAYLGK	9	Unmodified	_ETAEAYLGK_	P11021	Endoplasmic reticulum chaperone BiP	2	491.248	1.2114	8.2212e-12	107.79	1
374	ETAENYLGHTAK	12	Unmodified	_ETAENYLGHTAK_	P38646	Stress-70 protein, mitochondrial	3	445.218	1.0961	0.001283	73.881	1
375	ETALSVQAPR	10	OHexNAc	_ETALS(oh)VQAPR_	Q702N8	Xin actin-binding repeat-containing protein 1	3	425.558	0.69273	0.034084	42.475	1
376	ETLQQHK	7	Unmodified	_ETLQQHK_	P14625	Endoplasmin	3	295.159	-0.037526	1.7945e-06	95.352	1
377	ETNLDSLPLVDTHSK	15	Unmodified	_ETNLDSLPLVDTHSK_	P08670	Vimentin	3	556.953		1.8429e-11	75.911	1
378	ETPALTINR	9	Unmodified	_ETPALTINR_	P42765	3-ketoacyl-CoA thiolase, mitochondrial	2	507.783	0.68593	4.1521e-12	110.53	1
379	ETPIGLVPK	9	Unmodified	_ETPIGLVPK_	Q16822	Phosphoenolpyruvate carboxykinase [GTP], mitochondrial	2	477.287	0.80666	0.01787	56.258	1
380	ETSGSSK	7	3 OHexNAc	_ET(oh)SGS(oh)S(oh)K_	Q9UHB7	AF4/FMR2 family member 4	3	435.524	-0.49005	0.012533	55.676	1
381	ETTIQGLDGLSER	13	Unmodified	_ETTIQGLDGLSER_	P05062	Fructose-bisphosphate aldolase B	2	709.86	0.83516	1.3574e-26	130.72	1
382	ETTIQGLDGLSER	13	Unmodified	_ETTIQGLDGLSER_	P05062	Fructose-bisphosphate aldolase B	3	473.576	0.19579	2.5596e-05	89.46	1
388	EVAAQVK	7	Unmodified	_EVAAQVK_	Q99497	Protein/nucleic acid deglycase DJ-1	2	372.716	0.46395	0.00036936	86.794	1
389	EVDEQMLNVQNK	12	Oxidation (M)	_EVDEQM(ox)LNVQNK_	P68371	Tubulin beta-4B chain	3	488.233	0.52586	1.3707e-13	111.63	1
390	EVEEDEYK	8	Unmodified	_EVEEDEYK_	P14625	Endoplasmin	2	520.725	1.0774	1.5624e-06	91.867	1
391	EVEMDAVGK	9	Unmodified	_EVEMDAVGK_	P31327	Carbamoyl-phosphate synthase [ammonia], mitochondrial	2	489.234	1.5137	4.4959e-08	99.815	1
392	EVFEDAAEIR	10	Unmodified	_EVFEDAAEIR_	P19338	Nucleolin	2	589.788	1.2068	2.4247e-26	131.82	1
393	EVITAVR	7	Unmodified	_EVITAVR_	P12111	Collagen alpha-3(VI) chain	2	394.237	0.23125	0.00067353	82.671	1
394	EVSQPDWTPPPEVTLVLTK	19	Unmodified	_EVSQPDWTPPPEVTLVLTK_	P13667	Protein disulfide-isomerase A4	3	712.712	0.55458	0.00018524	67.928	1
395	EVSTYIK	7	Unmodified	_EVSTYIK_	Q5VTE0	Putative elongation factor 1-alpha-like 3	2	420.229	1.1936	1.8082e-06	98.523	1
396	EVSTYIK	7	Unmodified	_EVSTYIK_	Q5VTE0	Putative elongation factor 1-alpha-like 3	2	420.229	1.9914	0.021377	60.682	1
397	EWFLQAAK	8	Unmodified	_EWFLQAAK_	P06744	Glucose-6-phosphate isomerase	2	496.764	1.7809	0.0012535	76.679	1
398	EWHHFLVVNMK	11	Oxidation (M)	_EWHHFLVVNM(ox)K_	P30086	Phosphatidylethanolamine-binding protein 1	4	364.685	-0.086927	0.00086887	61.958	1
399	EWHHFLVVNMK	11	Oxidation (M)	_EWHHFLVVNM(ox)K_	P30086	Phosphatidylethanolamine-binding protein 1	3	485.912		0.00042875	56.404	1
400	EWHHFLVVNMK	11	Oxidation (M)	_EWHHFLVVNM(ox)K_	P30086	Phosphatidylethanolamine-binding protein 1	4	364.685	-0.054687	0.0020907	53.237	1
401	FAAEHTIFASNTSSLQITSIANATTR	26	Unmodified	_FAAEHTIFASNTSSLQITSIANATTR_	Q16836	Hydroxyacyl-coenzyme A dehydrogenase, mitochondrial	3	918.135	0.34953	4.5197e-09	59.359	1
402	FADLSEAANR	10	Unmodified	_FADLSEAANR_	P08670	Vimentin	2	547.267	1.0014	0.00010691	79.659	1
403	FAEIIEK	7	Unmodified	_FAEIIEK_	P28838	Cytosol aminopeptidase	2	425.239		0.0032471	71.379	1
404	FAFQAEVNR	9	Unmodified	_FAFQAEVNR_	P14625	Endoplasmin	2	541.275	1.019	1.9184e-05	86.898	1
405	FAIRPDK	7	Unmodified	_FAIRPDK_	P00387	NADH-cytochrome b5 reductase 3	3	282.833	-0.027982	0.015877	51.787	1
408	FCLEGMEESGSEGLDELIFAR	21	Unmodified	_FCLEGMEESGSEGLDELIFAR_	Q96KP4	Cytosolic non-specific dipeptidase	3	797.028	0.55254	6.3577e-31	128.38	1
409	FDVSGYPTLK	10	Unmodified	_FDVSGYPTLK_	P13667	Protein disulfide-isomerase A4	2	563.793	0.75635	0.0049607	62.466	1
410	FEDENFILK	9	Unmodified	_FEDENFILK_	P62937	Peptidyl-prolyl cis-trans isomerase A	2	577.79	1.916	9.9562e-45	148.32	1
411	FELSCYSLAPQIK	13	Unmodified	_FELSCYSLAPQIK_	P00966	Argininosuccinate synthase	3	519.266	1.5601	6.835e-13	111.63	1
412	FFDSFGNLSSASAIMGNPK	19	Oxidation (M)	_FFDSFGNLSSASAIM(ox)GNPK_	P69892	Hemoglobin subunit gamma-2	3	669.316		0.0021548	42.068	1
413	FFESFGDLSTPDAVMGNPK	19	Oxidation (M)	_FFESFGDLSTPDAVM(ox)GNPK_	P68871	Hemoglobin subunit beta	3	692.319	0.62245	1.6744e-15	113.01	1
414	FFESFGDLSTPDAVMGNPK	19	Oxidation (M)	_FFESFGDLSTPDAVM(ox)GNPK_	P68871	Hemoglobin subunit beta	3	692.319	0.59523	1.4054e-29	133.86	1
415	FFESFGDLSTPDAVMGNPK	19	Oxidation (M)	_FFESFGDLSTPDAVM(ox)GNPK_	P68871	Hemoglobin subunit beta	3	692.319	2.5154	3.2393e-06	80.738	1
416	FFESFGDLSTPDAVMGNPK	19	Oxidation (M)	_FFESFGDLSTPDAVM(ox)GNPK_	P68871	Hemoglobin subunit beta	4	519.491	2.277	9.9315e-39	138.91	1
417	FFESFGDLSTPDAVMGNPK	19	Oxidation (M)	_FFESFGDLSTPDAVM(ox)GNPK_	P68871	Hemoglobin subunit beta	3	692.319	1.3965	6.0712e-29	130.29	1
418	FFESFGDLSTPDAVMGNPK	19	Unmodified	_FFESFGDLSTPDAVMGNPK_	P68871	Hemoglobin subunit beta	3	686.987	0.63815	2.0068e-38	141.55	1
419	FFESFGDLSTPDAVMGNPK	19	Unmodified	_FFESFGDLSTPDAVMGNPK_	P68871	Hemoglobin subunit beta	3	686.987	0.58404	1.3453e-20	121.82	1
420	FFESFGDLSTPDAVMGNPK	19	Unmodified	_FFESFGDLSTPDAVMGNPK_	P68871	Hemoglobin subunit beta	3	686.987	2.8918	2.958e-29	134.14	1
421	FFPASADR	8	Unmodified	_FFPASADR_	P07237	Protein disulfide-isomerase	2	455.725	0.26239	5.8389e-16	113.5	1
422	FHDFLGDSWGILFSHPR	17	Unmodified	_FHDFLGDSWGILFSHPR_	P30041	Peroxiredoxin-6	4	508.502	-0.0048438	4.4482e-05	85.988	1
423	FHVEEEGK	8	Unmodified	_FHVEEEGK_	P00558	Phosphoglycerate kinase 1	3	325.491	0.12893	0.00012097	83.206	1
424	FHVEEEGK	8	Unmodified	_FHVEEEGK_	P00558	Phosphoglycerate kinase 1	3	325.491	0.018342	9.7622e-11	103.83	1
425	FIEIAAR	7	Unmodified	_FIEIAAR_	Q00839	Heterogeneous nuclear ribonucleoprotein U	2	410.24	-0.34179	0.024698	58.917	1
426	FIGPSPEVVR	10	Unmodified	_FIGPSPEVVR_	P11498	Pyruvate carboxylase, mitochondrial	2	550.809	0.81871	0.0016162	68.657	1
427	FISLGEACK	9	Unmodified	_FISLGEACK_	P01024	Complement C3	2	512.76		0.0064567	68.657	1
429	FKPPPPNSDIGWR	13	Unmodified	_FKPPPPNSDIGWR_	P48506	Glutamate--cysteine ligase catalytic subunit	3	504.265	1.109	0.0028354	57.434	1
430	FLEEATR	7	Unmodified	_FLEEATR_	P31327	Carbamoyl-phosphate synthase [ammonia], mitochondrial	2	433.224	0.67613	2.097e-15	113.41	1
431	FLEEHPGGEEVLR	13	Unmodified	_FLEEHPGGEEVLR_	P00167	Cytochrome b5	3	504.588	0.22567	4.25e-12	102.73	1
432	FLENEDRR	8	Unmodified	_FLENEDRR_	P01009	Alpha-1-antitrypsin	3	360.181	-0.24642	2.3306e-05	89.355	1
434	FLFTPLATTATTASTTTTTVSTTAAGTGEQR	31	3 OHexNAc	_FLFTPLATTAT(oh)T(oh)AS(oh)TTTTTVSTTAAGTGEQR_	Q12830	Nucleosome-remodeling factor subunit BPTF	4	929.455	0.38522	5.1438e-20	88.395	1
435	FLGTEPEPDAVGLDSGHIR	19	Unmodified	_FLGTEPEPDAVGLDSGHIR_	Q16762	Thiosulfate sulfurtransferase	3	670.669	1.1679	0.00030641	60.334	1
436	FLGVAEQLHNEGFK	14	Unmodified	_FLGVAEQLHNEGFK_	P31327	Carbamoyl-phosphate synthase [ammonia], mitochondrial	3	530.275	0.44994	5.0502e-132	209.79	1
437	FLIPNASQAESK	12	Unmodified	_FLIPNASQAESK_	P63104	14-3-3 protein zeta/delta	3	435.566		2.6368e-08	73.435	1
438	FLPLFDR	7	Unmodified	_FLPLFDR_	P61604	10 kDa heat shock protein, mitochondrial	2	454.255	-0.00069102	0.0044541	74.415	1
439	FLSLDLQGDPR	11	Unmodified	_FLSLDLQGDPR_	P23141	Liver carboxylesterase 1	2	630.833	0.63012	1.6823e-12	105.46	1
440	FLSLDLQGDPR	11	Unmodified	_FLSLDLQGDPR_	P23141	Liver carboxylesterase 1	2	630.833	1.489	8.035e-19	116.55	1
441	FLSVLER	7	Unmodified	_FLSVLER_	P07099	Epoxide hydrolase 1	2	432.253		1.4782e-15	107.9	1
442	FNAHGDANTIVCNSK	15	Unmodified	_FNAHGDANTIVCNSK_	P09382	Galectin-1	3	549.923	0.61025	0.0024088	64.52	1
443	FNWYVDGVEVHNAK	14	Unmodified	_FNWYVDGVEVHNAK_	P0DOX5	Immunoglobulin gamma-1 heavy chain	3	559.939	0.78289	3.9571e-61	163.99	1
444	FNWYVDGVEVHNAK	14	Unmodified	_FNWYVDGVEVHNAK_	P0DOX5	Immunoglobulin gamma-1 heavy chain	3	559.939	2.3456	6.5987e-111	190.86	1
445	FNWYVDGVEVHNAK	14	Unmodified	_FNWYVDGVEVHNAK_	P0DOX5	Immunoglobulin gamma-1 heavy chain	3	559.939	0.98079	2.8185e-36	139.58	1
446	FPALTQEQK	9	Unmodified	_FPALTQEQK_	P05062	Fructose-bisphosphate aldolase B	2	531.285	1.0738	6.4017e-06	90.15	2
447	FPALTQEQK	9	Unmodified	_FPALTQEQK_	P05062	Fructose-bisphosphate aldolase B	3	354.526	0.43308	3.7733e-12	108.74	2
448	FSTWTNTEFR	10	Unmodified	_FSTWTNTEFR_	P07099	Epoxide hydrolase 1	2	644.801	1.2375	2.5888e-35	141.08	1
449	FTASAGIQVVGDDLTVTNPK	20	Unmodified	_FTASAGIQVVGDDLTVTNPK_	P06733	Alpha-enolase	3	678.357	0.60871	4.9012e-29	130.05	1
450	FTASAGIQVVGDDLTVTNPK	20	Unmodified	_FTASAGIQVVGDDLTVTNPK_	P06733	Alpha-enolase	3	678.357	1.9411	1.7238e-09	93.776	1
451	FTASAGIQVVGDDLTVTNPK	20	Unmodified	_FTASAGIQVVGDDLTVTNPK_	P06733	Alpha-enolase	3	678.357	1.5457	3.0258e-14	105.79	1
452	FTMELAK	7	Oxidation (M)	_FTM(ox)ELAK_	P00367	Glutamate dehydrogenase 1, mitochondrial	2	428.218	1.076	0.021209	57.177	1
453	FTMELAK	7	Unmodified	_FTMELAK_	P00367	Glutamate dehydrogenase 1, mitochondrial	2	420.22	2.8353	3.1566e-06	95.531	1
454	FTPPQPAEPWSFVK	14	Unmodified	_FTPPQPAEPWSFVK_	P23141	Liver carboxylesterase 1	3	544.28	1.4841	6.5831e-05	87.447	1
455	FTPPQPAEPWSFVK	14	Unmodified	_FTPPQPAEPWSFVK_	P23141	Liver carboxylesterase 1	2	815.917	1.1983	0.0055984	62.68	1
456	FVEGLPINDFSR	12	Unmodified	_FVEGLPINDFSR_	P40925	Malate dehydrogenase, cytoplasmic	2	697.359	1.5528	0.00020682	80.69	1
457	FVIKPIDK	8	Unmodified	_FVIKPIDK_	P26038	Moesin	3	320.536		0.0005641	74.92	1
458	FVMEEGR	7	Oxidation (M)	_FVM(ox)EEGR_	P09467	Fructose-1,6-bisphosphatase 1	2	442.203	0.44203	0.012933	62.717	1
459	FYALSASFEPFSNK	14	Unmodified	_FYALSASFEPFSNK_	P27797	Calreticulin	3	536.596	1.4288	0.0020389	72.891	1
460	FYGDEEKDK	9	Unmodified	_FYGDEEKDK_	P27797	Calreticulin	3	377.505	0.21792	0.012713	48.794	1
461	GADVWFK	7	Unmodified	_GADVWFK_	P05109	Protein S100-A8	2	411.711	0.35039	1.058e-06	100.19	1
462	GAEVHLVPWNHDFTK	15	Unmodified	_GAEVHLVPWNHDFTK_	P31327	Carbamoyl-phosphate synthase [ammonia], mitochondrial	4	438.223	0.63929	4.9747e-76	176.23	1
463	GAGAYICGEETALIESIEGK	20	Unmodified	_GAGAYICGEETALIESIEGK_	P49821	NADH dehydrogenase [ubiquinone] flavoprotein 1, mitochondrial	3	690.002		2.614e-08	68.41	1
464	GALALEEK	8	Unmodified	_GALALEEK_	P35579	Myosin-9	2	415.735	1.3483	0.0010115	77.732	1
465	GALQNIIPASTGAAK	15	Unmodified	_GALQNIIPASTGAAK_	P04406	Glyceraldehyde-3-phosphate dehydrogenase	3	471.268	0.55457	0.00072681	77.776	1
466	GALQNIIPASTGAAK	15	Unmodified	_GALQNIIPASTGAAK_	P04406	Glyceraldehyde-3-phosphate dehydrogenase	2	706.399	0.37359	0.0041326	67.136	1
467	GANPVEIR	8	Unmodified	_GANPVEIR_	P10809	60 kDa heat shock protein, mitochondrial	2	428.238	0.29651	0.00015547	85.676	1
468	GASIVEDK	8	Unmodified	_GASIVEDK_	P00367	Glutamate dehydrogenase 1, mitochondrial	2	409.716	0.49458	0.0013948	76.064	1
469	GAVYGGFK	8	Unmodified	_GAVYGGFK_	P00325	Alcohol dehydrogenase 1B	2	399.711	0.77225	1.4328e-23	131.04	1
470	GCDVVVIPAGVPR	13	Unmodified	_GCDVVVIPAGVPR_	P40926	Malate dehydrogenase, mitochondrial	2	669.864	0.79457	0.010933	55.261	1
471	GCITIIGGGDTATCCAK	17	Unmodified	_GCITIIGGGDTATCCAK_	P00558	Phosphoglycerate kinase 1	3	585.601	0.9173	2.2206e-13	109.14	1
472	GCITIIGGGDTATCCAK	17	Unmodified	_GCITIIGGGDTATCCAK_	P00558	Phosphoglycerate kinase 1	3	585.601	1.1239	1.7243e-77	174.62	1
473	GCITIIGGGDTATCCAK	17	Unmodified	_GCITIIGGGDTATCCAK_	P00558	Phosphoglycerate kinase 1	3	585.601	0.94438	9.9675e-20	119.54	1
474	GDFSSANNR	9	Unmodified	_GDFSSANNR_	P02671	Fibrinogen alpha chain	2	484.215	1.0244	0.0093725	60.102	1
475	GDGPVQGIINFEQK	14	Unmodified	_GDGPVQGIINFEQK_	P00441	Superoxide dismutase [Cu-Zn]	3	501.26	0.61482	1.9067e-26	125.97	1
476	GDTNFYGK	8	Unmodified	_GDTNFYGK_	Q02252	Methylmalonate-semialdehyde dehydrogenase [acylating], mitochondrial	2	451.206	0.63811	0.0046114	68.557	1
478	GDVTAQIALQPALK	14	Unmodified	_GDVTAQIALQPALK_	P04179	Superoxide dismutase [Mn], mitochondrial	3	475.608	0.43368	5.148e-08	99.941	1
479	GDVVNQDDLYQALASGK	17	Unmodified	_GDVVNQDDLYQALASGK_	Q9UBQ7	Glyoxylate reductase/hydroxypyruvate reductase	3	598.295	1.6019	2.8362e-13	107.98	1
480	GECQAEGVLFFQGDR	15	Unmodified	_GECQAEGVLFFQGDR_	P02790	Hemopexin	3	571.595	0.3554	3.0672e-13	112.67	1
481	GEGQLGPAER	10	Unmodified	_GEGQLGPAER_	P13639	Elongation factor 2	2	507.254	0.88468	0.0061552	60.255	1
482	GEIDAHEDSFK	11	Unmodified	_GEIDAHEDSFK_	Q13813	Spectrin alpha chain, non-erythrocytic 1	3	416.523		0.024865	30.889	1
483	GELLEAIK	8	Unmodified	_GELLEAIK_	P04179	Superoxide dismutase [Mn], mitochondrial	2	436.758	0.87678	1.4482e-10	105.52	1
484	GELSGDFEK	9	Unmodified	_GELSGDFEK_	P08133	Annexin A6	2	491.23	1.4395	1.2962e-07	94.692	1
485	GESPVDYDGGR	11	Unmodified	_GESPVDYDGGR_	Q15084	Protein disulfide-isomerase A6	2	576.252	0.65873	0.0023106	69.721	2
486	GFIYKPDLK	9	Unmodified	_GFIYKPDLK_	P35555	Fibrillin-1	3	360.874	0.07372	0.0029929	60.91	1
487	GFLPPASEK	9	Unmodified	_GFLPPASEK_	Q93088	Betaine--homocysteine S-methyltransferase 1	2	473.256	0.75882	0.0095358	59.908	1
488	GFTIPEAFR	9	Unmodified	_GFTIPEAFR_	O00299	Chloride intracellular channel protein 1	2	519.274	1.5685	6.4017e-06	90.15	1
491	GGHFAAFEEPELLAQDIR	18	Unmodified	_GGHFAAFEEPELLAQDIR_	P07099	Epoxide hydrolase 1	3	667.334	1.2514	0.0089194	50.188	1
492	GGLPVSQSQEIFSSLQPFR	19	OHexNAc	_GGLPVS(oh)QSQEIFSSLQPFR_	Q5JSZ5	Protein PRRC2B	3	760.722	0.55238	4.6004e-14	111.11	1
493	GGSPLNTGK	9	Unmodified	_GGSPLNTGK_	P12111	Collagen alpha-3(VI) chain	2	415.722	1.0939	0.020183	55.353	1
494	GGTLTQYEGK	10	Unmodified	_GGTLTQYEGK_	Q16851	UTP--glucose-1-phosphate uridylyltransferase	2	527.264	1.0169	6.3935e-06	85.813	1
495	GGVDFALDCAGGSETMK	17	Oxidation (M)	_GGVDFALDCAGGSETM(ox)K_	P08319	Alcohol dehydrogenase 4	3	577.584	1.3524	0.00023354	64.454	1
496	GGVTLGHK	8	Unmodified	_GGVTLGHK_	Q00796	Sorbitol dehydrogenase	3	256.817	-0.19357	3.5213e-05	89.296	1
497	GGYAAEK	7	Unmodified	_GGYAAEK_	Q8NEP3	Dynein assembly factor 1, axonemal	2	348.172	0.46844	0.0064168	70.912	1
498	GHFDTLSK	8	Unmodified	_GHFDTLSK_	P80511	Protein S100-A12	3	302.156		0.0079401	51.066	1
499	GHFTEEDK	8	Unmodified	_GHFTEEDK_	P69892	Hemoglobin subunit gamma-2	3	321.479	-0.099398	2.0272e-23	124.98	1
500	GHLENNPALEK	11	Unmodified	_GHLENNPALEK_	Q8NHW5	60S acidic ribosomal protein P0-like	3	407.879	0.35276	0.00045435	77.062	1
501	GHYTIGK	7	Unmodified	_GHYTIGK_	Q9BQE3	Tubulin alpha-1C chain	3	259.141	-0.24287	0.00033482	83.614	1
502	GIAYIEFK	8	Unmodified	_GIAYIEFK_	P19338	Nucleolin	2	470.761	2.2846	2.5728e-11	111.95	1
503	GIFPLAER	8	Unmodified	_GIFPLAER_	P11712	Cytochrome P450 2C9	2	451.758	0.20463	1.5566e-06	91.906	1
504	GIHVEVPPAEAER	13	Unmodified	_GIHVEVPPAEAER_	P38117	Electron transfer flavoprotein subunit beta	3	468.581		0.00016	55.261	1
505	GIIDPTK	7	Unmodified	_GIIDPTK_	P10809	60 kDa heat shock protein, mitochondrial	2	372.219	0.3404	0.029616	57.281	1
506	GILAADESTGSIAK	14	Unmodified	_GILAADESTGSIAK_	P04075	Fructose-bisphosphate aldolase A	3	444.905		3.1431e-29	113.24	1
507	GILAADESVGTMGNR	15	Oxidation (M)	_GILAADESVGTM(ox)GNR_	P05062	Fructose-bisphosphate aldolase B	3	502.912	0.63931	0.00078928	68.262	1
508	GILAADESVGTMGNR	15	Oxidation (M)	_GILAADESVGTM(ox)GNR_	P05062	Fructose-bisphosphate aldolase B	2	753.864	0.96498	0.015018	51.726	1
509	GILAADESVGTMGNR	15	Unmodified	_GILAADESVGTMGNR_	P05062	Fructose-bisphosphate aldolase B	2	745.867	0.7463	5.9569e-12	106.14	1
510	GILAADESVGTMGNR	15	Unmodified	_GILAADESVGTMGNR_	P05062	Fructose-bisphosphate aldolase B	3	497.58	0.30259	6.4122e-62	166.62	1
511	GIPDGHR	7	Unmodified	_GIPDGHR_	P04040	Catalase	2	376.196	0.46946	0.015044	64.803	1
512	GISEETTTGVHNLYK	15	Unmodified	_GISEETTTGVHNLYK_	P23526	Adenosylhomocysteinase	3	550.277		0.030147	28.812	1
513	GKWERPFEVK	10	Unmodified	_GKWERPFEVK_	P01009	Alpha-1-antitrypsin	3	425.9	2.0963	0.027319	46.352	1
514	GLEAFGGLK	9	Unmodified	_GLEAFGGLK_	P54868	Hydroxymethylglutaryl-CoA synthase, mitochondrial	2	446.25	2.3242	8.7138e-19	123.86	1
515	GLEAFGGLK	9	Unmodified	_GLEAFGGLK_	P54868	Hydroxymethylglutaryl-CoA synthase, mitochondrial	3	297.836		0.0013712	65.224	1
516	GLFDEYGSK	9	Unmodified	_GLFDEYGSK_	P14625	Endoplasmin	2	508.24	0.64931	5.4413e-12	109.66	1
517	GLFIIDDK	8	Unmodified	_GLFIIDDK_	Q06830	Peroxiredoxin-1	2	460.758	1.8124	6.7106e-11	109.71	1
518	GLFIIDGK	8	Unmodified	_GLFIIDGK_	P32119	Peroxiredoxin-2	2	431.755	2.025	1.7783e-10	103.74	1
519	GLGTDDNTLIR	11	Unmodified	_GLGTDDNTLIR_	P09525	Annexin A4	2	587.807		0.0012016	59.198	1
520	GLLEFEHQR	9	Unmodified	_GLLEFEHQR_	Q14697	Neutral alpha-glucosidase AB	3	376.865		7.8734e-34	133.23	1
521	GLNSESMTEETLK	13	Unmodified	_GLNSESMTEETLK_	P31327	Carbamoyl-phosphate synthase [ammonia], mitochondrial	3	480.229		3.0189e-11	85.536	1
522	GLPDNISSVLNK	12	Unmodified	_GLPDNISSVLNK_	Q16851	UTP--glucose-1-phosphate uridylyltransferase	2	628.846	2.0915	2.3415e-12	107.65	1
523	GLPDNISSVLNK	12	Unmodified	_GLPDNISSVLNK_	Q16851	UTP--glucose-1-phosphate uridylyltransferase	3	419.566	1.2203	7.0161e-08	93.623	1
524	GLQTSQDAR	9	Unmodified	_GLQTSQDAR_	P27797	Calreticulin	2	488.246	0.99237	2.0873e-17	117.52	1
525	GLQTSQDAR	9	Unmodified	_GLQTSQDAR_	P27797	Calreticulin	2	488.246	1.0531	0.00044395	76.228	1
526	GLSTQGGNVGR	11	Unmodified	_GLSTQGGNVGR_	P07306	Asialoglycoprotein receptor 1	2	523.273	0.87195	0.020221	47.712	1
527	GLVGEIIK	8	Unmodified	_GLVGEIIK_	P22392	Nucleoside diphosphate kinase B	2	414.763	0.52348	2.5728e-11	111.95	1
528	GLYPAPLK	8	Unmodified	_GLYPAPLK_	P40939	Trifunctional enzyme subunit alpha, mitochondrial	2	429.758		2.2151e-15	102.71	1
529	GNDISSGTVLSDYVGSGPPK	20	Unmodified	_GNDISSGTVLSDYVGSGPPK_	P30086	Phosphatidylethanolamine-binding protein 1	3	650.653	0.80921	3.1893e-14	105.38	1
530	GNDVLVIECNLR	12	Unmodified	_GNDVLVIECNLR_	P31327	Carbamoyl-phosphate synthase [ammonia], mitochondrial	2	701.361	0.86932	3.91e-12	103.83	1
531	GNPGNITSR	9	Unmodified	_GNPGNITSR_	P09110	3-ketoacyl-CoA thiolase, peroxisomal	2	458.236	0.16281	0.00083752	71.614	1
532	GNPTVEVDLHTAK	13	Unmodified	_GNPTVEVDLHTAK_	P13929	Beta-enolase	3	460.909	0.29851	0.0032319	59.68	1
533	GNWGHLDQVAALR	13	Unmodified	_GNWGHLDQVAALR_	P23141	Liver carboxylesterase 1	3	479.585	0.53456	5.0611e-08	98.942	1
534	GPSVDWGK	8	Unmodified	_GPSVDWGK_	Q16851	UTP--glucose-1-phosphate uridylyltransferase	2	423.211	1.7513	0.0012535	76.679	1
535	GPSVFPLAPSSK	12	Unmodified	_GPSVFPLAPSSK_	P0DOX5	Immunoglobulin gamma-1 heavy chain	2	593.827		0.032556	41.242	1
536	GQAAVQQLQAEGLSPR	16	Unmodified	_GQAAVQQLQAEGLSPR_	P16152	Carbonyl reductase [NADPH] 1	3	551.629	0.68859	2.6671e-12	102.65	1
537	GQAVDYEGSR	10	Unmodified	_GQAVDYEGSR_	P13667	Protein disulfide-isomerase A4	2	541.249	0.93722	0.0085216	58.172	1
538	GQNQPVLNITNK	12	Unmodified	_GQNQPVLNITNK_	P31327	Carbamoyl-phosphate synthase [ammonia], mitochondrial	2	663.362	1.3313	0.0012919	77.185	1
539	GQNQPVLNITNK	12	Unmodified	_GQNQPVLNITNK_	P31327	Carbamoyl-phosphate synthase [ammonia], mitochondrial	3	442.577	1.2337	7.8934e-27	129.34	1
540	GQPDVVVK	8	Unmodified	_GQPDVVVK_	P24752	Acetyl-CoA acetyltransferase, mitochondrial	2	421.243	0.51955	0.022953	56.916	1
541	GQQQVFK	7	Unmodified	_GQQQVFK_	P40939	Trifunctional enzyme subunit alpha, mitochondrial	2	417.727	1.3218	6.4752e-10	102.71	1
542	GSAPPGPVPEGSIR	14	Unmodified	_GSAPPGPVPEGSIR_	P78417	Glutathione S-transferase omega-1	2	660.849		2.3111e-06	68.044	1
543	GSDFDCELR	9	Unmodified	_GSDFDCELR_	P61978	Heterogeneous nuclear ribonucleoprotein K	2	549.73	0.40772	0.02113	54.982	1
544	GSGTAEVELK	10	Unmodified	_GSGTAEVELK_	P14618	Pyruvate kinase PKM	2	495.759	0.77176	1.104e-08	94.767	1
545	GSGTAEVELK	10	Unmodified	_GSGTAEVELK_	P14618	Pyruvate kinase PKM	2	495.759	1.1999	0.009553	57.532	1
546	GSTPYGGVK	9	Unmodified	_GSTPYGGVK_	P24752	Acetyl-CoA acetyltransferase, mitochondrial	2	433.224	0.98749	4.4959e-08	99.815	1
547	GSTPYGGVK	9	Unmodified	_GSTPYGGVK_	P24752	Acetyl-CoA acetyltransferase, mitochondrial	3	289.152		0.00017238	76.679	1
548	GTAELMQQK	9	Oxidation (M)	_GTAELM(ox)QQK_	Q93088	Betaine--homocysteine S-methyltransferase 1	3	341.171	-0.1062	0.00016227	71.692	1
549	GTEPEPR	7	Unmodified	_GTEPEPR_	P25325	3-mercaptopyruvate sulfurtransferase	2	393.193	0.70097	0.021215	60.788	1
550	GTFAQLSELHCDK	13	Unmodified	_GTFAQLSELHCDK_	P69892	Hemoglobin subunit gamma-2	3	502.573	0.99599	3.3114e-14	113.25	1
551	GTFAQLSELHCDK	13	Unmodified	_GTFAQLSELHCDK_	P69892	Hemoglobin subunit gamma-2	3	502.573	1.0804	0.0011729	75.764	1
552	GTFATLSELHCDK	13	Unmodified	_GTFATLSELHCDK_	P68871	Hemoglobin subunit beta	3	493.57	1.1669	5.5205e-76	172.09	1
553	GTFATLSELHCDK	13	Unmodified	_GTFATLSELHCDK_	P68871	Hemoglobin subunit beta	3	493.57	1.1388	1.4572e-92	180.48	1
554	GTFATLSELHCDK	13	Unmodified	_GTFATLSELHCDK_	P68871	Hemoglobin subunit beta	2	739.851	0.59701	3.0073e-18	115.12	1
555	GTFATLSELHCDK	13	Unmodified	_GTFATLSELHCDK_	P68871	Hemoglobin subunit beta	4	370.429	-0.19503	5.609e-08	101.53	1
556	GTFSQLSELHCDK	13	Unmodified	_GTFSQLSELHCDK_	P02042	Hemoglobin subunit delta	3	507.905	0.8551	1.101e-26	128.76	1
557	GTLDPVEK	8	Unmodified	_GTLDPVEK_	P11142	Heat shock cognate 71 kDa protein	2	429.732	1.2462	0.0085342	65.224	1
558	GTLQDGTR	8	Unmodified	_GTLQDGTR_	P00325	Alcohol dehydrogenase 1B	2	424.217	0.73064	6.5627e-07	98.055	1
559	GTNESLER	8	Unmodified	_GTNESLER_	P08670	Vimentin	2	453.22	0.87133	3.9847e-07	99.815	1
560	GTQSLPTASASK	12	OHexNAc	_GT(oh)QSLPTASASK_	Q9Y679	Ancient ubiquitous protein 1	3	450.896	0.89697	9.1355e-13	110.97	1
561	GTTASATSAASAASSSSSSFQPSPENCR	28	OHexNAc	_GTTAS(oh)ATSAASAASSSSSSFQPSPENCR_	Q5TGY3	AT-hook DNA-binding motif-containing protein 1	3	969.756	0.87045	9.826e-87	174.05	1
562	GTVAAPSVFIFPPSDEQLK	19	Unmodified	_GTVAAPSVFIFPPSDEQLK_	P0DOX7	Immunoglobulin kappa light chain	3	668.354	0.64885	5.3164e-20	114.96	1
563	GTVIIIANHGDR	12	Unmodified	_GTVIIIANHGDR_	Q16851	UTP--glucose-1-phosphate uridylyltransferase	3	422.57	0.082998	1.2311e-26	126.21	1
564	GTVIIIANHGDR	12	Unmodified	_GTVIIIANHGDR_	Q16851	UTP--glucose-1-phosphate uridylyltransferase	2	633.352		0.013365	46.069	1
565	GTVQALHATGAR	12	Unmodified	_GTVQALHATGAR_	Q7Z4W1	L-xylulose reductase	3	394.551	0.069582	1.7737e-12	105.56	1
566	GTVQALHATGAR	12	Unmodified	_GTVQALHATGAR_	Q7Z4W1	L-xylulose reductase	3	394.551	0.028134	0.024402	39.947	1
567	GTVRPANDFNPDADAK	16	Unmodified	_GTVRPANDFNPDADAK_	P08133	Annexin A6	3	563.273	0.80619	0.0070869	51.495	1
568	GTVTDFPGFDER	12	Unmodified	_GTVTDFPGFDER_	P08758	Annexin A5	2	670.809	0.80479	1.8823e-18	114.72	1
569	GVEVTVGHEQEEGGK	15	Unmodified	_GVEVTVGHEQEEGGK_	P30042	ES1 protein homolog, mitochondrial	3	518.918	0.62484	5.8891e-08	98.943	1
570	GVFPPLLEK	9	Unmodified	_GVFPPLLEK_	P31513	Dimethylaniline monooxygenase [N-oxide-forming] 3	2	500.297	1.7203	0.006259	63.816	1
571	GVVDSEDLPLNISR	14	Unmodified	_GVVDSEDLPLNISR_	P07900	Heat shock protein HSP 90-alpha	2	757.396	1.6561	2.7146e-36	142.45	1
572	GVVDSEDLPLNISR	14	Unmodified	_GVVDSEDLPLNISR_	P07900	Heat shock protein HSP 90-alpha	3	505.267	1.2359	3.8531e-05	89.231	1
573	GYSFTTTAER	10	Unmodified	_GYSFTTTAER_	P63261	Actin, cytoplasmic 2	2	566.767	0.51171	3.963e-48	156.48	1
574	GYSFTTTAER	10	Unmodified	_GYSFTTTAER_	P63261	Actin, cytoplasmic 2	2	566.767	1.0604	8.1185e-27	133.89	1
575	HADIVTTTTHK	11	Unmodified	_HADIVTTTTHK_	P34897	Serine hydroxymethyltransferase, mitochondrial	3	408.551	-0.27674	0.003214	60.255	1
576	HALIIYDDLSK	11	Unmodified	_HALIIYDDLSK_	P25705	ATP synthase subunit alpha, mitochondrial	3	429.903	0.15955	1.3132e-19	121.9	2
577	HAVSEGTK	8	Unmodified	_HAVSEGTK_	Q99879	Histone H2B type 1-M	2	414.714	1.476	0.00023246	82.645	1
578	HAVSEGTK	8	Unmodified	_HAVSEGTK_	Q99879	Histone H2B type 1-M	3	276.812	-0.25344	3.3674e-43	147.19	1
579	HDVVFLITK	9	Unmodified	_HDVVFLITK_	Q00610	Clathrin heavy chain 1	3	357.878	-0.2336	0.00122	68.657	1
580	HEFSVDMTCGGCAEAVSR	18	Unmodified	_HEFSVDMTCGGCAEAVSR_	O00244	Copper transport protein ATOX1	3	671.613	0.72278	4.6356e-07	91.317	1
581	HELQANCYEEVK	12	Unmodified	_HELQANCYEEVK_	P23528	Cofilin-1	3	507.233	0.54897	0.0023056	66.989	1
582	HEQNIDCGGGYVK	13	Unmodified	_HEQNIDCGGGYVK_	P27797	Calreticulin	3	492.889	0.75978	1.0242e-07	95.264	2
583	HEQNIDCGGGYVK	13	Unmodified	_HEQNIDCGGGYVK_	P27797	Calreticulin	3	492.889	0.89229	0.0017575	72.891	1
584	HEVININLK	9	Unmodified	_HEVININLK_	P78417	Glutathione S-transferase omega-1	3	360.545	0.18348	4.2913e-09	102.07	1
585	HEVIRTTASSELSEK	15	2 OHexNAc	_HEVIRT(oh)T(oh)ASSELSEK_	Q71F23	Centromere protein U	5	419.411	0.1486	0.0072373	45.207	1
586	HFILDECDK	9	Unmodified	_HFILDECDK_	Q13838	Spliceosome RNA helicase DDX39B	3	392.85		1.2749e-10	93.649	1
587	HFVGYPTNSDFELK	14	Unmodified	_HFVGYPTNSDFELK_	Q14914	Prostaglandin reductase 1	3	551.935	0.57419	0.00012578	83.53	1
588	HGCAFLVDEVQTGGGCTGK	19	Unmodified	_HGCAFLVDEVQTGGGCTGK_	P80404	4-aminobutyrate aminotransferase, mitochondrial	3	664.968		7.8067e-05	56.121	1
589	HGGTIPIVPTAEFQDR	16	Unmodified	_HGGTIPIVPTAEFQDR_	P00367	Glutamate dehydrogenase 1, mitochondrial	3	579.969	0.75431	5.8986e-13	110.97	1
590	HGGTIPIVPTAEFQDR	16	Unmodified	_HGGTIPIVPTAEFQDR_	P00367	Glutamate dehydrogenase 1, mitochondrial	3	579.969		2.1722e-07	68.481	1
591	HHAAYVNNLNVTEEK	15	Unmodified	_HHAAYVNNLNVTEEK_	P04179	Superoxide dismutase [Mn], mitochondrial	3	580.288	1.0992	2.7969e-48	155.08	1
592	HHAAYVNNLNVTEEK	15	Unmodified	_HHAAYVNNLNVTEEK_	P04179	Superoxide dismutase [Mn], mitochondrial	4	435.468	0.40329	3.1605e-47	152.4	1
593	HHAISAK	7	Unmodified	_HHAISAK_	P27824	Calnexin	3	255.145	-0.56493	9.1324e-11	110.63	1
594	HHPEDVEPALR	11	Unmodified	_HHPEDVEPALR_	P14550	Alcohol dehydrogenase [NADP(+)]	3	433.886	-0.36199	0.015256	45.661	1
595	HIYYITGETK	10	Unmodified	_HIYYITGETK_	P07900	Heat shock protein HSP 90-alpha	3	408.88	0.41201	0.00025895	74.841	2
596	HLAADFR	7	Unmodified	_HLAADFR_	Q9Y2M0	Fanconi-associated nuclease 1	3	277.149	-0.30237	0.024079	52.683	1
597	HLAGLGLTEAIDK	13	Unmodified	_HLAGLGLTEAIDK_	P50454	Serpin H1	3	446.586	0.44877	4.5422e-19	121.68	1
598	HLAPDYR	7	Unmodified	_HLAPDYR_	P50440	Glycine amidinotransferase, mitochondrial	3	291.152	-0.089961	0.0011644	78.616	1
599	HLIPAANTGESK	12	Unmodified	_HLIPAANTGESK_	P62258	14-3-3 protein epsilon	3	413.223	0.5665	2.6811e-36	136.5	1
600	HLKPGDR	7	Unmodified	_HLKPGDR_	Q00796	Sorbitol dehydrogenase	3	274.824	-0.26113	0.010953	56.547	1
601	HLKPGDR	7	Unmodified	_HLKPGDR_	Q00796	Sorbitol dehydrogenase	2	411.733	1.4268	0.018514	55.676	1
602	HLTGEFEK	8	Unmodified	_HLTGEFEK_	P62826	GTP-binding nuclear protein Ran	3	320.831	0.24183	0.028655	47.603	1
603	HNAAFCYK	8	Unmodified	_HNAAFCYK_	Q00796	Sorbitol dehydrogenase	3	337.489	0.41102	6.9896e-05	86.833	1
604	HNHQGFGAGNFNSLFK	16	Unmodified	_HNHQGFGAGNFNSLFK_	P32754	4-hydroxyphenylpyruvate dioxygenase	4	444.466	-0.033064	0.00022908	83.633	1
606	HPEVTAK	7	Unmodified	_HPEVTAK_	P11712	Cytochrome P450 2C9	3	261.145	-0.37246	0.0064411	67.032	1
611	HQGVMVGMGQK	11	2 Oxidation (M)	_HQGVM(ox)VGM(ox)GQK_	P63261	Actin, cytoplasmic 2	3	401.858	-0.4116	0.0057375	44.847	1
612	HQGVMVGMGQK	11	2 Oxidation (M)	_HQGVM(ox)VGM(ox)GQK_	P63261	Actin, cytoplasmic 2	3	401.858	0.85423	0.00039707	70.412	1
613	HQGVMVGMGQK	11	2 Oxidation (M)	_HQGVM(ox)VGM(ox)GQK_	P63261	Actin, cytoplasmic 2	3	401.858	0.47121	0.00064825	66.664	2
614	HQGVMVGMGQK	11	2 Oxidation (M)	_HQGVM(ox)VGM(ox)GQK_	P63261	Actin, cytoplasmic 2	3	401.858	0.062483	0.00037775	70.942	1
615	HQGVMVGMGQK	11	Oxidation (M)	_HQGVMVGM(ox)GQK_	P63261	Actin, cytoplasmic 2	3	396.527	-0.26585	0.00085543	64.103	1
616	HQGVMVGMGQK	11	Oxidation (M)	_HQGVM(ox)VGMGQK_	P63261	Actin, cytoplasmic 2	3	396.527	-0.14129	3.3239e-06	89.171	1
617	HQGVMVGMGQK	11	Oxidation (M)	_HQGVMVGM(ox)GQK_	P63261	Actin, cytoplasmic 2	3	396.527	0.013231	3.3239e-06	89.171	1
618	HQGVMVGMGQK	11	Oxidation (M)	_HQGVM(ox)VGMGQK_	P63261	Actin, cytoplasmic 2	3	396.527	0.012304	0.00045632	69.65	1
619	HQGVMVGMGQK	11	Unmodified	_HQGVMVGMGQK_	P63261	Actin, cytoplasmic 2	3	391.195	0.4014	7.2096e-07	91.549	1
620	HQGVMVGMGQK	11	Unmodified	_HQGVMVGMGQK_	P63261	Actin, cytoplasmic 2	3	391.195	0.4959	0.0027625	62.466	1
621	HQNVQLPR	8	Unmodified	_HQNVQLPR_	P26599	Polypyrimidine tract-binding protein 1	3	331.186		0.00035694	75.109	1
622	HQTVPQNTGGK	11	Unmodified	_HQTVPQNTGGK_	P02787	Serotransferrin	3	389.535	0.88727	5.1703e-19	115.33	1
623	HRPKPHLDSK	10	Unmodified	_HRPKPHLDSK_	Q8TB22	Spermatogenesis-associated protein 20	5	243.741	-0.42129	9.0813e-05	74.841	1
624	HSAESQILK	9	Unmodified	_HSAESQILK_	P40261	Nicotinamide N-methyltransferase	3	338.186	-0.12923	0.0021333	66.692	1
625	HSQFIGYPITLFVEK	15	Unmodified	_HSQFIGYPITLFVEK_	P07900	Heat shock protein HSP 90-alpha	3	593.654	0.74093	0.0048049	57.525	1
626	HSVPQSLPQSNYFTTLSNSVVNEPPR	26	OHexNAc	_HSVPQSLPQS(oh)NYFTTLSNSVVNEPPR_	Q15652	Probable JmjC domain-containing histone demethylation protein 2C	4	776.135	0.80199	5.0387e-07	50.505	1
627	HSVPQSLPQSNYFTTLSNSVVNEPPR	26	OHexNAc	_HSVPQSLPQS(oh)NYFTTLSNSVVNEPPR_	Q15652	Probable JmjC domain-containing histone demethylation protein 2C	3	1034.51	0.47792	1.2494e-06	47.331	1
628	HTGAVLK	7	Unmodified	_HTGAVLK_	P04843	Dolichyl-diphosphooligosaccharide--protein glycosyltransferase subunit 1	3	242.482	-0.39211	0.011785	60.76	1
629	HTLNQIDEVK	10	Unmodified	_HTLNQIDEVK_	P02765	Alpha-2-HS-glycoprotein	3	399.547	0.69981	7.823e-05	79.201	1
630	HTLVEADIGIQAER	14	Unmodified	_HTLVEADIGIQAER_	Q01082	Spectrin beta chain, non-erythrocytic 1	3	517.942	0.20475	8.0364e-05	86.498	1
631	HVFGESDELIGQK	13	Unmodified	_HVFGESDELIGQK_	P60174	Triosephosphate isomerase	3	486.912	1.201	3.3279e-12	105.03	1
632	HVGDLGNVTADK	12	Unmodified	_HVGDLGNVTADK_	P00441	Superoxide dismutase [Cu-Zn]	3	409.211	0.48641	0.024858	39.73	1
633	HVLVTLGEK	9	Unmodified	_HVLVTLGEK_	P60660	Myosin light polypeptide 6	3	332.534	0.0027435	1.2296e-05	86.136	1
634	HVVQSISTQQEK	12	Unmodified	_HVVQSISTQQEK_	P24539	ATP synthase F(0) complex subunit B1, mitochondrial	3	461.912	0.88137	0.021683	41.242	1
635	HWDHLTQVK	9	Unmodified	_HWDHLTQVK_	P30084	Enoyl-CoA hydratase, mitochondrial	4	291.654	-0.75454	9.0705e-05	81.296	1
636	HWGGNVLGPK	10	Unmodified	_HWGGNVLGPK_	P62424	60S ribosomal protein L7a	3	355.526	0.38588	0.0071447	55.461	1
637	HYGNKPIGMGGTFIIQK	17	Oxidation (M)	_HYGNKPIGM(ox)GGTFIIQK_	Q9H0W9	Ester hydrolase C11orf54	4	469.999	1.8867	2.1995e-06	88.561	1
638	HYGPGWVSMANAGK	14	Oxidation (M)	_HYGPGWVSM(ox)ANAGK_	P23284	Peptidyl-prolyl cis-trans isomerase B	3	497.566	0.55159	0.0026753	55.261	1
639	HYGPGWVSMANAGK	14	Oxidation (M)	_HYGPGWVSM(ox)ANAGK_	P23284	Peptidyl-prolyl cis-trans isomerase B	3	497.566	1.429	6.4378e-13	110.08	1
640	HYQINQQWER	10	Unmodified	_HYQINQQWER_	P02751	Fibronectin	3	467.893		4.3413e-05	70.942	1
641	IADGSVK	7	Unmodified	_IADGSVK_	Q04828	Aldo-keto reductase family 1 member C1	2	345.195	0.90323	0.0004861	85.212	1
642	IADQCPSSLAIQENANALAR	20	Unmodified	_IADQCPSSLAIQENANALAR_	P05062	Fructose-bisphosphate aldolase B	3	714.692	0.67446	1.4544e-63	161.55	1
643	IAGEASR	7	Unmodified	_IAGEASR_	Q99879	Histone H2B type 1-M	2	352.19	-0.096642	0.031822	56.547	1
644	IDDDANLER	9	Unmodified	_IDDDANLER_	P08319	Alcohol dehydrogenase 4	2	530.749	0.55655	0.00067666	73.499	2
645	IDDDANLER	9	Unmodified	_IDDDANLER_	P08319	Alcohol dehydrogenase 4	2	530.749	0.55683	0.00089484	70.942	1
646	IDDPTDSKPEDWDKPEHIPDPDAK	24	Unmodified	_IDDPTDSKPEDWDKPEHIPDPDAK_	P27797	Calreticulin	5	552.859	0.94862	1.6385e-09	80.786	1
647	IDIVENR	7	Unmodified	_IDIVENR_	P00966	Argininosuccinate synthase	2	429.738	0.52498	5.8501e-10	103.74	1
648	IDPLAPLDK	9	Unmodified	_IDPLAPLDK_	P11766	Alcohol dehydrogenase class-3	2	491.284	0.8976	0.011635	58.699	1
649	IDSLSAQLSQLQK	13	Unmodified	_IDSLSAQLSQLQK_	P02545	Prelamin-A/C	3	477.6	1.6959	1.3158e-26	127.56	1
650	IDSVAAQPTATSPVVYTR	18	2 OHexNAc	_IDSVAAQPTATS(oh)PVVYT(oh)R_	P49790	Nuclear pore complex protein Nup153	3	761.385	0.86027	2.235e-05	79.69	1
651	IDTIEIITDR	10	Unmodified	_IDTIEIITDR_	P22626	Heterogeneous nuclear ribonucleoproteins A2/B1	2	594.827	1.84	2.4094e-58	162.26	1
652	IEANEALVK	9	Unmodified	_IEANEALVK_	P30049	ATP synthase subunit delta, mitochondrial	2	493.779	1.134	4.2299e-05	81.017	1
653	IEEELGSK	8	Unmodified	_IEEELGSK_	P06733	Alpha-enolase	2	452.735		7.2498e-23	113.62	1
654	IEFEGQPVDFVDPNK	15	Unmodified	_IEFEGQPVDFVDPNK_	P31327	Carbamoyl-phosphate synthase [ammonia], mitochondrial	3	578.618	0.98732	1.8264e-08	101.42	1
655	IFGVTTLDIVR	11	Unmodified	_IFGVTTLDIVR_	P40926	Malate dehydrogenase, mitochondrial	2	617.364	0.62826	0.0023106	69.721	1
656	IFVGGLSPDTPEEK	14	Unmodified	_IFVGGLSPDTPEEK_	Q14103	Heterogeneous nuclear ribonucleoprotein D0	3	496.924		1.8335e-09	73.927	1
657	IGDEDVGR	8	Unmodified	_IGDEDVGR_	P23284	Peptidyl-prolyl cis-trans isomerase B	2	430.709	0.61877	0.00091572	78.149	1
658	IGDLHPQIVNLLK	13	Unmodified	_IGDLHPQIVNLLK_	P12111	Collagen alpha-3(VI) chain	3	487.293		5.3306e-06	61.11	1
659	IGFFQGDIR	9	Unmodified	_IGFFQGDIR_	P33121	Long-chain-fatty-acid--CoA ligase 1	2	526.78	1.5864	0.0006199	74.165	1
660	IGGAQNR	7	Unmodified	_IGGAQNR_	P14174	Macrophage migration inhibitory factor	2	358.196	-0.51888	0.030152	57.102	1
661	IGKPAPDFK	9	Unmodified	_IGKPAPDFK_	P32119	Peroxiredoxin-2	3	324.855	0.5634	0.011342	50.353	1
662	IHEEEVR	7	Unmodified	_IHEEEVR_	P14136	Glial fibrillary acidic protein	3	304.491	-0.058651	0.011761	60.788	1
663	IHFPLATYAPVISAEK	16	Unmodified	_IHFPLATYAPVISAEK_	Q9BQE3	Tubulin alpha-1C chain	3	586.326	1.533	1.796e-12	106.14	1
664	IHNFGLIQEK	10	Unmodified	_IHNFGLIQEK_	P49748	Very long-chain specific acyl-CoA dehydrogenase, mitochondrial	3	400.224	0.65779	3.818e-06	85.355	1
665	IHVFYIDYGNR	11	Unmodified	_IHVFYIDYGNR_	Q7KZF4	Staphylococcal nuclease domain-containing protein 1	3	466.238	-0.29765	7.0336e-06	89.827	1
666	IIAPPER	7	Unmodified	_IIAPPER_	P63261	Actin, cytoplasmic 2	2	398.24	-0.050824	3.7283e-06	94.262	2
667	IIAPPER	7	Unmodified	_IIAPPER_	P63261	Actin, cytoplasmic 2	2	398.24	0.202	0.033099	56.122	1
668	IIAVDINK	8	Unmodified	_IIAVDINK_	P00325	Alcohol dehydrogenase 1B	2	443.274	2.0157	6.0742e-43	147.19	1
669	IIAVDINK	8	Unmodified	_IIAVDINK_	P00325	Alcohol dehydrogenase 1B	3	295.852	1.1311	3.1634e-05	89.55	1
670	IIAVDINKDK	10	Unmodified	_IIAVDINKDK_	P00325	Alcohol dehydrogenase 1B	3	376.892		3.7057e-25	117.09	1
671	IIFEDDR	7	Unmodified	_IIFEDDR_	P49773	Histidine triad nucleotide-binding protein 1	2	454.23	0.74771	0.00033035	87.323	1
672	IINEPTAAAIAYGLDK	16	Unmodified	_IINEPTAAAIAYGLDK_	P11021	Endoplasmic reticulum chaperone BiP	3	553.97	1.4757	8.5275e-08	93.226	1
673	IINEPTAAAIAYGLDK	16	Unmodified	_IINEPTAAAIAYGLDK_	P11021	Endoplasmic reticulum chaperone BiP	3	553.97		0.00037935	52.862	1
674	IIPGFMCQGGDFTR	14	Oxidation (M)	_IIPGFM(ox)CQGGDFTR_	P62937	Peptidyl-prolyl cis-trans isomerase A	3	538.918	0.32498	0.004601	50.088	1
675	IIPLLTDPK	9	Unmodified	_IIPLLTDPK_	P07099	Epoxide hydrolase 1	2	505.318		3.1766e-10	99.815	1
676	IIVDELK	7	Unmodified	_IIVDELK_	P63244	Receptor of activated protein C kinase 1	2	415.255		0.0018805	75.213	1
677	IIYGGSVTGATCK	13	Unmodified	_IIYGGSVTGATCK_	P60174	Triosephosphate isomerase	3	442.896		1.5055e-06	67.252	1
678	IKDPDASKPEDWDER	15	Unmodified	_IKDPDASKPEDWDER_	P27797	Calreticulin	4	450.965	1.1768	0.0073905	49.223	1
679	IKVENTEENR	10	Unmodified	_IKVENTEENR_	P05062	Fructose-bisphosphate aldolase B	3	411.214	0.75833	7.1153e-05	78.324	1
680	ILFIFIDSDHTDNQR	15	Unmodified	_ILFIFIDSDHTDNQR_	P07237	Protein disulfide-isomerase	3	611.976	0.28121	1.2656e-26	127.36	1
681	ILIEDWK	7	Unmodified	_ILIEDWK_	P14314	Glucosidase 2 subunit beta	2	458.761		0.0025766	73.26	1
682	ILQEGVDPK	9	Unmodified	_ILQEGVDPK_	P40939	Trifunctional enzyme subunit alpha, mitochondrial	2	499.779	1.0459	1.9839e-10	102.52	1
683	ILTEAEIDAHLVALAERD	18	Unmodified	_ILTEAEIDAHLVALAERD_	P60900	Proteasome subunit alpha type-6	3	660.353	0.59756	1.9853e-50	155.79	1
684	IMGTSPLQIDR	11	Oxidation (M)	_IM(ox)GTSPLQIDR_	P31327	Carbamoyl-phosphate synthase [ammonia], mitochondrial	2	623.827	1.0625	0.029533	41.684	1
685	IMGTSPLQIDR	11	Unmodified	_IMGTSPLQIDR_	P31327	Carbamoyl-phosphate synthase [ammonia], mitochondrial	2	615.829	0.50055	3.9218e-05	85.813	1
686	INEGFDLLHSGK	12	Unmodified	_INEGFDLLHSGK_	P00325	Alcohol dehydrogenase 1B	3	443.898	-0.071538	1.4219e-92	181.67	1
687	INEGFDLLR	9	Unmodified	_INEGFDLLR_	P00326	Alcohol dehydrogenase 1C	2	538.79	1.76	6.795e-06	90.05	1
688	IPACIAGER	9	Unmodified	_IPACIAGER_	P59666	Neutrophil defensin 3	2	493.758	0.67249	3.139e-17	114.19	1
689	IPADVDPLTITSSLSSDGVLTVNGPR	26	Unmodified	_IPADVDPLTITSSLSSDGVLTVNGPR_	P02511	Alpha-crystallin B chain	3	875.464	0.45964	2.6514e-86	173.18	1
690	IPADVDPLTITSSLSSDGVLTVNGPR	26	Unmodified	_IPADVDPLTITSSLSSDGVLTVNGPR_	P02511	Alpha-crystallin B chain	4	656.85	0.55515	1.146e-85	172.75	1
691	IPADVDPLTITSSLSSDGVLTVNGPR	26	Unmodified	_IPADVDPLTITSSLSSDGVLTVNGPR_	P02511	Alpha-crystallin B chain	3	875.464	0.38281	2.8858e-86	172.75	1
692	IPADVDPLTITSSLSSDGVLTVNGPR	26	Unmodified	_IPADVDPLTITSSLSSDGVLTVNGPR_	P02511	Alpha-crystallin B chain	4	656.85	0.51928	3.5694e-20	106.99	1
693	IPADVDPLTITSSLSSDGVLTVNGPR	26	Unmodified	_IPADVDPLTITSSLSSDGVLTVNGPR_	P02511	Alpha-crystallin B chain	3	875.464	2.4377	4.5312e-28	123.32	2
694	IPADVDPLTITSSLSSDGVLTVNGPR	26	Unmodified	_IPADVDPLTITSSLSSDGVLTVNGPR_	P02511	Alpha-crystallin B chain	3	875.464	1.0092	1.3685e-35	130.83	1
695	IPVGPETLGR	10	Unmodified	_IPVGPETLGR_	P06576	ATP synthase subunit beta, mitochondrial	2	519.801	0.32185	0.0040763	64.103	1
696	IPVHPNDHVNK	11	Unmodified	_IPVHPNDHVNK_	P07954	Fumarate hydratase, mitochondrial	4	318.173	-0.26292	0.0050871	69.721	1
698	IQHYAGK	7	Unmodified	_IQHYAGK_	O43795	Unconventional myosin-Ib	2	408.722	1.8819	0.011614	67.035	1
699	IQLPWDSVGR	10	Unmodified	_IQLPWDSVGR_	P54868	Hydroxymethylglutaryl-CoA synthase, mitochondrial	2	585.817	1.4333	2.3663e-73	177.44	1
701	IQRPPEDSIQPYEK	14	Unmodified	_IQRPPEDSIQPYEK_	Q16851	UTP--glucose-1-phosphate uridylyltransferase	3	567.293	0.71585	1.3214e-07	91.812	2
702	ISGLIYEETR	10	Unmodified	_ISGLIYEETR_	P62805	Histone H4	2	590.814	0.63048	2.6441e-19	122.69	1
703	ISNLPTVK	8	Unmodified	_ISNLPTVK_	P09210	Glutathione S-transferase A2	2	436.266	0.91732	0.0006861	79.148	1
704	ISNLPTVK	8	Unmodified	_ISNLPTVK_	P09210	Glutathione S-transferase A2	2	436.266	1.1822	9.9015e-07	95.775	1
705	ISVATGALEAAQGSK	15	OHexNAc	_IS(oh)VATGALEAAQGSK_	P51610	Host cell factor 1	3	535.949	0.69953	3.6398e-12	107.65	1
706	ITAHLVHELR	10	Unmodified	_ITAHLVHELR_	P42765	3-ketoacyl-CoA thiolase, mitochondrial	3	396.9	-0.037628	3.5396e-06	85.821	1
707	ITEFCHR	7	Unmodified	_ITEFCHR_	P07237	Protein disulfide-isomerase	3	321.489	-0.63085	1.5364e-42	146.94	1
708	ITESEEVVSR	10	Unmodified	_ITESEEVVSR_	P02545	Prelamin-A/C	2	574.793	0.95583	0.0016817	68.536	1
709	ITGGSSVPK	9	OHexNAc	_ITGGS(oh)SVPK_	Q7Z589	BRCA2-interacting transcriptional repressor EMSY	2	524.78	1.1927	7.7045e-12	111.63	2
710	ITGGSSVPK	9	OHexNAc	_IT(oh)GGSSVPK_	Q7Z589	BRCA2-interacting transcriptional repressor EMSY	3	350.189	0.17654	1.0561e-44	147.26	2
711	ITGGSSVPK	9	OHexNAc	_ITGGS(oh)SVPK_	Q7Z589	BRCA2-interacting transcriptional repressor EMSY	2	524.78	1.7042	8.083e-08	100.93	1
712	ITGGSSVPK	9	OHexNAc	_IT(oh)GGSSVPK_	Q7Z589	BRCA2-interacting transcriptional repressor EMSY	3	350.189	0.43816	1.518e-05	87.667	1
713	ITGGSSVPK	9	Unmodified	_ITGGSSVPK_	Q7Z589	BRCA2-interacting transcriptional repressor EMSY	2	423.24	1.2011	9.2553e-13	112.71	1
714	ITIADCGQLE	10	Unmodified	_ITIADCGQLE_	P62937	Peptidyl-prolyl cis-trans isomerase A	2	560.271	0.42657	0.002331	67.334	1
715	ITITNDQNR	9	Unmodified	_ITITNDQNR_	P11021	Endoplasmic reticulum chaperone BiP	2	537.781	1.5394	0.028116	52.247	1
716	ITPSYVAFTPEGER	14	Unmodified	_ITPSYVAFTPEGER_	P11021	Endoplasmic reticulum chaperone BiP	2	783.894	0.77716	0.0058161	60.55	1
719	IWHHTFYNELR	11	Unmodified	_IWHHTFYNELR_	P63261	Actin, cytoplasmic 2	4	379.693	0.16169	0.017034	57.785	1
720	IWHHTFYNELR	11	Unmodified	_IWHHTFYNELR_	P63261	Actin, cytoplasmic 2	4	379.693	0.36678	3.4055e-47	148.56	1
721	IWHHTFYNELR	11	Unmodified	_IWHHTFYNELR_	P63261	Actin, cytoplasmic 2	3	505.921	0.98603	5.775e-76	175.15	1
722	IYLYTLNDNAR	11	Unmodified	_IYLYTLNDNAR_	P02751	Fibronectin	2	678.351	1.3757	2.2334e-08	99.539	1
723	KAEAQIAAK	9	Unmodified	_KAEAQIAAK_	P00505	Aspartate aminotransferase, mitochondrial	3	310.519	0.79831	4.7012e-06	88.596	1
724	KAPDFVFYAPR	11	Unmodified	_KAPDFVFYAPR_	P26038	Moesin	3	437.568	0.23926	0.025562	36.32	1
725	KDDTDDEIAK	10	Unmodified	_KDDTDDEIAK_	P27824	Calnexin	3	383.847	1.1289	0.0025811	59.198	1
726	KDLQNFLK	8	Unmodified	_KDLQNFLK_	P06702	Protein S100-A9	3	335.862	0.99019	1.2038e-11	111.61	1
727	KDVIELTDDSFDK	13	Unmodified	_KDVIELTDDSFDK_	Q15084	Protein disulfide-isomerase A6	3	508.919	1.2694	0.034012	35.037	1
728	KEAESSPFVER	11	Unmodified	_KEAESSPFVER_	P14625	Endoplasmin	3	426.882	0.80016	0.00045141	75.088	1
729	KEECPAVR	8	Unmodified	_KEECPAVR_	P07237	Protein disulfide-isomerase	3	330.168	0.33378	3.1507e-05	88.495	1
730	KELNYFAK	8	Unmodified	_KELNYFAK_	P00558	Phosphoglycerate kinase 1	3	338.187		0.00047361	72.928	1
731	KESYSIYVYK	10	Unmodified	_KESYSIYVYK_	Q16778	Histone H2B type 2-E	3	427.224	1.2982	7.6364e-36	142.08	1
732	KESYSVYVYK	10	Unmodified	_KESYSVYVYK_	Q99879	Histone H2B type 1-M	3	422.552	1.658	5.6474e-09	91.961	2
733	KGNYAER	7	Unmodified	_KGNYAER_	Q99878	Histone H2A type 1-J	3	279.812	-0.080173	0.025768	45.081	1
734	KGQAVDYEGSR	11	Unmodified	_KGQAVDYEGSR_	P13667	Protein disulfide-isomerase A4	3	403.867	0.59772	1.2354e-05	86.772	1
735	KHGGPKDEER	10	Unmodified	_KHGGPKDEER_	P00441	Superoxide dismutase [Cu-Zn]	5	231.321	-0.75263	0.0011967	60.255	1
736	KIESFGSK	8	Unmodified	_KIESFGSK_	P30405	Peptidyl-prolyl cis-trans isomerase F, mitochondrial	3	299.168		0.0059892	54.066	1
737	KITIADCGQLE	11	Unmodified	_KITIADCGQLE_	P62937	Peptidyl-prolyl cis-trans isomerase A	2	624.319	0.90951	0.013689	46.88	1
738	KLEDGPK	7	Unmodified	_KLEDGPK_	Q5VTE0	Putative elongation factor 1-alpha-like 3	3	262.817	0.030487	1.3358e-05	91.318	1
739	KLEEEGEQFVK	11	Unmodified	_KLEEEGEQFVK_	P22307	Non-specific lipid-transfer protein	3	445.898	0.81695	1.2354e-05	86.772	1
740	KLESTESR	8	Unmodified	_KLESTESR_	P02545	Prelamin-A/C	3	317.17	-0.10222	0.021664	45.598	1
741	KLNVTEQEK	9	Unmodified	_KLNVTEQEK_	P06733	Alpha-enolase	3	363.536	1.1653	0.0056698	57.347	1
742	KPAEDEWGK	9	Unmodified	_KPAEDEWGK_	P02792	Ferritin light chain	3	353.842		0.0060325	50.108	1
743	KPDQPYEWLSYK	12	Unmodified	_KPDQPYEWLSYK_	P33121	Long-chain-fatty-acid--CoA ligase 1	3	518.593	1.296	3.4324e-13	111.12	1
744	KPFAEYIYK	9	Unmodified	_KPFAEYIYK_	Q14117	Dihydropyrimidinase	3	386.878	0.58461	2.5535e-06	90.05	1
745	KPFPDFVYK	9	Unmodified	_KPFPDFVYK_	Q16555	Dihydropyrimidinase-related protein 2	3	380.874	1.0087	4.8709e-08	94.692	1
746	KPFSIEEVEVAPPK	14	Unmodified	_KPFSIEEVEVAPPK_	P07327	Alcohol dehydrogenase 1A	3	523.956		4.9095e-07	66.246	1
747	KPIQEVLK	8	Unmodified	_KPIQEVLK_	P00325	Alcohol dehydrogenase 1B	3	318.871		8.3817e-05	79.148	1
748	KPIQEVLK	8	Unmodified	_KPIQEVLK_	P00325	Alcohol dehydrogenase 1B	3	318.871		3.9024e-07	89.886	1
749	KPIQEVLK	8	Unmodified	_KPIQEVLK_	P00325	Alcohol dehydrogenase 1B	3	318.871		0.0061446	53.756	1
750	KPLKPCCACPETK	13	Unmodified	_KPLKPCCACPETK_	Q14061	Cytochrome c oxidase copper chaperone	4	397.947	1.4431	0.0048208	50.088	1
751	KPLVIIAEDVDGEALSTLVLNR	22	Unmodified	_KPLVIIAEDVDGEALSTLVLNR_	P10809	60 kDa heat shock protein, mitochondrial	3	789.116		3.9455e-06	56.29	1
752	KPMVLGHEASGTVEK	15	Oxidation (M)	_KPM(ox)VLGHEASGTVEK_	Q00796	Sorbitol dehydrogenase	4	400.461	0.57282	1.8017e-12	106.42	1
753	KPNQPYRWLSYK	12	OHexNAc	_KPNQPYRWLS(oh)YK_	Q9ULC5	Long-chain-fatty-acid--CoA ligase 5	4	446.485	0.54419	0.0084127	40.278	1
754	KPPMDEK	7	Unmodified	_KPPMDEK_	P09210	Glutathione S-transferase A2	3	282.146	0.57667	0.019307	50.04	1
755	KPPPPAK	7	Unmodified	_KPPPPAK_	Q9Y5K6	CD2-associated protein	3	245.49	-0.12788	0.009209	58.981	1
756	KPVEEYANCHLAR	13	Unmodified	_KPVEEYANCHLAR_	P02787	Serotransferrin	4	397.449	0.38797	0.0023703	60.55	1
757	KQPPRPADFK	10	Unmodified	_KQPPRPADFK_	Q6IQ22	Ras-related protein Rab-12	4	296.67	0.40545	0.0013784	62.466	1
759	KQVEIAQR	8	Unmodified	_KQVEIAQR_	P00966	Argininosuccinate synthase	3	324.526	0.11533	2.7355e-07	97.565	1
760	KSDVEAIFSK	10	Unmodified	_KSDVEAIFSK_	P0DMR1	Heterogeneous nuclear ribonucleoprotein C-like 4	3	375.205		0.0032187	50.354	1
761	KTFEINPR	8	Unmodified	_KTFEINPR_	P14625	Endoplasmin	3	335.522		0.018616	39.622	1
762	KTLDMIK	7	Unmodified	_KTLDMIK_	P14625	Endoplasmin	3	283.502	0.6999	0.0079015	60.91	1
763	KTPTTVVPLISTIAGDSSR	19	2 OHexNAc	_KTPTT(oh)VVPLIS(oh)TIAGDSSR_	Q14119	Vascular endothelial zinc finger 1	4	588.065	0.54177	0.00079212	55.662	1
764	KTPTTVVPLISTIAGDSSR	19	2 OHexNAc	_KTPTTVVPLIST(oh)IAGDS(oh)SR_	Q14119	Vascular endothelial zinc finger 1	3	783.751	0.61967	9.5425e-14	103.85	1
765	KTPTTVVPLISTIAGDSSR	19	3 OHexNAc	_KTPTT(oh)VVPLIS(oh)T(oh)IAGDSSR_	Q14119	Vascular endothelial zinc finger 1	4	638.835	1.5259	0.0033203	48.634	2
766	KTPTTVVPLISTIAGDSSR	19	3 OHexNAc	_KTPTT(oh)VVPLISTIAGDS(oh)S(oh)R_	Q14119	Vascular endothelial zinc finger 1	3	851.444	1.151	0.00013695	62.295	1
767	KVDLSQPLIATCR	13	Unmodified	_KVDLSQPLIATCR_	Q16762	Thiosulfate sulfurtransferase	3	500.945	1.1598	0.00099754	74.296	1
768	KVESLQEEIAFLK	13	Unmodified	_KVESLQEEIAFLK_	P08670	Vimentin	3	511.956		2.6988e-11	85.837	1
769	KVGDDIAK	8	Unmodified	_KVGDDIAK_	P30050	60S ribosomal protein L12	3	282.496		0.018616	39.622	1
774	LAADVGK	7	Unmodified	_LAADVGK_	P12236	ADP/ATP translocase 3	2	337.198	-0.091305	0.00033035	87.323	1
775	LACGVIGIAQ	10	Unmodified	_LACGVIGIAQ_	P00441	Superoxide dismutase [Cu-Zn]	2	501.276	1.379	3.0742e-11	102.51	1
776	LADALQELR	9	Unmodified	_LADALQELR_	P02545	Prelamin-A/C	2	514.79	0.14291	2.4548e-05	85.533	1
777	LAEQAER	7	Unmodified	_LAEQAER_	P63104	14-3-3 protein zeta/delta	2	408.714	-0.011306	0.019187	62.107	1
778	LAEQYAK	7	Unmodified	_LAEQYAK_	P00480	Ornithine carbamoyltransferase, mitochondrial	2	411.721	0.82564	0.00053877	84.498	1
779	LAIEAGFR	8	Unmodified	_LAIEAGFR_	Q04828	Aldo-keto reductase family 1 member C1	2	438.751	0.88638	0.0010115	77.732	1
780	LAPEFAK	7	Unmodified	_LAPEFAK_	P30041	Peroxiredoxin-6	2	388.221	0.63597	0.00033035	87.323	1
781	LAPEYEK	7	Unmodified	_LAPEYEK_	P13667	Protein disulfide-isomerase A4	2	425.221	0.87953	0.034439	55.676	1
782	LAQGEYIAPEK	11	Unmodified	_LAQGEYIAPEK_	P33121	Long-chain-fatty-acid--CoA ligase 1	2	609.822		0.0060684	56.205	1
783	LAQLEEAK	8	Unmodified	_LAQLEEAK_	P24539	ATP synthase F(0) complex subunit B1, mitochondrial	2	451.253	1.0463	0.00033217	80.688	1
784	LASYLDR	7	Unmodified	_LASYLDR_	P05783	Keratin, type I cytoskeletal 18	2	419.227	0.48528	0.030318	57.047	1
785	LATQSNEITIPVTFESR	17	2 OHexNAc	_LATQSNEIT(oh)IPVTFES(oh)R_	P04792	Heat shock protein beta-1	3	771.388	0.8182	8.9412e-28	124.19	1
786	LATQSNEITIPVTFESR	17	OHexNAc	_LAT(oh)QSNEITIPVTFESR_	P04792	Heat shock protein beta-1	3	703.695	1.9732	2.7149e-27	124.4	1
787	LATQSNEITIPVTFESR	17	OHexNAc	_LATQSNEITIPVTFES(oh)R_	P04792	Heat shock protein beta-1	2	1055.04	1.3486	7.2734e-05	84.946	1
788	LAVYIDK	7	Unmodified	_LAVYIDK_	P20700	Lamin-B1	2	411.242	2.4531	0.00033035	87.323	1
792	LDQGGAPLAGTNK	13	Unmodified	_LDQGGAPLAGTNK_	P05062	Fructose-bisphosphate aldolase B	3	414.554	0.063097	9.0141e-05	83.692	1
793	LDQGGAPLAGTNK	13	Unmodified	_LDQGGAPLAGTNK_	P05062	Fructose-bisphosphate aldolase B	2	621.328	1.1738	6.0588e-12	104.95	1
794	LDQGGAPLAGTNK	13	Unmodified	_LDQGGAPLAGTNK_	P05062	Fructose-bisphosphate aldolase B	3	414.554	0.47422	9.0141e-05	83.692	1
795	LDVGNAEVK	9	Unmodified	_LDVGNAEVK_	P51572	B-cell receptor-associated protein 31	2	472.756		0.0029755	73.499	1
796	LEDLIVK	7	Unmodified	_LEDLIVK_	P24752	Acetyl-CoA acetyltransferase, mitochondrial	2	415.255	2.3951	0.00036936	86.794	1
797	LEDTYTNK	8	Unmodified	_LEDTYTNK_	P54868	Hydroxymethylglutaryl-CoA synthase, mitochondrial	2	492.238	1.2937	1.303e-07	101.65	1
798	LEDTYTNK	8	Unmodified	_LEDTYTNK_	P54868	Hydroxymethylglutaryl-CoA synthase, mitochondrial	3	328.494	0.12434	6.2999e-05	87.323	1
799	LEGFHTQISK	10	Unmodified	_LEGFHTQISK_	Q06323	Proteasome activator complex subunit 1	3	387.208		0.0028898	51.762	1
800	LEHTHFFSR	9	Unmodified	_LEHTHFFSR_	Q9H0W9	Ester hydrolase C11orf54	4	294.15	-0.076287	3.8816e-07	91.867	1
801	LEVGTETIIDK	11	Unmodified	_LEVGTETIIDK_	P54868	Hydroxymethylglutaryl-CoA synthase, mitochondrial	3	406.559	1.6657	5.4935e-13	108.7	1
802	LFAEAVQK	8	Unmodified	_LFAEAVQK_	P31327	Carbamoyl-phosphate synthase [ammonia], mitochondrial	2	453.258	0.87605	6.7106e-11	109.71	1
803	LFAEAVQK	8	Unmodified	_LFAEAVQK_	P31327	Carbamoyl-phosphate synthase [ammonia], mitochondrial	2	453.258	1.9122	8.8914e-17	122.52	1
804	LFEASIETGDR	11	Unmodified	_LFEASIETGDR_	P28838	Cytosol aminopeptidase	2	619.307	0.52635	0.014458	51.286	1
805	LFKPGQEAVK	10	Unmodified	_LFKPGQEAVK_	Q8NBS9	Thioredoxin domain-containing protein 5	3	372.885		0.00023105	64.82	1
806	LFYSTFATDDRK	12	Unmodified	_LFYSTFATDDRK_	P30084	Enoyl-CoA hydratase, mitochondrial	3	488.577		3.6549e-94	167.71	1
807	LGHPDTLNQGEFK	13	Unmodified	_LGHPDTLNQGEFK_	P06702	Protein S100-A9	3	485.912	0.65694	1.1851e-07	94.122	1
808	LGIHEDSQNR	10	Unmodified	_LGIHEDSQNR_	P07900	Heat shock protein HSP 90-alpha	3	390.195	0.04049	0.010731	51.445	1
809	LGIHEDSTNR	10	Unmodified	_LGIHEDSTNR_	P08238	Heat shock protein HSP 90-beta	3	381.191	0.059236	0.00090531	68.626	1
810	LGVIEDHSNR	10	Unmodified	_LGVIEDHSNR_	P14625	Endoplasmin	3	380.532	0.030193	5.5725e-06	82.417	1
811	LHEAEKK	7	Unmodified	_LHEAEKK_	P49454	Centromere protein F	4	214.374	-0.30739	0.0075988	62.717	2
812	LHEAVFLR	8	Unmodified	_LHEAVFLR_	Q03154	Aminoacylase-1	3	328.859	0.16217	1.0164e-07	101.28	1
813	LHELQEK	7	Unmodified	_LHELQEK_	P02647	Apolipoprotein A-I	3	299.499	0.43639	0.0048369	68.915	1
814	LHELQEK	7	Unmodified	_LHELQEK_	P02647	Apolipoprotein A-I	3	299.499	0.3481	0.0003734	82.671	1
815	LHVAGNLK	8	Unmodified	_LHVAGNLK_	P04114	Apolipoprotein B-100	3	284.508	0.15412	6.5993e-07	94.407	1
821	LIGDAAK	7	Unmodified	_LIGDAAK_	P11021	Endoplasmic reticulum chaperone BiP	2	344.205	0.23831	4.7925e-06	91.9	1
822	LITLEEEMTK	10	Unmodified	_LITLEEEMTK_	P07237	Protein disulfide-isomerase	2	603.818	1.6911	5.4244e-35	135.99	1
823	LITLEEEMTK	10	Unmodified	_LITLEEEMTK_	P07237	Protein disulfide-isomerase	3	402.881		0.013107	41.399	1
824	LITLEEEMTK	10	Oxidation (M)	_LITLEEEM(ox)TK_	P07237	Protein disulfide-isomerase	3	408.213		5.119e-08	85.355	1
825	LITLEQGK	8	Unmodified	_LITLEQGK_	Q02252	Methylmalonate-semialdehyde dehydrogenase [acylating], mitochondrial	2	451.271	1.021	0.00033217	80.688	1
826	LKAEGSEIR	9	Unmodified	_LKAEGSEIR_	P07237	Protein disulfide-isomerase	3	334.857	-0.16599	0.0063399	56.043	1
827	LKEEEEDK	8	Unmodified	_LKEEEEDK_	P27797	Calreticulin	3	340.501	0.10681	0.0084168	56.432	1
828	LKKPDQAIK	9	Unmodified	_LKKPDQAIK_	P13798	Acylamino-acid-releasing enzyme	3	347.554		0.013126	53.775	1
829	LKPVIGVNTDPER	13	Unmodified	_LKPVIGVNTDPER_	Q4G0N4	NAD kinase 2, mitochondrial	3	479.94		0.0004531	52.071	1
830	LLCGGGIAADR	11	Unmodified	_LLCGGGIAADR_	P05091	Aldehyde dehydrogenase, mitochondrial	2	551.787	0.75468	0.0041159	64.82	1
831	LLCGLLAER	9	Unmodified	_LLCGLLAER_	P14174	Macrophage migration inhibitory factor	2	522.797	2.0807	1.627e-05	87.639	1
832	LLEGEEER	8	Unmodified	_LLEGEEER_	P02545	Prelamin-A/C	2	487.743	0.70144	0.00019937	83.948	1
834	LLETECPQYIR	11	Unmodified	_LLETECPQYIR_	P05109	Protein S100-A8	2	711.358	0.68082	0.0010598	75.819	1
835	LLLEGVENK	9	Unmodified	_LLLEGVENK_	P33121	Long-chain-fatty-acid--CoA ligase 1	2	507.795	2.2639	4.4959e-08	99.815	1
836	LLLPGELAK	9	Unmodified	_LLLPGELAK_	Q99879	Histone H2B type 1-M	2	477.305	1.7858	1.4326e-36	145.72	1
837	LLLPGELAK	9	Unmodified	_LLLPGELAK_	Q99879	Histone H2B type 1-M	3	318.539	0.60366	0.00022479	76.679	1
838	LNAGEIVIGDGGFVFALEK	19	Unmodified	_LNAGEIVIGDGGFVFALEK_	Q93088	Betaine--homocysteine S-methyltransferase 1	3	650.351	0.69915	8.8657e-95	180.08	1
839	LNAGEIVIGDGGFVFALEK	19	Unmodified	_LNAGEIVIGDGGFVFALEK_	Q93088	Betaine--homocysteine S-methyltransferase 1	3	650.351	0.70275	2.8936e-09	98.543	1
840	LNAGEIVIGDGGFVFALEK	19	Unmodified	_LNAGEIVIGDGGFVFALEK_	Q93088	Betaine--homocysteine S-methyltransferase 1	3	650.351	0.5264	7.7453e-63	159.06	2
841	LNAGEIVIGDGGFVFALEK	19	Unmodified	_LNAGEIVIGDGGFVFALEK_	Q93088	Betaine--homocysteine S-methyltransferase 1	3	650.351	0.51895	6.1276e-05	76.817	1
842	LNAGEIVIGDGGFVFALEK	19	Unmodified	_LNAGEIVIGDGGFVFALEK_	Q93088	Betaine--homocysteine S-methyltransferase 1	3	650.351	3.436	1.0848e-28	132.01	1
843	LNAGEIVIGDGGFVFALEK	19	Unmodified	_LNAGEIVIGDGGFVFALEK_	Q93088	Betaine--homocysteine S-methyltransferase 1	3	650.351		0.0012803	45.916	1
844	LNAGEIVIGDGGFVFALEK	19	Unmodified	_LNAGEIVIGDGGFVFALEK_	Q93088	Betaine--homocysteine S-methyltransferase 1	3	650.351	1.4863	3.3939e-28	125.79	1
845	LNDFASTVR	9	Unmodified	_LNDFASTVR_	P20674	Cytochrome c oxidase subunit 5A, mitochondrial	2	511.767	0.37866	0.0060185	64.103	1
846	LNECVDHTPK	10	Unmodified	_LNECVDHTPK_	P78417	Glutathione S-transferase omega-1	3	404.861	0.36162	7.6184e-09	92.866	1
847	LNEINEK	7	Unmodified	_LNEINEK_	P31327	Carbamoyl-phosphate synthase [ammonia], mitochondrial	2	430.23	1.2773	0.0044759	74.376	1
848	LNSNDEDIHTANER	14	Unmodified	_LNSNDEDIHTANER_	P04424	Argininosuccinate lyase	3	543.248	0.5442	0.0029511	65.374	1
849	LNVTEQEK	8	Unmodified	_LNVTEQEK_	P06733	Alpha-enolase	2	480.753	0.84751	0.0019841	73.499	1
850	LPASFDAR	8	Unmodified	_LPASFDAR_	P07858	Cathepsin B	2	438.732	0.41529	0.010487	63.565	1
851	LPDGYEFK	8	Unmodified	_LPDGYEFK_	P09382	Galectin-1	2	484.74	0.60363	0.0010115	77.732	1
852	LPEGDLGK	8	Unmodified	_LPEGDLGK_	Q6IS14	Eukaryotic translation initiation factor 5A-1-like	2	414.727	1.325	0.016556	58.981	1
853	LPFPIIDDR	9	Unmodified	_LPFPIIDDR_	P30041	Peroxiredoxin-6	2	543.303	0.4812	0.0028377	67.897	1
854	LPLQDVYK	8	Unmodified	_LPLQDVYK_	Q5VTE0	Putative elongation factor 1-alpha-like 3	2	488.279	0.97295	1.814e-10	103.55	1
855	LPLQDVYK	8	Unmodified	_LPLQDVYK_	Q5VTE0	Putative elongation factor 1-alpha-like 3	2	488.279	2.709	1.0301e-06	95.502	1
856	LPTVTTVAVPAGYDWR	16	Unmodified	_LPTVTTVAVPAGYDWR_	P21549	Serine--pyruvate aminotransferase	3	582.646		3.6721e-11	72.315	1
858	LQDAEIAR	8	Unmodified	_LQDAEIAR_	P06703	Protein S100-A6	2	458.248	-0.06087	0.014792	59.908	1
859	LQSNPHLK	8	Unmodified	_LQSNPHLK_	Q03154	Aminoacylase-1	3	312.847	0.26932	0.02322	50.805	1
860	LQTQVFK	7	Unmodified	_LQTQVFK_	P46781	40S ribosomal protein S9	2	432.253	1.017	0.006087	71.501	1
861	LRDEFEIVGDVR	12	Unmodified	_LRDEFEIVGDVR_	Q9BYV1	Alanine--glyoxylate aminotransferase 2, mitochondrial	3	483.256	-0.077022	0.00090206	72.891	1
862	LSAPGSQREGR	11	OHexNAc	_LS(oh)APGSQREGR_	P07492	Gastrin-releasing peptide	3	454.232	-0.0016389	0.024372	40.496	1
863	LSDGVAVLK	9	Unmodified	_LSDGVAVLK_	P10809	60 kDa heat shock protein, mitochondrial	2	451.271	0.65736	1.4698e-08	101.65	1
865	LSITGTYDLK	10	Unmodified	_LSITGTYDLK_	P01009	Alpha-1-antitrypsin	2	555.806	2.6695	6.824e-09	97.734	1
866	LSLNIDPDAK	10	Unmodified	_LSLNIDPDAK_	P14625	Endoplasmin	2	543.295	0.70897	0.00048432	74.611	1
867	LSPEDYTLK	9	Unmodified	_LSPEDYTLK_	P07339	Cathepsin D	2	533.277	0.67778	0.0022007	68.657	1
868	LSVDYGK	7	Unmodified	_LSVDYGK_	Q9BQE3	Tubulin alpha-1C chain	2	391.208	0.66997	0.0051014	73.26	1
869	LSVLLLEK	8	Unmodified	_LSVLLLEK_	Q3LXA3	Triokinase/FMN cyclase	2	457.8	1.6993	0.0006861	79.148	1
870	LSWTPAPR	8	2 OHexNAc	_LS(oh)WT(oh)PAPR_	Q9P218	Collagen alpha-1(XX) chain	3	445.226	-0.54101	0.0045132	59.84	1
871	LTPEELER	8	Unmodified	_LTPEELER_	O95399	Urotensin-2	2	493.761	0.85657	0.0085342	65.224	1
872	LTWASHEK	8	Unmodified	_LTWASHEK_	P06702	Protein S100-A9	3	324.503	0.1222	1.379e-24	134.26	1
877	LVADFMAK	8	Oxidation (M)	_LVADFM(ox)AK_	P00325	Alcohol dehydrogenase 1B	2	455.739	0.66722	0.00043317	79.474	1
878	LVADFMAK	8	Unmodified	_LVADFMAK_	P00325	Alcohol dehydrogenase 1B	2	447.741	1.8112	2.5728e-11	111.95	1
879	LVEIAQVPK	9	Unmodified	_LVEIAQVPK_	Q16851	UTP--glucose-1-phosphate uridylyltransferase	2	498.808	1.3783	0.00028446	78.098	1
880	LVFDEYLK	8	Unmodified	_LVFDEYLK_	P08133	Annexin A6	2	513.779	1.7247	0.00015547	85.676	1
881	LVINGNPITIFQER	14	Unmodified	_LVINGNPITIFQER_	P04406	Glyceraldehyde-3-phosphate dehydrogenase	2	807.454	1.1494	3.0236e-07	94.09	1
882	LVLSSEK	7	Unmodified	_LVLSSEK_	P01024	Complement C3	2	388.232	0.55901	0.0029734	77.058	1
883	LVLVGDGGTGK	11	Unmodified	_LVLVGDGGTGK_	P62826	GTP-binding nuclear protein Ran	2	508.293	1.3505	0.0053964	61.344	1
887	LVQAFQFTDK	10	Unmodified	_LVQAFQFTDK_	Q06830	Peroxiredoxin-1	2	598.819	1.7793	3.8676e-47	155.97	1
892	LVSSTSDLPK	10	Unmodified	_LVSSTSDLPK_	P54868	Hydroxymethylglutaryl-CoA synthase, mitochondrial	2	523.79	1.3758	1.6906e-18	114.89	1
893	LVSSTSDLPK	10	Unmodified	_LVSSTSDLPK_	P54868	Hydroxymethylglutaryl-CoA synthase, mitochondrial	3	349.529	0.11751	2.4372e-19	121.73	1
897	LVWVPSDK	8	Unmodified	_LVWVPSDK_	P35579	Myosin-9	2	472.266		0.031516	60.436	1
898	LYEQLSGK	8	Unmodified	_LYEQLSGK_	P30086	Phosphatidylethanolamine-binding protein 1	2	469.253	0.8978	0.0037663	69.275	1
899	LYIEFVK	7	Unmodified	_LYIEFVK_	Q14165	Malectin	2	456.265		7.996e-10	100.19	1
900	LYTLVLTDPDAPSR	14	Unmodified	_LYTLVLTDPDAPSR_	P30086	Phosphatidylethanolamine-binding protein 1	2	780.917	0.52329	2.3693e-26	128.76	1
901	MDSTANEVEAVK	12	Oxidation (M)	_M(ox)DSTANEVEAVK_	P07237	Protein disulfide-isomerase	2	655.301		0.0025399	42.317	1
905	MKDTDSEEEIR	11	Unmodified	_MKDTDSEEEIR_	P0DP25	Calmodulin-3	3	451.538	0.92086	0.016736	39.73	1
906	MKPVPDLVPGNFK	13	Oxidation (M)	_M(ox)KPVPDLVPGNFK_	P02671	Fibrinogen alpha chain	3	486.599	0.68788	0.0023317	67.997	1
907	MLTELEK	7	Unmodified	_MLTELEK_	P05109	Protein S100-A8	2	432.231	0.47846	0.016947	63.565	1
908	MPPRASPTR	9	Unmodified	_MPPRASPTR_	Q9UF83	Uncharacterized protein DKFZp434B061	2	506.771	0.47433	0.019354	49.16	1
909	MPRSPGTR	8	Acetyl (Protein N-term)	_(ac)MPRSPGTR_	Q9ULC8	Probable palmitoyltransferase ZDHHC8	2	472.243	1.2226	0.012834	42.287	1
910	MRPGSSPR	8	Acetyl (Protein N-term)	_(ac)MRPGSSPR_	Q9H8W2	Putative uncharacterized protein encoded by LINC00472	2	465.235	1.1899	0.011878	43.979	1
911	MSAELAK	7	Oxidation (M),OHexNAc	_M(ox)S(oh)AELAK_	Q6PKG0	La-related protein 1	2	484.734	1.1023	0.015326	55.676	1
912	MTAMDNASK	9	2 Oxidation (M)	_M(ox)TAM(ox)DNASK_	P36542	ATP synthase subunit gamma, mitochondrial	3	334.141	-0.18689	0.0016005	61.161	1
913	MTTSSIRR	8	Acetyl (Protein N-term),OHexNAc	_(ac)MTTS(oh)SIRR_	O95208	Epsin-2	2	598.801	0.96375	0.022714	40.727	1
914	MTTSSIRR	8	Acetyl (Protein N-term),OHexNAc	_(ac)MTTS(oh)SIRR_	O95208	Epsin-2	2	598.801	0.94084	0.019688	43.958	1
915	MVEGFFDR	8	Unmodified	_MVEGFFDR_	P00367	Glutamate dehydrogenase 1, mitochondrial	2	500.731	0.34323	1.814e-10	103.55	1
916	MVNHFIAEFK	10	Oxidation (M)	_M(ox)VNHFIAEFK_	P11142	Heat shock cognate 71 kDa protein	3	417.878		0.001116	55.314	1
917	MVTVEFADEVR	11	Unmodified	_MVTVEFADEVR_	Q96AC1	Fermitin family homolog 2	2	648.319	0.57699	0.0053964	61.344	1
918	NAGVEGSLIVEK	12	Unmodified	_NAGVEGSLIVEK_	P10809	60 kDa heat shock protein, mitochondrial	3	405.891	0.064383	0.00090696	76.073	1
919	NALVSHLDGTTPVCEDIGR	19	Unmodified	_NALVSHLDGTTPVCEDIGR_	P31930	Cytochrome b-c1 complex subunit 1, mitochondrial	3	685.337		0.00029817	48.376	1
920	NAQLNIELEAAHH	13	Unmodified	_NAQLNIELEAAHH_	P43490	Nicotinamide phosphoribosyltransferase	3	487.248	0.17354	0.0029831	62.528	1
921	NDEELNK	7	Unmodified	_NDEELNK_	Q99878	Histone H2A type 1-J	2	431.201	1.3093	2.3005e-06	97.431	1
922	NDLGNPR	7	Unmodified	_NDLGNPR_	P00325	Alcohol dehydrogenase 1B	2	393.199	0.50865	0.0045181	74.301	2
923	NDVSNPQGTLQDGTSR	16	Unmodified	_NDVSNPQGTLQDGTSR_	P07327	Alcohol dehydrogenase 1A	2	844.895	0.64657	0.0029482	61.477	1
924	NDVSNPQGTLQDGTSR	16	Unmodified	_NDVSNPQGTLQDGTSR_	P07327	Alcohol dehydrogenase 1A	3	563.599	1.0283	7.6319e-08	94.203	1
927	NFDEILR	7	Unmodified	_NFDEILR_	P30041	Peroxiredoxin-6	2	453.738	-0.10136	0.012429	66.504	1
928	NFEDVAFDEK	10	Unmodified	_NFEDVAFDEK_	P07237	Protein disulfide-isomerase	2	607.272	0.89056	1.4183e-13	111.79	1
929	NFITAEELR	9	Unmodified	_NFITAEELR_	O43707	Alpha-actinin-4	2	546.788		0.01807	62.466	1
930	NFPSPVDAAFR	11	Unmodified	_NFPSPVDAAFR_	P02790	Hemopexin	2	610.807	1.876	0.0012012	75.088	1
931	NHFTVAQAEDFDK	13	Unmodified	_NHFTVAQAEDFDK_	Q06520	Bile salt sulfotransferase	3	507.904	0.96395	2.1407e-12	107.99	1
932	NHGVVMPDANK	11	Oxidation (M)	_NHGVVM(ox)PDANK_	Q02252	Methylmalonate-semialdehyde dehydrogenase [acylating], mitochondrial	3	399.861	0.59252	0.0014329	58.172	1
933	NIDSEEVGK	9	Unmodified	_NIDSEEVGK_	P12111	Collagen alpha-3(VI) chain	2	495.741	1.1414	0.0064199	63.624	1
934	NIILEEGK	8	Unmodified	_NIILEEGK_	P23528	Cofilin-1	2	458.261	1.0487	0.00012442	86.898	1
935	NISFTVWDVGGQDK	14	Unmodified	_NISFTVWDVGGQDK_	P84077	ADP-ribosylation factor 1	3	522.591	0.55766	6.4728e-05	87.519	1
936	NKPEWFFK	8	Unmodified	_NKPEWFFK_	P78417	Glutathione S-transferase omega-1	3	365.859	0.90513	1.4389e-05	90.15	1
937	NKPLFFADK	9	Unmodified	_NKPLFFADK_	P08133	Annexin A6	3	360.534	1.3406	9.4269e-09	100.88	1
938	NKPLFFADK	9	Unmodified	_NKPLFFADK_	P08133	Annexin A6	3	360.534	0.40392	2.686e-08	97.813	2
939	NLDIERPTYTNLNR	14	Unmodified	_NLDIERPTYTNLNR_	Q9BQE3	Tubulin alpha-1C chain	3	573.632	1.3636	7.4503e-08	96.489	1
940	NLGTIAK	7	Unmodified	_NLGTIAK_	P14625	Endoplasmin	2	358.719	0.65472	4.4797e-07	101.54	1
941	NLLHVTDTGVGMTR	14	Oxidation (M)	_NLLHVTDTGVGM(ox)TR_	P14625	Endoplasmin	3	510.596	0.32908	0.00016349	79.652	1
942	NLQEAEEWYK	10	Unmodified	_NLQEAEEWYK_	P08670	Vimentin	2	655.307	0.52947	0.021115	50.354	1
943	NLQVALTSK	9	Unmodified	_NLQVALTSK_	P12111	Collagen alpha-3(VI) chain	2	487.287	1.2603	1.3506e-11	104.22	1
944	NLSVEDAAR	9	Unmodified	_NLSVEDAAR_	P04040	Catalase	2	487.749	0.47125	1.9839e-10	102.52	1
945	NLVTEDVMR	9	Oxidation (M)	_NLVTEDVM(ox)R_	P06744	Glucose-6-phosphate isomerase	2	546.771	0.83621	0.019325	52.579	1
946	NMITGTSQADCAVLIVAAGVGEFEAGISK	29	Unmodified	_NMITGTSQADCAVLIVAAGVGEFEAGISK_	Q5VTE0	Putative elongation factor 1-alpha-like 3	3	970.484	0.32636	2.4983e-48	135.02	1
947	NMITGTSQADCAVLIVAAGVGEFEAGISK	29	Unmodified	_NMITGTSQADCAVLIVAAGVGEFEAGISK_	Q5VTE0	Putative elongation factor 1-alpha-like 3	3	970.484		6.9565e-13	50.413	1
948	NNFEGEVTK	9	Unmodified	_NNFEGEVTK_	P07237	Protein disulfide-isomerase	2	519.249	0.83515	1.0421e-07	96.229	1
949	NPESNYCLK	9	Unmodified	_NPESNYCLK_	P00325	Alcohol dehydrogenase 1B	3	375.506	0.44402	5.0363e-12	107.21	1
950	NPESNYCLK	9	Unmodified	_NPESNYCLK_	P00325	Alcohol dehydrogenase 1B	2	562.756	0.92283	1.2855e-17	120.06	1
951	NPESNYCLK	9	Unmodified	_NPESNYCLK_	P00325	Alcohol dehydrogenase 1B	2	562.756	0.90278	0.00089484	70.942	1
952	NPESNYCLK	9	Unmodified	_NPESNYCLK_	P00325	Alcohol dehydrogenase 1B	3	375.506	0.11275	2.3074e-08	100.02	1
953	NPQTHLK	7	Unmodified	_NPQTHLK_	P04040	Catalase	3	279.824	-0.10124	0.016808	57.047	1
954	NQAPPGLYTK	10	Unmodified	_NQAPPGLYTK_	P00966	Argininosuccinate synthase	2	544.79	0.8515	0.0029075	66.267	1
955	NQAPPGLYTK	10	Unmodified	_NQAPPGLYTK_	P00966	Argininosuccinate synthase	3	363.529	-0.056234	0.0030863	61.344	1
956	NQLTSNPENTVFDAK	15	Unmodified	_NQLTSNPENTVFDAK_	P11021	Endoplasmic reticulum chaperone BiP	3	559.941	0.73864	9.2453e-19	119.65	1
957	NQVALNPQNTVFDAK	15	Unmodified	_NQVALNPQNTVFDAK_	P0DMV9	Heat shock 70 kDa protein 1B	3	553.621	0.63578	0.0041423	58.079	1
958	NQVALNPQNTVFDAK	15	Unmodified	_NQVALNPQNTVFDAK_	P0DMV9	Heat shock 70 kDa protein 1B	3	553.621		0.0026782	44.925	1
959	NQVSLTCLVK	10	Unmodified	_NQVSLTCLVK_	P0DOX5	Immunoglobulin gamma-1 heavy chain	2	581.318	0.61478	9.1972e-10	101.89	1
960	NQVSLTCLVK	10	Unmodified	_NQVSLTCLVK_	P0DOX5	Immunoglobulin gamma-1 heavy chain	3	387.881	-0.18216	1.3056e-09	100.88	1
961	NQVSLTCLVK	10	Unmodified	_NQVSLTCLVK_	P0DOX5	Immunoglobulin gamma-1 heavy chain	2	581.318	0.89078	9.0945e-36	144.1	1
962	NQVTQLK	7	Unmodified	_NQVTQLK_	P11586	C-1-tetrahydrofolate synthase, cytoplasmic	2	415.74	1.2767	0.012141	66.692	1
963	NRDEAIK	7	Unmodified	_NRDEAIK_	P35579	Myosin-9	3	282.487	-0.13349	0.010194	57.281	1
964	NRPEDYQGGR	10	Unmodified	_NRPEDYQGGR_	Q15084	Protein disulfide-isomerase A6	3	397.855	-0.5428	4.6178e-09	93.096	1
965	NRPSSGSLIQVVTTEGR	17	Unmodified	_NRPSSGSLIQVVTTEGR_	P09417	Dihydropteridine reductase	3	600.99	0.74504	0.01596	43.208	1
966	NRPTSISWDGLDSGK	15	Unmodified	_NRPTSISWDGLDSGK_	P30086	Phosphatidylethanolamine-binding protein 1	3	544.937	0.90544	5.1103e-27	130.01	2
967	NRPTSISWDGLDSGK	15	Unmodified	_NRPTSISWDGLDSGK_	P30086	Phosphatidylethanolamine-binding protein 1	4	408.955	-0.036799	0.014337	73.834	1
968	NSLFEYQK	8	Unmodified	_NSLFEYQK_	P02671	Fibrinogen alpha chain	2	514.756	1.358	0.0013572	76.228	1
969	NSTKQEILAALEK	13	OHexNAc	_NS(oh)TKQEILAALEK_	P07602	Prosaposin	3	549.965	0.58095	0.0030229	60.55	1
970	NTTIPTK	7	Unmodified	_NTTIPTK_	P11142	Heat shock cognate 71 kDa protein	2	387.721	1.1765	0.012141	66.692	2
971	NVLTESAR	8	Unmodified	_NVLTESAR_	P30042	ES1 protein homolog, mitochondrial	2	445.241	0.31066	9.0848e-11	108.43	1
972	NVQAEEMVEFSSGLK	15	Oxidation (M)	_NVQAEEM(ox)VEFSSGLK_	P25705	ATP synthase subunit alpha, mitochondrial	3	561.935	0.71671	0.00078581	68.481	1
973	NVRPDYLK	8	Unmodified	_NVRPDYLK_	P04179	Superoxide dismutase [Mn], mitochondrial	3	335.522	0.3468	1.8345e-05	89.698	1
974	NVSIGIVGK	9	Unmodified	_NVSIGIVGK_	P25786	Proteasome subunit alpha type-1	2	443.771	0.96617	0.00078747	72.2	1
975	NVVAVGAGFCDGLGFGDNTK	20	Unmodified	_NVVAVGAGFCDGLGFGDNTK_	P21695	Glycerol-3-phosphate dehydrogenase [NAD(+)], cytoplasmic	3	666.651	0.62547	1.658e-20	113.54	1
976	NVVVVDGVR	9	Unmodified	_NVVVVDGVR_	P55084	Trifunctional enzyme subunit beta, mitochondrial	2	478.78	0.58098	3.6796e-05	82.417	1
978	NYTDNELEK	9	Unmodified	_NYTDNELEK_	P00367	Glutamate dehydrogenase 1, mitochondrial	2	563.257	1.0095	2.236e-09	102.4	1
979	NYTDNELEK	9	Unmodified	_NYTDNELEK_	P00367	Glutamate dehydrogenase 1, mitochondrial	3	375.84	0.22165	4.0276e-12	108.43	1
980	NYTDNELEK	9	Unmodified	_NYTDNELEK_	P00367	Glutamate dehydrogenase 1, mitochondrial	3	375.84	0.4177	0.00031169	74.841	1
981	PHIYGYAVK	9	Unmodified	_PHIYGYAVK_	Q9H8H3	Methyltransferase-like protein 7A	3	349.859	0.22252	5.5372e-08	96.492	1
982	PQPQPQPQTQLQQQTVMITPTFSTTPQTR	29	Oxidation (M),OHexNAc	_PQPQPQPQTQLQQQT(oh)VM(ox)ITPTFSTTPQTR_	Q12772	Sterol regulatory element-binding protein 2	4	882.443	0.65508	1.023e-10	51.783	1
983	PQPQPQPQTQLQQQTVMITPTFSTTPQTR	29	Oxidation (M),2 OHexNAc	_PQPQPQPQTQLQQQTVM(ox)IT(oh)PTFS(oh)TTPQTR_	Q12772	Sterol regulatory element-binding protein 2	4	933.212	0.61869	3.3925e-08	45.489	1
984	PQVQLHVQSQTQPVSLANTQPR	22	OHexNAc	_PQVQLHVQSQTQPVS(oh)LANTQPR_	Q15942	Zyxin	3	887.131	0.70753	1.1624e-22	115.55	1
985	PQVQLHVQSQTQPVSLANTQPR	22	OHexNAc	_PQVQLHVQSQTQPVS(oh)LANTQPR_	Q15942	Zyxin	4	665.6	0.5468	0.00081049	47.331	1
986	PQVQLHVQSQTQPVSLANTQPR	22	OHexNAc	_PQVQLHVQSQTQPVS(oh)LANTQPR_	Q15942	Zyxin	3	887.131	0.40698	0.0009551	42.791	1
987	PSGRQTK	7	Unmodified	_PSGRQTK_	A0A087WX78	Putative elongin-A3 member C	3	258.48	0.070636	0.021904	46.426	1
988	PSHLTNK	7	Unmodified	_PSHLTNK_	P30101	Protein disulfide-isomerase A3	3	266.149	-0.29624	4.8935e-23	128.48	1
989	PVSSAASVYAGAGGSGSR	18	OHexNAc	_PVS(oh)SAASVYAGAGGSGSR_	P05783	Keratin, type I cytoskeletal 18	3	595.287	0.59269	0.00011364	77.959	1
990	PVSSAASVYAGAGGSGSR	18	OHexNAc	_PVSS(oh)AASVYAGAGGSGSR_	P05783	Keratin, type I cytoskeletal 18	3	595.287	0.6669	1.1387e-94	184.34	2
991	PVSSTVSGTTQSWSSLVK	18	OHexNAc	_PVS(oh)STVSGTTQSWSSLVK_	Q9ULT8	E3 ubiquitin-protein ligase HECTD1	3	685.348	2.31	3.814e-20	121.47	1
992	PVSSTVSGTTQSWSSLVK	18	OHexNAc	_PVS(oh)STVSGTTQSWSSLVK_	Q9ULT8	E3 ubiquitin-protein ligase HECTD1	3	685.348	1.016	1.5587e-28	133.24	1
993	PWKPGDKEPCAHPNSR	16	Unmodified	_PWKPGDKEPCAHPNSR_	Q16822	Phosphoenolpyruvate carboxykinase [GTP], mitochondrial	5	375.984	0.11376	0.017367	33.36	1
994	PYNPSMSKPDGWGVTK	16	Oxidation (M)	_PYNPSM(ox)SKPDGWGVTK_	Q93088	Betaine--homocysteine S-methyltransferase 1	3	593.951	1.1694	0.0020089	58.98	1
995	PYNPSMSKPDGWGVTK	16	Unmodified	_PYNPSMSKPDGWGVTK_	Q93088	Betaine--homocysteine S-methyltransferase 1	3	588.619	0.9795	0.00024394	78.078	1
996	QAGLVSK	7	Unmodified	_QAGLVSK_	P30084	Enoyl-CoA hydratase, mitochondrial	2	351.711	1.1637	0.022396	60.019	1
997	QAGPASVPLR	10	Unmodified	_QAGPASVPLR_	P30101	Protein disulfide-isomerase A3	2	498.285	0.73459	0.019613	51.286	1
998	QASEGPLK	8	Unmodified	_QASEGPLK_	P04406	Glyceraldehyde-3-phosphate dehydrogenase	2	415.224	1.7869	0.0010275	77.662	1
999	QAVAQTVEELK	11	Unmodified	_QAVAQTVEELK_	A2RTY3	Protein HEATR9	4	304.67	-0.15128	0.02266	55.314	1
1000	QAVLGAGLPISTPCTTINK	19	Unmodified	_QAVLGAGLPISTPCTTINK_	P24752	Acetyl-CoA acetyltransferase, mitochondrial	3	647.687	1.3678	1.4003e-13	103.88	1
1001	QCSSGLQAVASIAGGIR	17	Unmodified	_QCSSGLQAVASIAGGIR_	P09110	3-ketoacyl-CoA thiolase, peroxisomal	3	558.958		4.9869e-11	69.979	1
1002	QDVDNASLAR	10	Unmodified	_QDVDNASLAR_	P08670	Vimentin	2	544.77	0.84957	1.0969e-05	81.565	1
1003	QEILAALEK	9	Unmodified	_QEILAALEK_	P07602	Prosaposin	2	507.795	2.0796	1.0421e-07	96.229	1
1004	QELCPRR	7	Unmodified	_QELCPRR_	O94991	SLIT and NTRK-like protein 5	2	479.748		0.017881	35.149	1
1009	QESTEYR	7	Unmodified	_QESTEYR_	P08670	Vimentin	2	456.707	0.96416	0.021755	60.436	1
1010	QEYDESGPSIVHR	13	Unmodified	_QEYDESGPSIVHR_	P63261	Actin, cytoplasmic 2	3	506.239	0.60747	2.7839e-05	89.26	1
1011	QFAPEYEK	8	Unmodified	_QFAPEYEK_	P13667	Protein disulfide-isomerase A4	2	506.243	1.0547	0.010192	63.816	1
1012	QFTPCQLLADHANSPNKK	18	Unmodified	_QFTPCQLLADHANSPNKK_	P40939	Trifunctional enzyme subunit alpha, mitochondrial	4	518.011	0.95067	0.00033986	63.302	1
1013	QHGIPIPVTPK	11	Unmodified	_QHGIPIPVTPK_	P00966	Argininosuccinate synthase	3	396.236	0.32813	2.6628e-05	84.479	1
1014	QHGIPIPVTPK	11	Unmodified	_QHGIPIPVTPK_	P00966	Argininosuccinate synthase	3	396.236		0.024865	30.889	1
1015	QIDNPDYK	8	Unmodified	_QIDNPDYK_	P27797	Calreticulin	2	496.738	0.76987	0.0044942	68.657	1
1016	QINDYVEK	8	Unmodified	_QINDYVEK_	P01009	Alpha-1-antitrypsin	2	504.753	0.9788	1.1487e-06	94.692	1
1017	QITVNDLPVGR	11	Unmodified	_QITVNDLPVGR_	Q06830	Peroxiredoxin-1	2	606.341	0.83475	4.1142e-05	85.522	1
1018	QKPITPETAEK	11	Unmodified	_QKPITPETAEK_	P60953	Cell division control protein 42 homolog	3	414.563		0.016146	37.968	1
1019	QKTEEELLETTLK	13	Unmodified	_QKTEEELLETTLK_	P23141	Liver carboxylesterase 1	3	521.282	2.1389	0.00047406	77.776	1
1020	QLAAENR	7	Unmodified	_QLAAENR_	P35579	Myosin-9	2	401.214	0.56547	0.01941	61.962	1
1021	QLAPIWDK	8	Unmodified	_QLAPIWDK_	P07237	Protein disulfide-isomerase	2	485.771	2.532	1.5624e-06	91.867	1
1023	QLFHPEQLITGK	12	Unmodified	_QLFHPEQLITGK_	Q9BQE3	Tubulin alpha-1C chain	3	470.93	0.83153	2.0487e-13	112.44	1
1024	QLIVGVNK	8	Unmodified	_QLIVGVNK_	Q5VTE0	Putative elongation factor 1-alpha-like 3	2	435.774	1.2029	4.0678e-16	116.73	1
1025	QLVEIEK	7	Unmodified	_QLVEIEK_	P00739	Haptoglobin-related protein	2	429.75	1.2941	0.0041713	74.92	1
1029	QNLIAEVSTK	10	Unmodified	_QNLIAEVSTK_	P31327	Carbamoyl-phosphate synthase [ammonia], mitochondrial	2	551.809		0.0083795	57.175	1
1030	QPGITFIAAK	10	Unmodified	_QPGITFIAAK_	P07339	Cathepsin D	2	523.306	1.9198	0.013125	55.314	1
1031	QQYESVAAK	9	Unmodified	_QQYESVAAK_	P08670	Vimentin	2	512.259	1.5601	0.00037277	77.062	1
1032	QSVENDIHGLR	11	Unmodified	_QSVENDIHGLR_	P05783	Keratin, type I cytoskeletal 18	3	423.218	0.11928	2.3615e-08	96.82	1
1036	QVAQNLDR	8	Unmodified	_QVAQNLDR_	P30038	Delta-1-pyrroline-5-carboxylate dehydrogenase, mitochondrial	2	472.251	0.75998	0.020866	57.59	1
1037	QVFGEATK	8	Unmodified	_QVFGEATK_	P07339	Cathepsin D	2	440.232	1.3051	0.0075558	66.056	1
1038	QVHPDTGISSK	11	Unmodified	_QVHPDTGISSK_	Q99879	Histone H2B type 1-M	3	390.203	0.62141	1.8916e-49	156.36	1
1039	QVHPDTGISSK	11	Unmodified	_QVHPDTGISSK_	Q99879	Histone H2B type 1-M	3	390.203	0.68258	6.5656e-05	80.69	1
1040	QVLLHQQAK	9	Unmodified	_QVLLHQQAK_	P02788	Lactotransferrin	3	355.545		3.945e-11	99.442	1
1041	QVNEPHIR	8	Unmodified	_QVNEPHIR_	P12109	Collagen alpha-1(VI) chain	3	331.514	-0.32461	0.0013302	71.692	1
1042	QVQSLTCEVDALK	13	Unmodified	_QVQSLTCEVDALK_	P08670	Vimentin	3	497.589	1.4414	3.5822e-36	136.24	1
1043	RAPFDLFENR	10	Unmodified	_RAPFDLFENR_	P07900	Heat shock protein HSP 90-alpha	3	422.219		0.0028937	51.286	1
1044	REAILAK	7	Unmodified	_REAILAK_	Q2M1P5	Kinesin-like protein KIF7	3	267.504	0.14541	0.00107	77.282	1
1045	REDLLNNAAHAGK	13	Unmodified	_REDLLNNAAHAGK_	P80404	4-aminobutyrate aminotransferase, mitochondrial	4	352.938	0.2431	0.00766	49.243	2
1046	RFDDAVVQSDMK	12	Oxidation (M)	_RFDDAVVQSDM(ox)K_	P11142	Heat shock cognate 71 kDa protein	3	476.226	0.80726	0.0018748	55.724	1
1051	RQDDLISSSVPSTTSTPTVTSAAGLQK	27	3 OHexNAc	_RQDDLISSS(oh)VPSTTSTPTVT(oh)S(oh)AAGLQK_	O14974	Protein phosphatase 1 regulatory subunit 12A	4	839.916	0.83168	4.8998e-21	102.75	1
1052	RSPSPPPTR	9	2 OHexNAc	_RSPS(oh)PPPT(oh)R_	Q8IYB3	Serine/arginine repetitive matrix protein 1	3	467.572	-0.51919	0.021271	42.083	1
1053	RSPSPPPTR	9	2 OHexNAc	_RSPS(oh)PPPT(oh)R_	Q8IYB3	Serine/arginine repetitive matrix protein 1	3	467.572	0.19024	0.023042	40.475	1
1054	SAAETVTK	8	OHexNAc	_S(oh)AAETVTK_	P61604	10 kDa heat shock protein, mitochondrial	2	505.256	1.4794	2.6204e-10	108.7	1
1055	SAAETVTK	8	Unmodified	_SAAETVTK_	P61604	10 kDa heat shock protein, mitochondrial	2	403.716	0.98724	5.7715e-16	113.62	1
1056	SAEDLDK	7	Unmodified	_SAEDLDK_	P09210	Glutathione S-transferase A2	2	389.185	1.034	5.8501e-10	103.74	1
1057	SAFEYGGQK	9	Unmodified	_SAFEYGGQK_	P30038	Delta-1-pyrroline-5-carboxylate dehydrogenase, mitochondrial	2	493.733	0.85818	1.9184e-05	86.898	1
1058	SALTVQFVQGIFVEK	15	Unmodified	_SALTVQFVQGIFVEK_	P62834	Ras-related protein Rap-1A	3	555.979		0.00032804	51.771	1
1059	SAPASQASLR	10	OHexNAc	_SAPAS(oh)QASLR_	Q14980	Nuclear mitotic apparatus protein 1	2	595.804	1.0008	0.015021	62.528	1
1060	SAVEDEGLK	9	Unmodified	_SAVEDEGLK_	P0DMV9	Heat shock 70 kDa protein 1B	2	474.238	1.4005	1.0908e-11	105.98	1
1061	SAVSTSVPTKPTENISK	17	2 OHexNAc	_SAVSTSVPTKPT(oh)ENIS(oh)K_	Q5VT52	Regulation of nuclear pre-mRNA domain-containing protein 2	3	718.034	0.5244	0.011708	49.66	1
1062	SAVSTSVPTKPTENISK	17	2 OHexNAc	_S(oh)AVSTSVPT(oh)KPTENISK_	Q5VT52	Regulation of nuclear pre-mRNA domain-containing protein 2	4	538.777	0.62627	2.5275e-05	80.412	1
1063	SAVTALWGK	9	Unmodified	_SAVTALWGK_	P68871	Hemoglobin subunit beta	2	466.764	1.409	7.576e-34	138.08	1
1065	SCNCLLLK	8	Unmodified	_SCNCLLLK_	P06733	Alpha-enolase	2	504.254	0.94255	1.814e-10	103.55	1
1066	SCSPELQQK	9	Unmodified	_SCSPELQQK_	P16152	Carbonyl reductase [NADPH] 1	2	538.756	1.0131	0.026894	52.725	1
1067	SDIAPVAR	8	Unmodified	_SDIAPVAR_	P01023	Alpha-2-macroglobulin	2	414.732	-0.13697	0.013612	60.91	1
1068	SDLQVAAK	8	Unmodified	_SDLQVAAK_	O95954	Formimidoyltransferase-cyclodeaminase	2	416.232	0.60544	1.5624e-06	91.867	1
1069	SENGLEFTSSGSANTETTK	19	Unmodified	_SENGLEFTSSGSANTETTK_	P21796	Voltage-dependent anion-selective channel protein 1	3	653.964	0.85505	0.01514	38.377	1
1070	SESEIVPK	8	OHexNAc	_S(oh)ESEIVPK_	Q9Y450	HBS1-like protein	2	546.277	0.74518	0.00049881	85.355	1
1071	SESTAAAEHK	10	Unmodified	_SESTAAAEHK_	Q16822	Phosphoenolpyruvate carboxykinase [GTP], mitochondrial	3	344.165	-0.037676	3.9616e-26	125.75	1
1072	SGLGSGPK	8	Unmodified	_SGLGSGPK_	O14880	Microsomal glutathione S-transferase 3	2	351.693	0.55434	0.020032	57.859	1
1073	SGPSTVSEPAK	11	OHexNAc	_S(oh)GPSTVSEPAK_	Q6P4R8	Nuclear factor related to kappa-B-binding protein	3	421.542	0.78917	2.0725e-08	98.942	1
1074	SGPVPSR	7	Acetyl (Protein N-term),OHexNAc	_(ac)S(oh)GPVPSR_	Q8NEV1	Casein kinase II subunit alpha 3	2	472.738		0.0048508	53.679	1
1075	SGTSEFLNK	9	Unmodified	_SGTSEFLNK_	P14625	Endoplasmin	2	491.746	1.1768	0.027269	52.579	1
1076	SGTSEFLNK	9	Unmodified	_SGTSEFLNK_	P14625	Endoplasmin	3	328.166		0.026994	33.426	1
1077	SGTVTVAQQAQVVTTVVGGVTK	22	2 OHexNAc	_S(oh)GTVTVAQQAQVVT(oh)TVVGGVTK_	P51610	Host cell factor 1	4	634.839	1.1954	0.00019479	49.525	1
1080	SHFEQWGTLTDCVVMR	16	Unmodified	_SHFEQWGTLTDCVVMR_	Q32P51	Heterogeneous nuclear ribonucleoprotein A1-like 2	3	655.97	0.49715	1.6089e-05	89.484	1
1081	SHGQDYLVGNK	11	Unmodified	_SHGQDYLVGNK_	P09210	Glutathione S-transferase A2	3	406.535	0.46196	0.0040673	58.172	2
1082	SHGQDYLVGNK	11	Unmodified	_SHGQDYLVGNK_	P09210	Glutathione S-transferase A2	3	406.535	0.57971	0.0046392	57.175	1
1083	SHMMDVQGSTQDSAIK	16	Unmodified	_SHMMDVQGSTQDSAIK_	P13667	Protein disulfide-isomerase A4	3	578.931	1.2343	0.0014676	65.467	1
1084	SHSAHFFEFLTK	12	Unmodified	_SHSAHFFEFLTK_	P30046	D-dopachrome decarboxylase	3	484.242	0.75893	4.1784e-05	85.554	1
1085	SIAPSIFGGTDMK	13	Oxidation (M)	_SIAPSIFGGTDM(ox)K_	P33992	DNA replication licensing factor MCM5	3	447.224	2.3827	0.0011239	60.157	1
1086	SIGTANRPMGAGEALR	16	Oxidation (M)	_SIGTANRPM(ox)GAGEALR_	Q12906	Interleukin enhancer-binding factor 3	3	539.611	0.76643	0.0011515	70.451	1
1087	SINAGGHK	8	Unmodified	_SINAGGHK_	P45880	Voltage-dependent anion-selective channel protein 2	3	261.808		0.0015621	66.692	1
1088	SINPDEAVAYGAAVQAAILSGDK	23	Unmodified	_SINPDEAVAYGAAVQAAILSGDK_	P11142	Heat shock cognate 71 kDa protein	3	754.053		3.9675e-13	76.799	1
1089	SIPAYLAETLYYAMK	15	Oxidation (M)	_SIPAYLAETLYYAM(ox)K_	P08758	Annexin A5	3	583.964	0.83802	3.5067e-08	96.464	1
1090	SIPAYLAETLYYAMK	15	Oxidation (M)	_SIPAYLAETLYYAM(ox)K_	P08758	Annexin A5	3	583.964		0.0035311	41.621	1
1091	SIPAYLAETLYYAMK	15	Oxidation (M)	_SIPAYLAETLYYAM(ox)K_	P08758	Annexin A5	3	583.964	3.3144	4.8782e-08	94.09	2
1092	SIPGYPSSPLPGNPTPPMTPSSSVPYMSPNQEVK	34	2 Oxidation (M)	_SIPGYPSSPLPGNPTPPM(ox)TPSSSVPYM(ox)SPNQEVK_	Q8NF64	Zinc finger MIZ domain-containing protein 2	4	893.929	0.65263	3.6753e-15	60.762	1
1093	SIPGYPSSPLPGNPTPPMTPSSSVPYMSPNQEVK	34	Oxidation (M)	_SIPGYPSSPLPGNPTPPMTPSSSVPYM(ox)SPNQEVK_	Q8NF64	Zinc finger MIZ domain-containing protein 2	4	889.93	0.51153	5.8298e-14	57.613	1
1094	SIPICTLK	8	Unmodified	_SIPICTLK_	P22314	Ubiquitin-like modifier-activating enzyme 1	2	466.268	0.77142	1.9499e-32	141.48	3
1095	SIPICTLK	8	Unmodified	_SIPICTLK_	P22314	Ubiquitin-like modifier-activating enzyme 1	3	311.181	-0.4479	1.8103e-09	102.51	1
1096	SIPMTVDFIR	10	Unmodified	_SIPMTVDFIR_	P00492	Hypoxanthine-guanine phosphoribosyltransferase	2	589.816	1.4516	9.6058e-06	82.831	1
1097	SIPVSAR	7	Unmodified	_SIPVSAR_	P24821	Tenascin	2	365.216	-0.068354	1.8379e-06	98.457	1
1098	SIQCLTVHK	9	Unmodified	_SIQCLTVHK_	O75083	WD repeat-containing protein 1	3	362.531		1.0431e-16	104.22	1
1099	SIRPGLSPYR	10	Unmodified	_SIRPGLSPYR_	Q14697	Neutral alpha-glucosidase AB	3	382.552	0.33492	4.4076e-19	117.14	1
1100	SIRPGLSPYR	10	Unmodified	_SIRPGLSPYR_	Q14697	Neutral alpha-glucosidase AB	3	382.552	-0.074145	1.1432e-72	168.3	1
1101	SIRPGLSPYR	10	Unmodified	_SIRPGLSPYR_	Q14697	Neutral alpha-glucosidase AB	3	382.552	0.0029284	4.3901e-09	93.561	1
1102	SIRPGLSPYR	10	Unmodified	_SIRPGLSPYR_	Q14697	Neutral alpha-glucosidase AB	3	382.552	0.30023	3.5178e-15	113.22	1
1103	SISAALEHK	9	Unmodified	_SISAALEHK_	P04114	Apolipoprotein B-100	3	319.178	0.036993	8.1482e-09	101.65	2
1104	SISGPSVGVMEMR	13	2 Oxidation (M),OHexNAc	_SIS(oh)GPSVGVM(ox)EM(ox)R_	Q8NFH5	Nucleoporin NUP35	3	528.913	0.48482	0.0008893	73.833	1
1105	SISLYYTGEK	10	Unmodified	_SISLYYTGEK_	P19338	Nucleolin	2	580.795		2.5751e-11	96.229	1
1106	SISLYYTGEK	10	Unmodified	_SISLYYTGEK_	P19338	Nucleolin	2	580.795	1.1266	7.213e-46	145.91	1
1107	SISLYYTGEK	10	Unmodified	_SISLYYTGEK_	P19338	Nucleolin	2	580.795		0.020909	53.567	1
1108	SISQSISGQK	10	OHexNAc	_S(oh)ISQSISGQK_	Q8WXI9	Transcriptional repressor p66-beta	3	413.214	0.32739	1.7014e-147	220.48	2
1109	SISQSISGQK	10	OHexNAc	_S(oh)ISQSISGQK_	Q8WXI9	Transcriptional repressor p66-beta	2	619.317	1.1514	1.0251e-25	130.61	1
1111	SKECVPK	7	Unmodified	_SKECVPK_	P07327	Alcohol dehydrogenase 1A	3	283.15	0.51083	0.014916	52.716	1
1112	SKNFETLER	9	2 OHexNAc	_S(oh)KNFET(oh)LER_	Q3LI81	Keratin-associated protein 27-1	4	383.189	0.13694	0.017926	43.297	1
1113	SLAINPK	7	OHexNAc	_S(oh)LAINPK_	Q9Y4G6	Talin-2	2	473.266	0.80668	1.8762e-15	120.99	1
1114	SLAINPK	7	OHexNAc	_S(oh)LAINPK_	Q9Y4G6	Talin-2	3	315.847	0.019854	1.3985e-15	114.89	1
1115	SLDDVIK	7	Unmodified	_SLDDVIK_	P00352	Retinal dehydrogenase 1	2	395.221	1.0295	0.00063408	83.206	1
1116	SLDLDISK	8	Unmodified	_SLDLDISK_	P42765	3-ketoacyl-CoA thiolase, mitochondrial	2	445.745	0.5428	5.7715e-16	113.62	1
1117	SLETENAGLR	10	Unmodified	_SLETENAGLR_	P02545	Prelamin-A/C	2	545.28	0.80028	0.0068685	59.198	1
1119	SLGQWLQEEK	10	Unmodified	_SLGQWLQEEK_	P31327	Carbamoyl-phosphate synthase [ammonia], mitochondrial	2	609.312	2.0708	9.2041e-06	83.204	1
1120	SLGQWLQEEK	10	Unmodified	_SLGQWLQEEK_	P31327	Carbamoyl-phosphate synthase [ammonia], mitochondrial	3	406.544	1.3897	0.0030863	61.344	1
1123	SLQQPGLPSQSCSVQSSGGQPPGR	24	OHexNAc	_S(oh)LQQPGLPSQSCSVQSSGGQPPGR_	Q53ET0	CREB-regulated transcription coactivator 2	3	881.421	0.74575	0.00014736	41.247	1
1124	SLTNDWEDHLAVK	13	Unmodified	_SLTNDWEDHLAVK_	P07900	Heat shock protein HSP 90-alpha	3	509.919	0.43215	0.0025013	68.044	1
1125	SLVEASSSGVSVLSLCEK	18	Unmodified	_SLVEASSSGVSVLSLCEK_	Q9UQ80	Proliferation-associated protein 2G4	3	617.984	0.66352	1.0935e-19	113.47	1
1126	SNFAEALAAHK	11	Unmodified	_SNFAEALAAHK_	P07237	Protein disulfide-isomerase	3	386.868	0.48019	2.7047e-05	84.365	1
1127	SNFAEALAAHK	11	Unmodified	_SNFAEALAAHK_	P07237	Protein disulfide-isomerase	3	386.868	0.58157	0.003526	59.116	1
1128	SNIHCNTIAPNAGSR	15	Unmodified	_SNIHCNTIAPNAGSR_	P51659	Peroxisomal multifunctional enzyme type 2	3	537.927	0.75639	0.015133	48.899	1
1129	SNVSDAVAQSTR	12	Unmodified	_SNVSDAVAQSTR_	P60174	Triosephosphate isomerase	2	617.805	0.62524	0.0053192	61.657	1
1130	SNVSDAVAQSTR	12	Unmodified	_SNVSDAVAQSTR_	P60174	Triosephosphate isomerase	3	412.206	-0.058343	0.0019519	69.92	1
1131	SPAVATSTAAPPPPSSPLPSK	21	OHexNAc	_S(oh)PAVATSTAAPPPPSSPLPSK_	Q14157	Ubiquitin-associated protein 2-like	3	721.711	0.80425	0.0012277	44.167	1
1132	SPAVATSTAAPPPPSSPLPSK	21	OHexNAc	_S(oh)PAVATSTAAPPPPSSPLPSK_	Q14157	Ubiquitin-associated protein 2-like	4	541.535	0.72404	0.0013186	46.57	1
1133	SPDDPSR	7	Unmodified	_SPDDPSR_	P06733	Alpha-enolase	2	387.175	0.71534	0.014354	65.252	1
1134	SPDTFVR	7	Unmodified	_SPDTFVR_	P13804	Electron transfer flavoprotein subunit alpha, mitochondrial	2	411.211	0.41482	0.029616	57.281	1
1135	SPELQAEAK	9	Unmodified	_SPELQAEAK_	P02652	Apolipoprotein A-II	2	486.753	1.0061	0.0001513	79.659	1
1136	SPELQAEAK	9	Unmodified	_SPELQAEAK_	P02652	Apolipoprotein A-II	3	324.838		0.022559	36.424	1
1137	SPSPPPTR	8	2 OHexNAc	_SPS(oh)PPPT(oh)R_	Q8IYB3	Serine/arginine repetitive matrix protein 1	3	415.538	-0.54894	0.020032	42.788	1
1138	SPTLGASNR	9	Unmodified	_SPTLGASNR_	P05164	Myeloperoxidase	2	451.738	0.25976	0.032953	50.353	1
1139	SPTTTASVSATAAPR	15	OHexNAc	_S(oh)PTTTASVSATAAPR_	Q15723	ETS-related transcription factor Elf-2	3	540.941	0.57176	0.00061858	79.293	1
1140	SPVAVQSTK	9	Unmodified	_SPVAVQSTK_	Q13011	Delta(3,5)-Delta(2,4)-dienoyl-CoA isomerase, mitochondrial	2	458.759	0.95579	0.0001513	79.659	1
1141	SQFEAQK	7	Unmodified	_SQFEAQK_	O75874	Isocitrate dehydrogenase [NADP] cytoplasmic	2	419.209	1.1923	0.0035301	76.064	2
1142	SQGAALDK	8	Unmodified	_SQGAALDK_	P40925	Malate dehydrogenase, cytoplasmic	2	395.209	0.90983	0.010417	63.624	1
1143	SQIFSTASDNQPTVTIK	17	Unmodified	_SQIFSTASDNQPTVTIK_	P11021	Endoplasmic reticulum chaperone BiP	3	612.983	0.8578	5.8919e-09	100.04	1
1144	SQIHDIVLVGGSTR	14	Unmodified	_SQIHDIVLVGGSTR_	P11142	Heat shock cognate 71 kDa protein	3	494.607	0.10407	0.0013355	75.911	1
1145	SQNRPQGQSTQPSNAAGTNTTSASTPR	27	2 OHexNAc	_SQNRPQGQSTQPSNAAGTNTTSAS(oh)T(oh)PR_	Q9UHD9	Ubiquilin-2	3	1050.82	0.81845	9.151e-10	66.419	1
1146	SQNRPQGQSTQPSNAAGTNTTSASTPR	27	2 OHexNAc	_SQNRPQGQST(oh)QPSNAAGTNTTS(oh)ASTPR_	Q9UHD9	Ubiquilin-2	4	788.369	1.1461	4.1787e-17	101.34	2
1147	SQNRPQGQSTQPSNAAGTNTTSASTPR	27	2 OHexNAc	_SQNRPQGQSTQPS(oh)NAAGTNT(oh)TSASTPR_	Q9UHD9	Ubiquilin-2	5	630.896	1.0261	4.6788e-12	71.207	1
1148	SQNRPQGQSTQPSNAAGTNTTSASTPR	27	2 OHexNAc	_SQNRPQGQS(oh)TQPSNAAGTNT(oh)TSASTPR_	Q9UHD9	Ubiquilin-2	5	630.896	0.39805	1.2639e-142	201.66	1
1149	SQNRPQGQSTQPSNAAGTNTTSASTPR	27	2 OHexNAc	_SQNRPQGQST(oh)QPSNAAGTNTTS(oh)ASTPR_	Q9UHD9	Ubiquilin-2	4	788.369	0.78213	6.1409e-72	165.17	1
1150	SQNRPQGQSTQPSNAAGTNTTSASTPR	27	2 OHexNAc	_S(oh)QNRPQGQSTQPSNAAGTNT(oh)TSASTPR_	Q9UHD9	Ubiquilin-2	3	1050.82	0.47935	3.1131e-12	78.906	1
1151	SQPAPAEFR	9	Unmodified	_SQPAPAEFR_	P25325	3-mercaptopyruvate sulfurtransferase	2	501.754	0.77731	0.032953	50.353	1
1152	SQPVLQIFVHGESLR	15	Unmodified	_SQPVLQIFVHGESLR_	Q9ULC5	Long-chain-fatty-acid--CoA ligase 5	3	570.649	0.37049	5.5434e-19	121.45	1
1153	SQPVTLPEAR	10	OHexNAc	_S(oh)QPVTLPEAR_	Q7RTP6	[F-actin]-monooxygenase MICAL3	2	650.841	1.099	0.0043123	69.03	1
1154	SQQALVQK	8	Unmodified	_SQQALVQK_	P24539	ATP synthase F(0) complex subunit B1, mitochondrial	2	451.259	0.91697	1.303e-07	101.65	1
1155	SQSAAVTPSSTTSSTR	16	OHexNAc	_SQSAAVTPS(oh)STTSSTR_	Q16186	Proteasomal ubiquitin receptor ADRM1	3	590.95	0.082253	2.1086e-36	137.64	1
1156	SQSAAVTPSSTTSSTR	16	OHexNAc	_SQSAAVTPSS(oh)TTSSTR_	Q16186	Proteasomal ubiquitin receptor ADRM1	3	590.95	0.88753	8.1183e-27	128.38	1
1157	SQSAAVTPSSTTSSTR	16	Unmodified	_SQSAAVTPSSTTSSTR_	Q16186	Proteasomal ubiquitin receptor ADRM1	2	784.382	0.12959	0.0023666	69.188	1
1158	SQSAAVTPSSTTSSTR	16	Unmodified	_SQSAAVTPSSTTSSTR_	Q16186	Proteasomal ubiquitin receptor ADRM1	2	784.382	0.70393	0.0023724	69.111	1
1159	SRSHTPSR	8	OHexNAc	_S(oh)RSHTPSR_	P18583	Protein SON	2	565.781	0.037678	0.027435	42.599	1
1160	SSALASK	7	Unmodified	_SSALASK_	P31327	Carbamoyl-phosphate synthase [ammonia], mitochondrial	2	332.187	0.39134	0.0016194	79.474	1
1161	SSASVPK	7	OHexNAc	_S(oh)SASVPK_	Q04206	Transcription factor p65	2	439.727	1.1509	8.0645e-06	96.665	1
1162	SSGCFPNMAAK	11	Oxidation (M),OHexNAc	_S(oh)SGCFPNM(ox)AAK_	Q96I24	Far upstream element-binding protein 3	3	463.532	0.92826	0.0030842	51.726	1
1163	SSPGTESAGK	10	3 OHexNAc	_S(oh)SPGT(oh)ES(oh)AGK_	O15178	Brachyury protein	3	510.562	0.91331	0.016063	43.308	1
1164	SSPSLTILAGGK	12	Unmodified	_SSPSLTILAGGK_	P30038	Delta-1-pyrroline-5-carboxylate dehydrogenase, mitochondrial	2	565.824	0.97057	2.977e-05	89.301	1
1165	SSPSLTILAGGK	12	Unmodified	_SSPSLTILAGGK_	P30038	Delta-1-pyrroline-5-carboxylate dehydrogenase, mitochondrial	3	377.552	1.2772	6.353e-08	94.465	1
1166	SSPSLTILAGGK	12	Unmodified	_SSPSLTILAGGK_	P30038	Delta-1-pyrroline-5-carboxylate dehydrogenase, mitochondrial	2	565.824	2.0543	0.0028067	72.29	1
1168	SSSAGFSFGTGVINSTPAPANTIVTSENK	29	2 OHexNAc	_SSSAGFSFGTGVINS(oh)T(oh)PAPANTIVTSENK_	P49790	Nuclear pore complex protein Nup153	4	812.643	0.6503	1.6856e-11	58.349	1
1169	SSSAGFSFGTGVINSTPAPANTIVTSENK	29	OHexNAc	_S(oh)SSAGFSFGTGVINSTPAPANTIVTSENK_	P49790	Nuclear pore complex protein Nup153	4	761.873	0.59415	7.4476e-60	146.53	1
1170	SSSAGFSFGTGVINSTPAPANTIVTSENK	29	OHexNAc	_S(oh)SSAGFSFGTGVINSTPAPANTIVTSENK_	P49790	Nuclear pore complex protein Nup153	3	1015.49	0.23129	1.0723e-14	76.909	1
1171	SSSSTNTSLLTSK	13	OHexNAc	_SSS(oh)STNTSLLTSK_	Q9NXV6	CDKN2A-interacting protein	3	505.918	0.58238	3.6708e-76	175.26	2
1172	SSSSTNTSLLTSK	13	OHexNAc	_S(oh)SSSTNTSLLTSK_	Q9NXV6	CDKN2A-interacting protein	2	758.373	0.47356	2.1625e-18	122.01	1
1173	SSTSLTLTVR	10	OHexNAc	_S(oh)STSLTLTVR_	P15822	Zinc finger protein 40	2	634.341	0.74146	0.00079586	77.597	1
1174	SSTSLTLTVR	10	OHexNAc	_SSTSLTLT(oh)VR_	P15822	Zinc finger protein 40	2	634.341	1.0075	1.2553e-25	127.17	2
1175	SSTSLTLTVR	10	OHexNAc	_S(oh)STSLTLTVR_	P15822	Zinc finger protein 40	3	423.23	0.27616	1.1858e-58	164.11	1
1176	SSTSLTLTVR	10	OHexNAc	_S(oh)STSLTLTVR_	P15822	Zinc finger protein 40	2	634.341	0.65623	1.9994e-18	120.55	1
1177	SSVATTSGK	9	OHexNAc	_S(oh)SVATTSGK_	Q14157	Ubiquitin-associated protein 2-like	2	520.759	0.40607	1.5293e-07	99.5	1
1178	SSVATTSGK	9	OHexNAc	_S(oh)SVATTSGK_	Q14157	Ubiquitin-associated protein 2-like	3	347.508	-0.44729	1.1597e-17	119.39	1
1179	STEANVLPPSSIGFTFSVPVAK	22	2 OHexNAc	_S(oh)T(oh)EANVLPPSSIGFTFSVPVAK_	P49790	Nuclear pore complex protein Nup153	3	885.453	1.6914	5.7396e-09	87.61	3
1180	STEANVLPPSSIGFTFSVPVAK	22	2 OHexNAc	_ST(oh)EANVLPPS(oh)SIGFTFSVPVAK_	P49790	Nuclear pore complex protein Nup153	4	664.342	2.1031	9.1531e-07	68.834	3
1181	STEANVLPPSSIGFTFSVPVAK	22	2 OHexNAc	_ST(oh)EANVLPPS(oh)SIGFTFSVPVAK_	P49790	Nuclear pore complex protein Nup153	4	664.342	1.7344	3.2946e-05	57.347	1
1182	STEANVLPPSSIGFTFSVPVAK	22	OHexNAc	_S(oh)TEANVLPPSSIGFTFSVPVAK_	P49790	Nuclear pore complex protein Nup153	3	817.76	2.1032	1.3992e-06	69.578	1
1183	STEANVLPPSSIGFTFSVPVAK	22	OHexNAc	_S(oh)TEANVLPPSSIGFTFSVPVAK_	P49790	Nuclear pore complex protein Nup153	3	817.76	1.1773	6.6955e-06	63.225	1
1184	STELLIR	7	Unmodified	_STELLIR_	Q71DI3	Histone H3.2	2	416.25	0.18879	0.011618	67.032	1
1185	STESFTSTSR	10	OHexNAc	_S(oh)TESFTSTSR_	Q12774	Rho guanine nucleotide exchange factor 5	2	653.294	1.0788	0.0017444	73.435	1
1186	STGEPLGHVPAR	12	OHexNAc	_S(oh)TGEPLGHVPAR_	Q93052	Lipoma-preferred partner	3	475.244	0.5564	6.4425e-08	96.673	2
1187	STGGAPTFNVTVTK	14	Unmodified	_STGGAPTFNVTVTK_	P07737	Profilin-1	3	460.577	0.4886	0.0024144	71.279	1
1188	STGGAPTFNVTVTK	14	Unmodified	_STGGAPTFNVTVTK_	P07737	Profilin-1	2	690.362	0.75297	1.0616e-18	121.82	1
1189	STGSIVGQQPFGGAR	15	Unmodified	_STGSIVGQQPFGGAR_	P30038	Delta-1-pyrroline-5-carboxylate dehydrogenase, mitochondrial	3	487.92	0.21644	1.3523e-07	94.287	1
1190	STGSIVGQQPFGGAR	15	Unmodified	_STGSIVGQQPFGGAR_	P30038	Delta-1-pyrroline-5-carboxylate dehydrogenase, mitochondrial	2	731.376	1.1485	4.8298e-05	89.624	1
1191	STGSIVGQQPFGGAR	15	Unmodified	_STGSIVGQQPFGGAR_	P30038	Delta-1-pyrroline-5-carboxylate dehydrogenase, mitochondrial	3	487.92	0.49966	1.6208e-07	92.65	1
1192	STGSWSTLK	9	Unmodified	_STGSWSTLK_	P00751	Complement factor B	2	483.748	1.2645	0.00051565	75.387	1
1193	STHDHWK	7	Unmodified	_STHDHWK_	Q15181	Inorganic pyrophosphatase	3	304.144	-0.48684	0.022628	53.554	1
1194	STIAAPTSSALSSQPIFTTAIDDR	24	2 OHexNAc	_S(oh)TIAAPTSSALSSQPIFT(oh)TAIDDR_	O43432	Eukaryotic translation initiation factor 4 gamma 3	3	952.805	0.4378	3.469e-67	160.25	1
1195	STIAAPTSSALSSQPIFTTAIDDR	24	2 OHexNAc	_S(oh)TIAAPTSSALSSQPIFT(oh)TAIDDR_	O43432	Eukaryotic translation initiation factor 4 gamma 3	4	714.855	0.49916	4.9698e-13	99.567	1
1196	STIAAPTSSALSSQPIFTTAIDDR	24	OHexNAc	_ST(oh)IAAPTSSALSSQPIFTTAIDDR_	O43432	Eukaryotic translation initiation factor 4 gamma 3	3	885.112	0.4435	4.1547e-82	174.59	1
1197	STIAAPTSSALSSQPIFTTAIDDR	24	OHexNAc	_S(oh)TIAAPTSSALSSQPIFTTAIDDR_	O43432	Eukaryotic translation initiation factor 4 gamma 3	2	1327.16	-0.12321	3.8758e-07	72.228	1
1198	STIAAPTSSALSSQPIFTTAIDDR	24	OHexNAc	_S(oh)TIAAPTSSALSSQPIFTTAIDDR_	O43432	Eukaryotic translation initiation factor 4 gamma 3	4	664.086	0.70867	8.7524e-10	90.388	1
1199	STIAAPTSSALSSQPIFTTAIDDR	24	OHexNAc	_S(oh)TIAAPTSSALSSQPIFTTAIDDR_	O43432	Eukaryotic translation initiation factor 4 gamma 3	3	885.112		2.8008e-60	127.24	1
1200	STIAAPTSSALSSQPIFTTAIDDR	24	OHexNAc	_ST(oh)IAAPTSSALSSQPIFTTAIDDR_	O43432	Eukaryotic translation initiation factor 4 gamma 3	3	885.112	1.6745	1.9172e-117	197.32	2
1201	STIAAPTSSALSSQPIFTTAIDDR	24	OHexNAc	_S(oh)TIAAPTSSALSSQPIFTTAIDDR_	O43432	Eukaryotic translation initiation factor 4 gamma 3	2	1327.16	0.82934	1.5485e-07	77.731	1
1202	STIAAPTSSALSSQPIFTTAIDDR	24	OHexNAc	_S(oh)TIAAPTSSALSSQPIFTTAIDDR_	O43432	Eukaryotic translation initiation factor 4 gamma 3	4	664.086	1.8208	9.576e-06	58.349	1
1203	STIAAPTSSALSSQPIFTTAIDDR	24	OHexNAc	_ST(oh)IAAPTSSALSSQPIFTTAIDDR_	O43432	Eukaryotic translation initiation factor 4 gamma 3	3	885.112	0.86215	7.4178e-67	162.44	1
1204	STLEPVEK	8	Unmodified	_STLEPVEK_	P0DMV9	Heat shock 70 kDa protein 1B	2	451.745	0.73935	0.00033217	80.688	1
1205	STPEYFAER	9	Unmodified	_STPEYFAER_	P08133	Annexin A6	2	550.256	0.58052	0.0084847	61.161	1
1206	STPEYFAER	9	Unmodified	_STPEYFAER_	P08133	Annexin A6	2	550.256	0.91621	0.00085141	71.451	1
1207	STPEYFAER	9	Unmodified	_STPEYFAER_	P08133	Annexin A6	2	550.256	0.40873	0.02426	53.756	1
1208	STPSTSTTPTATQPTSLGQLAVQSPGQSNQTTNPK	35	2 OHexNAc	_STPSTSTTPTATQPT(oh)SLGQLAVQS(oh)PGQSNQTTNPK_	Q7Z3K3	Pogo transposable element with ZNF domain	4	980.728	0.40399	4.6083e-21	67.913	1
1209	STPSTSTTPTATQPTSLGQLAVQSPGQSNQTTNPK	35	2 OHexNAc	_STPSTSTTPTATQPT(oh)S(oh)LGQLAVQSPGQSNQTTNPK_	Q7Z3K3	Pogo transposable element with ZNF domain	5	784.784	0.66956	3.5798e-27	89.751	1
1210	STPSTSTTPTATQPTSLGQLAVQSPGQSNQTTNPK	35	OHexNAc	_STPSTSTTPTATQPTS(oh)LGQLAVQSPGQSNQTTNPK_	Q7Z3K3	Pogo transposable element with ZNF domain	4	929.958	0.44607	2.231e-14	58.891	1
1211	STPVTSAVQIPEVK	14	OHexNAc	_S(oh)TPVTSAVQIPEVK_	Q96KR1	Zinc finger RNA-binding protein	3	553.633	0.86739	0.00272	73.279	2
1212	STPVTSAVQIPEVK	14	OHexNAc	_S(oh)TPVTSAVQIPEVK_	Q96KR1	Zinc finger RNA-binding protein	3	553.633		1.6414e-06	58.98	1
1213	STPVTSAVQIPEVK	14	OHexNAc	_S(oh)TPVTSAVQIPEVK_	Q96KR1	Zinc finger RNA-binding protein	3	553.633	0.81475	1.7747e-77	178	3
1214	STPVTSAVQIPEVK	14	OHexNAc	_S(oh)TPVTSAVQIPEVK_	Q96KR1	Zinc finger RNA-binding protein	2	829.946	0.52248	1.6925e-75	174.68	2
1215	STPVTSAVQIPEVK	14	OHexNAc	_STPVTS(oh)AVQIPEVK_	Q96KR1	Zinc finger RNA-binding protein	4	415.477	-0.1243	8.9208e-12	105.28	1
1216	STPVTSAVQIPEVK	14	Unmodified	_STPVTSAVQIPEVK_	Q96KR1	Zinc finger RNA-binding protein	3	485.94	1.0521	1.514e-05	90.759	1
1217	STSESTAALGCLVK	14	Unmodified	_STSESTAALGCLVK_	P01859	Immunoglobulin heavy constant gamma 2	3	475.241	0.73108	4.4393e-21	124.12	1
1218	STSGEGFQFGK	11	OHexNAc	_ST(oh)SGEGFQFGK_	P0DJD0	RANBP2-like and GRIP domain-containing protein 1	3	449.874	0.89749	0.004786	62.162	1
1219	STSGGTAALGCLVK	14	Unmodified	_STSGGTAALGCLVK_	P0DOX5	Immunoglobulin gamma-1 heavy chain	3	441.231	0.27345	5.1378e-12	104.17	1
1220	STSQTQSLTICHNK	14	2 OHexNAc	_STSQTQS(oh)LT(oh)ICHNK_	Q8NDX5	Polyhomeotic-like protein 3	4	503.488	0.16723	3.0854e-36	135.09	1
1221	STSQTQSLTICHNK	14	2 OHexNAc	_S(oh)TSQTQSLT(oh)ICHNK_	Q8NDX5	Polyhomeotic-like protein 3	3	670.981	0.55318	1.9935e-93	186.56	1
1222	STSQTQSLTICHNK	14	2 OHexNAc	_S(oh)TSQTQSLT(oh)ICHNK_	Q8NDX5	Polyhomeotic-like protein 3	4	503.488	0.63583	6.5718e-93	182.15	2
1223	STSQTQSLTICHNK	14	2 OHexNAc	_STSQTQS(oh)LT(oh)ICHNK_	Q8NDX5	Polyhomeotic-like protein 3	2	1005.97	0.44091	0.023312	43.794	1
1224	STSQTQSLTICHNK	14	2 OHexNAc	_STS(oh)QTQSLT(oh)ICHNK_	Q8NDX5	Polyhomeotic-like protein 3	4	503.488	0.86734	2.9708e-132	209.85	1
1225	STSQTQSLTICHNK	14	2 OHexNAc	_S(oh)TSQTQSLT(oh)ICHNK_	Q8NDX5	Polyhomeotic-like protein 3	3	670.981	1.0358	7.5035e-94	188.04	1
1226	STSQTQSLTICHNK	14	2 OHexNAc	_S(oh)TSQTQSLT(oh)ICHNK_	Q8NDX5	Polyhomeotic-like protein 3	3	670.981	0.99909	2.5701e-132	209.85	1
1227	STSQTQSLTICHNK	14	2 OHexNAc	_S(oh)TSQTQSLT(oh)ICHNK_	Q8NDX5	Polyhomeotic-like protein 3	4	503.488	0.83869	7.654e-19	119.37	2
1228	STSQTQSLTICHNK	14	OHexNAc	_S(oh)TSQTQSLTICHNK_	Q8NDX5	Polyhomeotic-like protein 3	3	603.288	0.62165	3.0477e-26	124.68	1
1229	STSQTQSLTICHNK	14	OHexNAc	_S(oh)TSQTQSLTICHNK_	Q8NDX5	Polyhomeotic-like protein 3	3	603.288	0.97289	3.0671e-229	248.01	1
1230	STSQTQSLTICHNK	14	OHexNAc	_ST(oh)SQTQSLTICHNK_	Q8NDX5	Polyhomeotic-like protein 3	4	452.718	0.73038	4.6974e-111	192.96	2
1231	STSQTQSLTICHNK	14	OHexNAc	_STSQTQS(oh)LTICHNK_	Q8NDX5	Polyhomeotic-like protein 3	4	452.718	0.19942	8.733e-131	203.99	1
1232	STSQTQSLTICHNK	14	OHexNAc	_S(oh)TSQTQSLTICHNK_	Q8NDX5	Polyhomeotic-like protein 3	3	603.288	1.0995	5.9273e-153	214.54	1
1233	STSQTQSLTICHNK	14	3 OHexNAc	_STSQT(oh)QS(oh)LT(oh)ICHNK_	Q8NDX5	Polyhomeotic-like protein 3	3	738.674	0.88806	0.0057704	48.616	1
1234	STSQTQSLTICHNK	14	Unmodified	_STSQTQSLTICHNK_	Q8NDX5	Polyhomeotic-like protein 3	3	535.595	0.75158	1.5524e-61	166.03	1
1235	STSQTQSLTICHNK	14	Unmodified	_STSQTQSLTICHNK_	Q8NDX5	Polyhomeotic-like protein 3	3	535.595	0.91472	4.9548e-76	172.57	1
1236	STSTPTSPGPR	11	OHexNAc	_S(oh)TSTPTSPGPR_	Q8WWM7	Ataxin-2-like protein	2	645.812	0.80793	0.027419	56.569	1
1245	STTSLTSSSTSGSSDK	16	OHexNAc	_STTSLTSSSTSGS(oh)SDK_	P40692	DNA mismatch repair protein Mlh1	3	579.262	1.3454	1.2401e-18	116.13	1
1246	STTSLTSSSTSGSSDK	16	OHexNAc	_STTSLTSS(oh)STSGSSDK_	P40692	DNA mismatch repair protein Mlh1	3	579.262	0.91709	0.026221	46.892	1
1247	STTSLTSSSTSGSSDK	16	OHexNAc	_S(oh)TTSLTSSSTSGSSDK_	P40692	DNA mismatch repair protein Mlh1	2	868.389	0.58846	0.0013154	79.467	1
1248	STTSLTSSSTSGSSDK	16	OHexNAc	_STTS(oh)LTSSSTSGSSDK_	P40692	DNA mismatch repair protein Mlh1	3	579.262	0.91218	1.6736e-76	174.65	1
1249	STTTGHLIYK	10	Unmodified	_STTTGHLIYK_	Q5VTE0	Putative elongation factor 1-alpha-like 3	3	374.205	0.0011005	0.00014202	77.662	1
1250	STVAQLVK	8	Unmodified	_STVAQLVK_	P25705	ATP synthase subunit alpha, mitochondrial	2	423.258	1.2454	1.3015e-06	93.649	1
1251	STVMPAWVIDK	11	Oxidation (M),OHexNAc	_S(oh)TVM(ox)PAWVIDK_	Q8WWV3	Reticulon-4-interacting protein 1, mitochondrial	3	489.246	0.64565	0.0021335	55.899	1
1252	STVQTITVGGVSTSQFK	17	OHexNAc	_S(oh)TVQTITVGGVSTSQFK_	Q6MZP7	Protein lin-54 homolog	3	648.337	0.68902	7.3401e-13	103.4	1
1253	STVTTTTTTVTK	12	3 OHexNAc	_S(oh)TVTTTTT(oh)T(oh)VTK_	Q12830	Nucleosome-remodeling factor subunit BPTF	3	617.305	0.57146	0.00080097	69.188	1
1254	STVTTTTTTVTK	12	3 OHexNAc	_S(oh)TVTTTTTT(oh)VT(oh)K_	Q12830	Nucleosome-remodeling factor subunit BPTF	3	617.305	0.59637	0.00010754	78.95	2
1255	STVTTTTTTVTK	12	3 OHexNAc	_S(oh)TVTTTT(oh)T(oh)TVTK_	Q12830	Nucleosome-remodeling factor subunit BPTF	4	463.231	-0.1062	0.00038978	73.953	2
1256	STVTTTTTTVTK	12	2 OHexNAc	_S(oh)TVTTTTTTVT(oh)K_	Q12830	Nucleosome-remodeling factor subunit BPTF	3	549.612	0.53193	2.9308e-176	225.13	3
1257	STVTTTTTTVTK	12	2 OHexNAc	_S(oh)TVTTTTTTVT(oh)K_	Q12830	Nucleosome-remodeling factor subunit BPTF	2	823.915	0.32589	9.4237e-61	157.11	2
1258	STVTTTTTTVTK	12	2 OHexNAc	_S(oh)TVTTTTTTVT(oh)K_	Q12830	Nucleosome-remodeling factor subunit BPTF	4	412.461	-0.14336	1.6054e-61	164.93	2
1259	STVTTTTTTVTK	12	2 OHexNAc	_S(oh)TVTTTTTTVT(oh)K_	Q12830	Nucleosome-remodeling factor subunit BPTF	3	549.612	0.65279	2.3481e-256	261.17	2
1260	STVTTTTTTVTK	12	2 OHexNAc	_S(oh)TVTTTTT(oh)TVTK_	Q12830	Nucleosome-remodeling factor subunit BPTF	4	412.461	-0.022305	9.3563e-27	124.46	1
1261	STVTTTTTTVTK	12	2 OHexNAc	_S(oh)TVTTTTTTVT(oh)K_	Q12830	Nucleosome-remodeling factor subunit BPTF	2	823.915	0.44898	5.405e-63	167.28	1
1262	STVTTTTTTVTK	12	2 OHexNAc	_STVTTTTTT(oh)VT(oh)K_	Q12830	Nucleosome-remodeling factor subunit BPTF	3	549.612	0.80495	1.8863e-76	173.44	1
1263	STVTTTTTTVTK	12	2 OHexNAc	_STVTTTTTT(oh)VT(oh)K_	Q12830	Nucleosome-remodeling factor subunit BPTF	3	549.612	0.81251	7.8691e-77	175.15	1
1264	STVTTTTTTVTK	12	2 OHexNAc	_S(oh)TVTTTTTTVT(oh)K_	Q12830	Nucleosome-remodeling factor subunit BPTF	3	549.612	0.82737	1.2574e-201	238.81	1
1265	STVTTTTTTVTK	12	2 OHexNAc	_S(oh)TVTTTTTTVT(oh)K_	Q12830	Nucleosome-remodeling factor subunit BPTF	3	549.612	1.1249	8.3396e-28	133.86	1
1266	STVTTTTTTVTK	12	2 OHexNAc	_S(oh)TVTTTTTTVT(oh)K_	Q12830	Nucleosome-remodeling factor subunit BPTF	3	549.612	1.0686	0.0014295	64.454	1
1267	STVTTTTTTVTK	12	OHexNAc	_S(oh)TVTTTTTTVTK_	Q12830	Nucleosome-remodeling factor subunit BPTF	3	481.919	0.36818	2.2136e-36	140.27	2
1268	STVTTTTTTVTK	12	OHexNAc	_S(oh)TVTTTTTTVTK_	Q12830	Nucleosome-remodeling factor subunit BPTF	2	722.375	0.4531	1.3434e-76	177.88	1
1269	STVTTTTTTVTK	12	OHexNAc	_ST(oh)VTTTTTTVTK_	Q12830	Nucleosome-remodeling factor subunit BPTF	3	481.919	0.48931	1.2501e-28	134.88	1
1270	STVTTTTTTVTK	12	OHexNAc	_S(oh)TVTTTTTTVTK_	Q12830	Nucleosome-remodeling factor subunit BPTF	2	722.375	0.92429	7.7562e-111	198.74	1
1271	STVTTTTTTVTK	12	OHexNAc	_S(oh)TVTTTTTTVTK_	Q12830	Nucleosome-remodeling factor subunit BPTF	3	481.919	0.47827	1.2596e-130	203.27	1
1272	STVTTTTTTVTK	12	OHexNAc	_STVT(oh)TTTTTVTK_	Q12830	Nucleosome-remodeling factor subunit BPTF	3	481.919	0.46917	3.2167e-152	214.18	1
1273	STVTTTTTTVTK	12	OHexNAc	_S(oh)TVTTTTTTVTK_	Q12830	Nucleosome-remodeling factor subunit BPTF	2	722.375	0.91531	1.9977e-200	236.4	1
1274	STVTTTTTTVTK	12	OHexNAc	_S(oh)TVTTTTTTVTK_	Q12830	Nucleosome-remodeling factor subunit BPTF	3	481.919	0.44849	6.4611e-61	162.94	2
1275	STVTTTTTTVTK	12	OHexNAc	_S(oh)TVTTTTTTVTK_	Q12830	Nucleosome-remodeling factor subunit BPTF	2	722.375	0.89464	3.5028e-110	195.2	1
1276	STVTTTTTTVTK	12	OHexNAc	_S(oh)TVTTTTTTVTK_	Q12830	Nucleosome-remodeling factor subunit BPTF	3	481.919	0.73196	1.0538e-75	170.11	1
1277	STVTTTTTTVTK	12	OHexNAc	_S(oh)TVTTTTTTVTK_	Q12830	Nucleosome-remodeling factor subunit BPTF	3	481.919	0.69364	2.0828e-110	189.1	1
1278	STVTTTTTTVTK	12	OHexNAc	_S(oh)TVTTTTTTVTK_	Q12830	Nucleosome-remodeling factor subunit BPTF	2	722.375	0.70978	0.028654	52.527	1
1279	STVTTTTTTVTK	12	OHexNAc	_S(oh)TVTTTTTTVTK_	Q12830	Nucleosome-remodeling factor subunit BPTF	3	481.919	0.68921	2.8768e-27	133.48	1
1280	STVTTTTTTVTK	12	OHexNAc	_S(oh)TVTTTTTTVTK_	Q12830	Nucleosome-remodeling factor subunit BPTF	3	481.919	1.2242	4.9451e-05	86.497	1
1281	STVTTTTTTVTK	12	Unmodified	_STVTTTTTTVTK_	Q12830	Nucleosome-remodeling factor subunit BPTF	2	620.835	1.1028	5.0803e-201	237.87	1
1282	STVTTTTTTVTK	12	Unmodified	_STVTTTTTTVTK_	Q12830	Nucleosome-remodeling factor subunit BPTF	3	414.226	0.80485	7.6443e-06	90.614	1
1283	SVDEALR	7	Unmodified	_SVDEALR_	P32119	Peroxiredoxin-2	2	395.209	0.34321	3.1566e-06	95.531	1
1284	SVDETLR	7	Unmodified	_SVDETLR_	Q06830	Peroxiredoxin-1	2	410.214	0.05346	0.0045438	74.255	1
1285	SVDKSSNRER	10	OHexNAc	_SVDKS(oh)SNRER_	Q8WUM0	Nuclear pore complex protein Nup133	2	690.839	2.2155	0.017278	50.108	1
1286	SVDSIPK	7	Unmodified	_SVDSIPK_	P08319	Alcohol dehydrogenase 4	2	373.208	0.85193	2.7236e-06	96.492	1
1287	SVEETLR	7	Unmodified	_SVEETLR_	P30048	Thioredoxin-dependent peroxide reductase, mitochondrial	2	417.222	0.34035	0.0082902	69.198	1
1288	SVEETLR	7	Unmodified	_SVEETLR_	P30048	Thioredoxin-dependent peroxide reductase, mitochondrial	2	417.222	0.25687	0.014363	65.246	1
1289	SVESVPK	7	Unmodified	_SVESVPK_	P11766	Alcohol dehydrogenase class-3	2	373.208	0.79941	0.00036936	86.794	1
1290	SVGEVMAIGR	10	Oxidation (M)	_SVGEVM(ox)AIGR_	P31327	Carbamoyl-phosphate synthase [ammonia], mitochondrial	2	517.769	0.23248	0.0027852	64.374	1
1291	SVGEVMAIGR	10	Unmodified	_SVGEVMAIGR_	P31327	Carbamoyl-phosphate synthase [ammonia], mitochondrial	2	509.771	0.42041	6.3019e-12	102.53	1
1292	SVGGSFYLQSK	11	Unmodified	_SVGGSFYLQSK_	Q9Y3D7	Mitochondrial import inner membrane translocase subunit TIM16	2	586.801	0.96403	1.8462e-19	122.39	1
1293	SVGGSFYLQSK	11	Unmodified	_SVGGSFYLQSK_	Q9Y3D7	Mitochondrial import inner membrane translocase subunit TIM16	3	391.536	0.18215	5.0253e-19	115.57	1
1294	SVGGSFYLQSK	11	Unmodified	_SVGGSFYLQSK_	Q9Y3D7	Mitochondrial import inner membrane translocase subunit TIM16	3	391.536		3.9823e-06	78.513	1
1295	SVIPSDGPSVACVK	14	Unmodified	_SVIPSDGPSVACVK_	P02787	Serotransferrin	2	708.364		0.024969	43.03	1
1296	SVNELIYK	8	Unmodified	_SVNELIYK_	P18124	60S ribosomal protein L7	2	483.269	0.77924	6.8042e-11	109.66	1
1297	SVNELIYK	8	Unmodified	_SVNELIYK_	P18124	60S ribosomal protein L7	2	483.269	1.2343	1.3193e-16	121.73	1
1298	SVNPNKPATK	10	Unmodified	_SVNPNKPATK_	Q06787	Synaptic functional regulator FMR1	3	352.533	0.99556	4.1094e-05	79.492	1
1299	SVPAALK	7	Unmodified	_SVPAALK_	Q9Y2H6	Fibronectin type-III domain-containing protein 3A	2	343.216	0.96942	3.7283e-06	94.262	1
1300	SVPADIFQMQATTR	14	Oxidation (M)	_SVPADIFQM(ox)QATTR_	Q9UBX5	Fibulin-5	3	527.596	0.82303	1.0456e-19	122.97	3
1301	SVPADIFQMQATTR	14	Oxidation (M)	_SVPADIFQM(ox)QATTR_	Q9UBX5	Fibulin-5	3	527.596	1.2552	6.3192e-27	126.51	3
1302	SVPADIFQMQATTR	14	Oxidation (M)	_SVPADIFQM(ox)QATTR_	Q9UBX5	Fibulin-5	2	790.89	1.0307	1.3337e-36	143.46	2
1303	SVPADIFQMQATTR	14	Oxidation (M)	_SVPADIFQM(ox)QATTR_	Q9UBX5	Fibulin-5	3	527.596	0.45487	1.8691e-05	88.282	1
1304	SVPADIFQMQATTR	14	Unmodified	_SVPADIFQMQATTR_	Q9UBX5	Fibulin-5	2	782.893	1.8653	7.3766e-36	136.81	1
1305	SVPADIFQMQATTR	14	Unmodified	_SVPADIFQMQATTR_	Q9UBX5	Fibulin-5	3	522.264	1.9785	9.7092e-61	159.12	1
1306	SVPADIFQMQATTR	14	Unmodified	_SVPADIFQMQATTR_	Q9UBX5	Fibulin-5	2	782.893	0.96945	8.7981e-05	88.561	1
1307	SVPADIFQMQATTR	14	Unmodified	_SVPADIFQMQATTR_	Q9UBX5	Fibulin-5	3	522.264	0.92402	1.6762e-07	94.09	1
1308	SVPENLLK	8	Unmodified	_SVPENLLK_	Q13155	Aminoacyl tRNA synthase complex-interacting multifunctional protein 2	2	450.263	0.95372	0.011784	62.463	1
1309	SVPGYNVMILDDNMQK	16	2 Oxidation (M)	_SVPGYNVM(ox)ILDDNM(ox)QK_	Q9H6R3	Acyl-CoA synthetase short-chain family member 3, mitochondrial	3	619.29	0.63242	2.4724e-05	81.526	1
1310	SVPGYNVMILDDNMQK	16	2 Oxidation (M)	_SVPGYNVM(ox)ILDDNM(ox)QK_	Q9H6R3	Acyl-CoA synthetase short-chain family member 3, mitochondrial	3	619.29	0.81034	5.5192e-06	89.466	1
1311	SVPGYNVMILDDNMQK	16	2 Oxidation (M)	_SVPGYNVM(ox)ILDDNM(ox)QK_	Q9H6R3	Acyl-CoA synthetase short-chain family member 3, mitochondrial	3	619.29	1.3352	0.00021534	75.911	1
1312	SVPGYNVMILDDNMQK	16	2 Oxidation (M)	_SVPGYNVM(ox)ILDDNM(ox)QK_	Q9H6R3	Acyl-CoA synthetase short-chain family member 3, mitochondrial	3	619.29	1.427	2.7474e-19	116.86	3
1313	SVPGYNVMILDDNMQK	16	2 Oxidation (M)	_SVPGYNVM(ox)ILDDNM(ox)QK_	Q9H6R3	Acyl-CoA synthetase short-chain family member 3, mitochondrial	4	464.72	0.81192	9.0494e-06	89.506	1
1314	SVPGYNVMILDDNMQK	16	2 Oxidation (M)	_SVPGYNVM(ox)ILDDNM(ox)QK_	Q9H6R3	Acyl-CoA synthetase short-chain family member 3, mitochondrial	3	619.29	0.91278	1.2578e-05	86.548	1
1315	SVPGYNVMILDDNMQK	16	Oxidation (M)	_SVPGYNVM(ox)ILDDNMQK_	Q9H6R3	Acyl-CoA synthetase short-chain family member 3, mitochondrial	3	613.959	0.52569	5.8658e-37	136.81	2
1316	SVPGYNVMILDDNMQK	16	Oxidation (M)	_SVPGYNVM(ox)ILDDNMQK_	Q9H6R3	Acyl-CoA synthetase short-chain family member 3, mitochondrial	3	613.959	2.2631	7.3829e-13	104.94	2
1317	SVPGYNVMILDDNMQK	16	Oxidation (M)	_SVPGYNVMILDDNM(ox)QK_	Q9H6R3	Acyl-CoA synthetase short-chain family member 3, mitochondrial	3	613.959	1.4514	2.3554e-08	95.236	1
1318	SVPGYNVMILDDNMQK	16	Unmodified	_SVPGYNVMILDDNMQK_	Q9H6R3	Acyl-CoA synthetase short-chain family member 3, mitochondrial	3	608.627	0.55211	2.7912e-06	91.355	1
1319	SVPGYNVMILDDNMQK	16	Unmodified	_SVPGYNVMILDDNMQK_	Q9H6R3	Acyl-CoA synthetase short-chain family member 3, mitochondrial	3	608.627	1.9427	2.1915e-76	171.76	1
1320	SVPHLQK	7	Unmodified	_SVPHLQK_	P07355	Annexin A2	2	404.737	1.178	0.00048217	85.265	1
1321	SVPHLQK	7	Unmodified	_SVPHLQK_	P07355	Annexin A2	3	270.161		1.2548e-33	132.09	1
1322	SVPHLQK	7	Unmodified	_SVPHLQK_	P07355	Annexin A2	3	270.161		4.0176e-24	117.93	1
1323	SVPHLQK	7	Unmodified	_SVPHLQK_	P07355	Annexin A2	3	270.161	-0.46609	1.9135e-10	107.67	1
1324	SVPHLQK	7	Unmodified	_SVPHLQK_	P07355	Annexin A2	2	404.737	0.49547	1.2803e-05	91.626	1
1325	SVPHLQK	7	Unmodified	_SVPHLQK_	P07355	Annexin A2	3	270.161		1.2721e-06	84.244	1
1326	SVPHLQK	7	Unmodified	_SVPHLQK_	P07355	Annexin A2	3	270.161	-0.10155	3.5897e-10	102.71	1
1327	SVPHLQK	7	Unmodified	_SVPHLQK_	P07355	Annexin A2	3	270.161	0.19723	0.00042962	81.297	1
1328	SVPIWER	7	Unmodified	_SVPIWER_	O00204	Sulfotransferase family cytosolic 2B member 1	2	443.743	0.53753	0.021377	60.682	1
1329	SVPLCILYEK	10	Unmodified	_SVPLCILYEK_	P21980	Protein-glutamine gamma-glutamyltransferase 2	2	611.331	2.3715	3.753e-35	138.99	1
1330	SVPLCILYEK	10	Unmodified	_SVPLCILYEK_	P21980	Protein-glutamine gamma-glutamyltransferase 2	3	407.89	1.6516	2.2045e-06	88.056	1
1331	SVPLCILYEK	10	Unmodified	_SVPLCILYEK_	P21980	Protein-glutamine gamma-glutamyltransferase 2	2	611.331	1.6849	5.4244e-35	135.99	1
1332	SVPLCILYEK	10	Unmodified	_SVPLCILYEK_	P21980	Protein-glutamine gamma-glutamyltransferase 2	3	407.89	0.81682	0.0024033	63.624	1
1333	SVPLGHTHHLAK	12	Unmodified	_SVPLGHTHHLAK_	Q8TEX9	Importin-4	4	324.935	-0.15974	9.2886e-12	103.08	1
1334	SVPLGHTHHLAK	12	Unmodified	_SVPLGHTHHLAK_	Q8TEX9	Importin-4	4	324.935	-0.053991	0.021018	52.247	1
1346	SVPPSASHVAPTETFTYEWTVPK	23	Unmodified	_SVPPSASHVAPTETFTYEWTVPK_	P00450	Ceruloplasmin	3	844.42	0.53493	1.2999e-116	193.27	2
1347	SVPPSASHVAPTETFTYEWTVPK	23	Unmodified	_SVPPSASHVAPTETFTYEWTVPK_	P00450	Ceruloplasmin	4	633.567	0.82137	2.2776e-52	151.87	1
1348	SVPPSASHVAPTETFTYEWTVPK	23	Unmodified	_SVPPSASHVAPTETFTYEWTVPK_	P00450	Ceruloplasmin	3	844.42	0.43034	3.1555e-07	71.853	1
1349	SVPPTIK	7	Unmodified	_SVPPTIK_	Q53EP0	Fibronectin type III domain-containing protein 3B	2	371.229		0.015822	60.76	1
1350	SVPQAVR	7	Unmodified	_SVPQAVR_	Q9Y2H5	Pleckstrin homology domain-containing family A member 6	2	378.722	-0.26618	6.9205e-05	90.862	1
1351	SVPTSTVFYPSDGVATEK	18	Unmodified	_SVPTSTVFYPSDGVATEK_	P29401	Transketolase	3	628.979	0.63368	8.2814e-20	116.06	2
1352	SVPTSTVFYPSDGVATEK	18	Unmodified	_SVPTSTVFYPSDGVATEK_	P29401	Transketolase	3	628.979	0.86005	6.4602e-78	174.52	2
1353	SVPTSTVFYPSDGVATEK	18	Unmodified	_SVPTSTVFYPSDGVATEK_	P29401	Transketolase	2	942.965	0.55631	1.0837e-37	138.66	1
1354	SVPTSTVFYPSDGVATEK	18	Unmodified	_SVPTSTVFYPSDGVATEK_	P29401	Transketolase	4	471.986	0.81368	7.5278e-51	156.49	1
1355	SVPTSTVFYPSDGVATEK	18	Unmodified	_SVPTSTVFYPSDGVATEK_	P29401	Transketolase	3	628.979	1.3972	3.7348e-07	91.401	1
1356	SVPTTTAGATEAGPLR	16	OHexNAc	_S(oh)VPTTTAGATEAGPLR_	P98171	Rho GTPase-activating protein 4	3	577.963	0.37521	3.6559e-202	235.75	3
1357	SVPTTTAGATEAGPLR	16	OHexNAc	_SVPTTTAGAT(oh)EAGPLR_	P98171	Rho GTPase-activating protein 4	2	866.442	0.37022	5.2906e-76	174.04	2
1358	SVPTTTAGATEAGPLR	16	OHexNAc	_SVPTTTAGAT(oh)EAGPLR_	P98171	Rho GTPase-activating protein 4	3	577.963	0.66804	1.1801e-76	176.11	2
1359	SVPTTTAGATEAGPLR	16	OHexNAc	_S(oh)VPTTTAGATEAGPLR_	P98171	Rho GTPase-activating protein 4	2	866.442	0.55329	5.2289e-18	115.57	1
1360	SVPTTTAGATEAGPLR	16	OHexNAc	_S(oh)VPTTTAGATEAGPLR_	P98171	Rho GTPase-activating protein 4	3	577.963	0.87562	5.5411e-19	120.56	1
1361	SVPTTTAGATEAGPLR	16	OHexNAc	_SVPTTTAGAT(oh)EAGPLR_	P98171	Rho GTPase-activating protein 4	3	577.963	1.314	6.2736e-05	86.539	1
1362	SVPTTTAGATEAGPLR	16	Unmodified	_SVPTTTAGATEAGPLR_	P98171	Rho GTPase-activating protein 4	2	764.902	0.48075	1.772e-153	216	1
1363	SVPTTTAGATEAGPLR	16	Unmodified	_SVPTTTAGATEAGPLR_	P98171	Rho GTPase-activating protein 4	3	510.27		1.2173e-55	140.03	1
1364	SVPTTTAGATEAGPLRK	17	OHexNAc	_SVPT(oh)TTAGATEAGPLRK_	P98171	Rho GTPase-activating protein 4	3	620.662	0.65859	2.3498e-05	80.142	1
1365	SVPTTTAGATEAGPLRK	17	OHexNAc	_S(oh)VPTTTAGATEAGPLRK_	P98171	Rho GTPase-activating protein 4	4	465.748	0.62178	0.0057046	48.053	1
1366	SVPTTTAGATEAGPLRK	17	OHexNAc	_S(oh)VPTTTAGATEAGPLRK_	P98171	Rho GTPase-activating protein 4	3	620.662	1.1034	0.00082646	71.592	1
1367	SVPTTTAGATEAGPLRK	17	OHexNAc	_SVPT(oh)TTAGATEAGPLRK_	P98171	Rho GTPase-activating protein 4	4	465.748	0.51744	1.2206e-13	106.57	2
1368	SVPTTTAGATEAGPLRK	17	Unmodified	_SVPTTTAGATEAGPLRK_	P98171	Rho GTPase-activating protein 4	3	552.969	1.1737	0.017794	42.947	1
1369	SVQLTEK	7	Unmodified	_SVQLTEK_	P01024	Complement C3	2	402.727	0.98822	0.012789	66.27	1
1370	SVRPLEFTK	9	Unmodified	_SVRPLEFTK_	O15232	Matrilin-3	3	359.541	0.59909	0.0040656	58.63	1
1371	SVSDLYK	7	OHexNAc	_S(oh)VSDLYK_	Q15652	Probable JmjC domain-containing histone demethylation protein 2C	2	507.753	0.83705	0.0021397	82.287	1
1372	SVSDNDIR	8	Unmodified	_SVSDNDIR_	P55072	Transitional endoplasmic reticulum ATPase	2	453.22	0.28576	0.014169	60.436	1
1373	SVSDQFYR	8	Unmodified	_SVSDQFYR_	P55010	Eukaryotic translation initiation factor 5	2	501.238	0.66126	0.00015074	85.862	1
1374	SVSDYDGK	8	Unmodified	_SVSDYDGK_	P07237	Protein disulfide-isomerase	2	435.696	1.1036	6.8652e-08	102.07	1
1375	SVSLTGAPESVQK	13	OHexNAc	_S(oh)VSLTGAPESVQK_	Q92945	Far upstream element-binding protein 2	3	502.595	0.83553	8.2368e-111	194	1
1376	SVSLTGAPESVQK	13	OHexNAc	_SVSLTGAPES(oh)VQK_	Q92945	Far upstream element-binding protein 2	2	753.388	0.68336	9.6678e-18	114.63	1
1377	SVSQPVAQK	9	OHexNAc	_S(oh)VSQPVAQK_	Q15652	Probable JmjC domain-containing histone demethylation protein 2C	2	573.804	1.0658	3.9365e-24	125.54	1
1378	SVSSQSSSSVSSQVTTAGSGK	21	OHexNAc	_S(oh)VSSQSSSSVSSQVTTAGSGK_	Q9NXV6	CDKN2A-interacting protein	3	721.008	1.0702	1.6456e-08	88.573	1
1379	SVSSSSYR	8	Unmodified	_SVSSSSYR_	P08670	Vimentin	2	436.709	0.52269	0.0011068	77.318	1
1380	SVSWSQFNK	9	Unmodified	_SVSWSQFNK_	P42226	Signal transducer and activator of transcription 6	2	541.767	0.98577	2.1103e-87	180.67	1
1381	SVSWSQFNK	9	Unmodified	_SVSWSQFNK_	P42226	Signal transducer and activator of transcription 6	3	361.514	0.52053	2.335e-34	141.48	1
1382	SVSWSQFNK	9	Unmodified	_SVSWSQFNK_	P42226	Signal transducer and activator of transcription 6	3	361.514		1.0383e-06	86.136	1
1383	SYELPDGQVITIGNER	16	Unmodified	_SYELPDGQVITIGNER_	P63261	Actin, cytoplasmic 2	2	895.95	1.3719	1.0455e-07	96.208	1
1384	SYELPDGQVITIGNER	16	Unmodified	_SYELPDGQVITIGNER_	P63261	Actin, cytoplasmic 2	3	597.635	1.3897	4.1175e-27	130.29	1
1385	SYELPDGQVITIGNER	16	Unmodified	_SYELPDGQVITIGNER_	P63261	Actin, cytoplasmic 2	3	597.635	0.48407	0.00037451	78.244	1
1386	SYELPDGQVITIGNER	16	Unmodified	_SYELPDGQVITIGNER_	P63261	Actin, cytoplasmic 2	2	895.95	1.0397	9.0968e-05	84.653	1
1387	SYELPDGQVITIGNER	16	Unmodified	_SYELPDGQVITIGNER_	P63261	Actin, cytoplasmic 2	3	597.635	1.2762	4.2419e-08	97.904	1
1388	SYPLVCIAK	9	Unmodified	_SYPLVCIAK_	P23141	Liver carboxylesterase 1	2	525.786	1.1258	1.219e-24	126.07	1
1389	SYSCQVTHEGSTVEK	15	Unmodified	_SYSCQVTHEGSTVEK_	P0DOY3	Immunoglobulin lambda constant 3	3	571.258	1.2362	3.6838e-36	135.47	1
1390	SYSCQVTHEGSTVEK	15	Unmodified	_SYSCQVTHEGSTVEK_	P0DOY3	Immunoglobulin lambda constant 3	3	571.258	0.83272	0.002093	70.47	1
1391	TAAAQVGTSVSSATNTSTR	19	OHexNAc	_T(oh)AAAQVGTSVSSATNTSTR_	P51610	Host cell factor 1	3	671.663	0.89641	0.0069206	52.359	1
1392	TAAESFK	7	Unmodified	_TAAESFK_	P07237	Protein disulfide-isomerase	2	377.193	0.81216	4.4462e-10	106.04	1
1393	TAAPTTASAAPQGPLR	16	OHexNAc	_T(oh)AAPTTASAAPQGPLR_	Q96L91	E1A-binding protein p400	3	571.632	0.83586	9.2395e-27	128.79	1
1394	TAAYVNAIEK	10	Unmodified	_TAAYVNAIEK_	P00367	Glutamate dehydrogenase 1, mitochondrial	3	360.529		0.00021195	61.958	1
1395	TAAYVNAIEK	10	Unmodified	_TAAYVNAIEK_	P00367	Glutamate dehydrogenase 1, mitochondrial	2	540.29	1.408	6.2966e-09	98.105	1
1396	TAAYVNAIEK	10	Unmodified	_TAAYVNAIEK_	P00367	Glutamate dehydrogenase 1, mitochondrial	3	360.529		4.9445e-12	91.549	1
1397	TACYGHFGR	9	Unmodified	_TACYGHFGR_	Q00266	S-adenosylmethionine synthase isoform type-1	3	356.828	-0.096324	3.0515e-05	80.787	1
1398	TADGIVSHLK	10	Unmodified	_TADGIVSHLK_	P30101	Protein disulfide-isomerase A3	3	347.529	0.17398	1.5058e-13	110.38	1
1399	TAFQEALDAAGDK	13	Unmodified	_TAFQEALDAAGDK_	P10599	Thioredoxin	3	446.217		8.7658e-07	68.262	1
1400	TALIHDGLAR	10	Unmodified	_TALIHDGLAR_	P25398	40S ribosomal protein S12	3	356.205	-0.46322	0.0028883	62.005	1
1401	TAQALSSGSGSQETK	15	OHexNAc	_TAQALS(oh)SGSGSQETK_	O95747	Serine/threonine-protein kinase OSR1	3	552.264	1.1479	0.0035208	62.002	1
1402	TATAVAHCK	9	Unmodified	_TATAVAHCK_	P62249	40S ribosomal protein S16	3	320.164		0.00318	57.59	1
1403	TATPQQAQEVHEK	13	Unmodified	_TATPQQAQEVHEK_	P60174	Triosephosphate isomerase	3	489.579	0.21416	4.969e-19	121.45	2
1404	TAVAPIER	8	Unmodified	_TAVAPIER_	P12236	ADP/ATP translocase 3	2	428.748	0.051108	0.012589	61.78	1
1405	TAVDSGIPLLTNFQVTK	17	Unmodified	_TAVDSGIPLLTNFQVTK_	P31327	Carbamoyl-phosphate synthase [ammonia], mitochondrial	3	602	1.5887	7.0582e-28	130.29	1
1406	TCGFDFTGAVEDISK	15	Unmodified	_TCGFDFTGAVEDISK_	P00505	Aspartate aminotransferase, mitochondrial	3	549.584	1.5368	6.0269e-13	112.02	1
1407	TCLTYRFCAGR	11	OHexNAc	_T(oh)CLTYRFCAGR_	Q9H082	Ras-related protein Rab-33B	2	804.369	0.96692	0.010956	41.242	1
1413	TDDEVVQR	8	Unmodified	_TDDEVVQR_	P14625	Endoplasmin	2	481.233	-0.23813	0.00019937	83.948	1
1414	TEAPQASPLAK	11	OHexNAc	_T(oh)EAPQASPLAK_	Q8IY33	MICAL-like protein 2	3	439.23	0.6883	1.0557e-18	113.52	1
1415	TEAPQASPLAK	11	OHexNAc	_TEAPQAS(oh)PLAK_	Q8IY33	MICAL-like protein 2	2	658.341	0.79565	4.686e-12	106.14	1
1416	TEHGYEASIAGSAIATLQK	19	OHexNAc	_T(oh)EHGYEASIAGSAIATLQK_	Q8WZ42	Titin	3	717.359	0.91793	7.1794e-63	162.81	1
1417	TEHGYEASIAGSAIATLQK	19	OHexNAc	_T(oh)EHGYEASIAGSAIATLQK_	Q8WZ42	Titin	3	717.359	0.39969	1.6999e-63	166.27	1
1418	TEHGYEASIAGSAIATLQK	19	OHexNAc	_T(oh)EHGYEASIAGSAIATLQK_	Q8WZ42	Titin	4	538.271	0.73942	2.4625e-06	87.429	1
1419	TEQGPQVDETQFK	13	Unmodified	_TEQGPQVDETQFK_	P05091	Aldehyde dehydrogenase, mitochondrial	3	502.907	1.386	0.0031559	60.55	1
1420	TEVHIRPK	8	Unmodified	_TEVHIRPK_	P28838	Cytosol aminopeptidase	4	245.648	-0.12877	0.033907	67.169	1
1421	TEVPGPR	7	Unmodified	_TEVPGPR_	P80404	4-aminobutyrate aminotransferase, mitochondrial	2	378.206		0.007427	66.993	1
1422	TEWLDGK	7	Unmodified	_TEWLDGK_	P62937	Peptidyl-prolyl cis-trans isomerase A	2	424.711	0.69779	0.00063408	83.206	1
1423	TFEESFQK	8	Unmodified	_TFEESFQK_	P31327	Carbamoyl-phosphate synthase [ammonia], mitochondrial	2	508.24	0.99376	1.0676e-10	107.57	1
1424	TFEESFQK	8	Unmodified	_TFEESFQK_	P31327	Carbamoyl-phosphate synthase [ammonia], mitochondrial	3	339.163	-0.098496	2.095e-05	90.308	1
1425	TFEINPR	7	Unmodified	_TFEINPR_	P14625	Endoplasmin	2	438.732	0.17081	0.018512	62.546	1
1426	TFESLVDFSK	10	Unmodified	_TFESLVDFSK_	Q16836	Hydroxyacyl-coenzyme A dehydrogenase, mitochondrial	2	586.795	1.7967	1.3061e-08	93.345	1
1427	TFIIGELHPDDRPK	14	Unmodified	_TFIIGELHPDDRPK_	P00167	Cytochrome b5	4	410.222	0.18893	2.3411e-11	109.07	1
1428	TGAIVDVPVGEELLGR	16	Unmodified	_TGAIVDVPVGEELLGR_	P25705	ATP synthase subunit alpha, mitochondrial	2	812.949	1.2307	0.031209	47.548	1
1429	TGIYEEK	7	Unmodified	_TGIYEEK_	P27824	Calnexin	2	420.211	0.70308	0.01941	61.962	1
1430	TGKPIPDQLLK	11	Unmodified	_TGKPIPDQLLK_	P46952	3-hydroxyanthranilate 3,4-dioxygenase	3	403.912		3.7526e-08	86.772	1
1431	THFGGGK	7	Unmodified	_THFGGGK_	P62847	40S ribosomal protein S24	3	235.122	-0.42196	0.010117	62.717	1
1432	THLAPYSDELR	11	Unmodified	_THLAPYSDELR_	P02647	Apolipoprotein A-I	3	434.554	0.28009	0.0023185	64.64	1
1433	THLPEVFLSK	10	Unmodified	_THLPEVFLSK_	P02774	Vitamin D-binding protein	3	390.889		0.024333	33.875	1
1434	THLPLALLPQTLLDQK	16	Unmodified	_THLPLALLPQTLLDQK_	P50226	Sulfotransferase 1A2	3	601.024		7.8966e-12	78.69	1
1435	THPVLYLFYEDMK	13	Oxidation (M)	_THPVLYLFYEDM(ox)K_	P50226	Sulfotransferase 1A2	3	557.941	0.57799	3.8154e-05	82.069	1
1436	THPVLYLFYEDMK	13	Oxidation (M)	_THPVLYLFYEDM(ox)K_	P50226	Sulfotransferase 1A2	3	557.941	0.61274	5.2641e-06	90.412	1
1437	THPVLYLFYEDMK	13	Oxidation (M)	_THPVLYLFYEDM(ox)K_	P50226	Sulfotransferase 1A2	3	557.941	2.0044	0.00027842	77.644	1
1438	THPVLYLFYEDMK	13	Oxidation (M)	_THPVLYLFYEDM(ox)K_	P50226	Sulfotransferase 1A2	3	557.941		1.6141e-06	66.004	1
1439	THPVLYLFYEDMK	13	Unmodified	_THPVLYLFYEDMK_	P50226	Sulfotransferase 1A2	3	552.609	0.47741	1.626e-18	115.34	1
1440	THTCPPCPAPELLGGPSVFLFPPK	24	Unmodified	_THTCPPCPAPELLGGPSVFLFPPK_	P0DOX5	Immunoglobulin gamma-1 heavy chain	4	655.583	1.6848	1.0092e-11	92.932	2
1441	THTCPPCPAPELLGGPSVFLFPPK	24	Unmodified	_THTCPPCPAPELLGGPSVFLFPPK_	P0DOX5	Immunoglobulin gamma-1 heavy chain	3	873.775	1.1115	6.2281e-07	63.225	1
1442	TIAATPIQTLPQSQSTPK	18	OHexNAc	_T(oh)IAATPIQTLPQSQSTPK_	P14859	POU domain, class 2, transcription factor 1	4	522.032	1.187	1.9535e-49	151.22	3
1443	TIAATPIQTLPQSQSTPK	18	OHexNAc	_T(oh)IAATPIQTLPQSQSTPK_	P14859	POU domain, class 2, transcription factor 1	3	695.707	1.01	2.5617e-78	177.29	1
1444	TIAPALVSK	9	Unmodified	_TIAPALVSK_	P06733	Alpha-enolase	2	450.282	1.0697	3.221e-17	113.93	1
1445	TIATSQNR	8	Unmodified	_TIATSQNR_	Q99623	Prohibitin-2	2	445.738	0.2429	0.0013302	76.345	1
1446	TIAVDFASEDIYDK	14	Unmodified	_TIAVDFASEDIYDK_	Q53GQ0	Very-long-chain 3-oxoacyl-CoA reductase	3	529.591		1.0392e-09	76.759	1
1447	TIDDLEEK	8	Unmodified	_TIDDLEEK_	P67936	Tropomyosin alpha-4 chain	2	481.737	1.3489	4.1805e-05	90.15	1
1448	TIEAEAAHGTVTR	13	Unmodified	_TIEAEAAHGTVTR_	P48735	Isocitrate dehydrogenase [NADP], mitochondrial	3	452.569	0.43526	3.2573e-08	100.22	2
1449	TIEEVVGR	8	Unmodified	_TIEEVVGR_	P05091	Aldehyde dehydrogenase, mitochondrial	2	451.751	0.17541	0.00018243	84.615	1
1450	TITLEVEPSDTIENVK	16	Unmodified	_TITLEVEPSDTIENVK_	P62987	Ubiquitin-60S ribosomal protein L40	3	596.647	0.60624	1.5135e-131	204.35	1
1451	TITLEVEPSDTIENVK	16	Unmodified	_TITLEVEPSDTIENVK_	P62987	Ubiquitin-60S ribosomal protein L40	3	596.647	1.2457	0.015791	48.216	1
1452	TITSQWK	7	Unmodified	_TITSQWK_	Q02252	Methylmalonate-semialdehyde dehydrogenase [acylating], mitochondrial	2	432.235	0.99483	0.0016194	79.474	1
1453	TKPFSFYLDIK	11	Unmodified	_TKPFSFYLDIK_	P21549	Serine--pyruvate aminotransferase	3	453.583	1.8241	2.7786e-19	116.51	1
1454	TLADAEGDVFR	11	Unmodified	_TLADAEGDVFR_	Q02252	Methylmalonate-semialdehyde dehydrogenase [acylating], mitochondrial	2	597.293	0.56978	0.0083792	57.164	1
1455	TLAFTSVDLTNK	12	Unmodified	_TLAFTSVDLTNK_	Q9NPJ3	Acyl-coenzyme A thioesterase 13	3	437.238	1.8771	7.4344e-13	110.08	1
1456	TLASSSSSSSSSSGAETPK	19	OHexNAc	_TLAS(oh)SSSSSSSSSGAETPK_	Q9Y467	Sal-like protein 2	3	654.299	1.1873	2.3688e-133	207.37	2
1457	TLASSSSSSSSSSGAETPK	19	OHexNAc	_TLASSSSSSSS(oh)SSGAETPK_	Q9Y467	Sal-like protein 2	4	490.976	1.2071	2.7503e-28	131.18	1
1458	TLDSVAK	7	Unmodified	_TLDSVAK_	P02545	Prelamin-A/C	2	367.208	1.3476	0.030318	57.047	1
1459	TLEEEAK	7	Unmodified	_TLEEEAK_	P35579	Myosin-9	2	410.208	1.1311	0.01941	61.962	1
1460	TLEGELHDLR	10	Unmodified	_TLEGELHDLR_	P02545	Prelamin-A/C	3	394.875		2.4005e-12	96.946	1
1461	TLENPVNVYNPSHSDSLASQQSVASHPR	28	OHexNAc	_T(oh)LENPVNVYNPSHSDSLASQQSVASHPR_	O15027	Protein transport protein Sec16A	4	810.141	0.60156	1.3001e-09	59.818	1
1462	TLENPVNVYNPSHSDSLASQQSVASHPR	28	OHexNAc	_T(oh)LENPVNVYNPSHSDSLASQQSVASHPR_	O15027	Protein transport protein Sec16A	4	810.141	0.80924	1.0914e-57	148.89	2
1463	TLEPEELNLILK	12	Unmodified	_TLEPEELNLILK_	Q06520	Bile salt sulfotransferase	3	471.273		3.8495e-06	66.267	1
1464	TLEQHDNIVTHYK	13	Unmodified	_TLEQHDNIVTHYK_	O60763	General vesicular transport factor p115	4	400.205	0.29914	9.5301e-12	107.35	1
1465	TLGVDFIDVATK	12	Unmodified	_TLGVDFIDVATK_	P31327	Carbamoyl-phosphate synthase [ammonia], mitochondrial	2	639.851	1.4569	9.225e-37	143.98	1
1466	TLGVDFIDVATK	12	Unmodified	_TLGVDFIDVATK_	P31327	Carbamoyl-phosphate synthase [ammonia], mitochondrial	3	426.903	1.0752	6.6308e-05	81.92	1
1467	TLRSTSGK	8	2 OHexNAc	_TLRS(oh)T(oh)SGK_	Q92609	TBC1 domain family member 5	3	419.217	0.554	0.0058032	62.463	1
1468	TLVLLDNLNVR	11	Unmodified	_TLVLLDNLNVR_	P39656	Dolichyl-diphosphooligosaccharide--protein glycosyltransferase 48 kDa subunit	2	635.38	0.6529	0.023183	46.88	1
1469	TLVSVTK	7	Unmodified	_TLVSVTK_	P07900	Heat shock protein HSP 90-alpha	2	374.234	1.455	5.8501e-10	103.74	1
1470	TLVVHEK	7	Unmodified	_TLVVHEK_	P00441	Superoxide dismutase [Cu-Zn]	3	275.832	0.2624	0.0015786	77.282	1
1471	TMAVTPGTTTLPATVK	16	Oxidation (M),OHexNAc	_T(oh)M(ox)AVTPGTTTLPATVK_	P51610	Host cell factor 1	3	603.317	0.93114	3.8172e-19	118.96	1
1472	TMAVTPGTTTLPATVK	16	Oxidation (M),OHexNAc	_T(oh)M(ox)AVTPGTTTLPATVK_	P51610	Host cell factor 1	4	452.739	0.22858	6.3921e-07	91.589	1
1473	TMAVTPGTTTLPATVK	16	Oxidation (M),OHexNAc	_T(oh)M(ox)AVTPGTTTLPATVK_	P51610	Host cell factor 1	2	904.472	0.1668	0.0005881	62.617	1
1474	TMAVTPGTTTLPATVK	16	Oxidation (M),OHexNAc	_T(oh)M(ox)AVTPGTTTLPATVK_	P51610	Host cell factor 1	3	603.317	0.7428	4.6984e-05	81.807	1
1475	TMAVTPGTTTLPATVK	16	Oxidation (M),OHexNAc	_T(oh)M(ox)AVTPGTTTLPATVK_	P51610	Host cell factor 1	3	603.317	1.0155	1.9925e-19	121.44	1
1476	TMAVTPGTTTLPATVK	16	Oxidation (M),OHexNAc	_T(oh)M(ox)AVTPGTTTLPATVK_	P51610	Host cell factor 1	4	452.739	0.2392	3.7033e-27	127.59	1
1477	TMAVTPGTTTLPATVK	16	Oxidation (M),OHexNAc	_T(oh)M(ox)AVTPGTTTLPATVK_	P51610	Host cell factor 1	3	603.317	1.5574	4.3467e-37	142.23	1
1478	TMAVTPGTTTLPATVK	16	Oxidation (M),OHexNAc	_T(oh)M(ox)AVTPGTTTLPATVK_	P51610	Host cell factor 1	2	904.472	1.0107	0.005288	49.188	1
1479	TMAVTPGTTTLPATVK	16	Oxidation (M),OHexNAc	_T(oh)M(ox)AVTPGTTTLPATVK_	P51610	Host cell factor 1	4	452.739	0.70723	0.00086224	64.26	1
1480	TMAVTPGTTTLPATVK	16	OHexNAc	_T(oh)MAVTPGTTTLPATVK_	P51610	Host cell factor 1	3	597.985	0.92838	1.2404e-05	90.718	1
1481	TMAVTPGTTTLPATVK	16	OHexNAc	_T(oh)MAVTPGTTTLPATVK_	P51610	Host cell factor 1	2	896.474	0.56697	0.0028453	74.776	1
1482	TMAVTPGTTTLPATVK	16	OHexNAc	_T(oh)MAVTPGTTTLPATVK_	P51610	Host cell factor 1	3	597.985	1.0134	1.5989e-47	147.06	2
1483	TMAVTPGTTTLPATVK	16	OHexNAc	_T(oh)MAVTPGTTTLPATVK_	P51610	Host cell factor 1	2	896.474	0.53058	1.4981e-07	98.175	1
1484	TMAVTPGTTTLPATVK	16	Oxidation (M),3 OHexNAc	_T(oh)M(ox)AVTPGTTT(oh)LPAT(oh)VK_	P51610	Host cell factor 1	4	554.279	0.75751	4.1466e-05	80.102	1
1485	TMAVTPGTTTLPATVK	16	Oxidation (M),3 OHexNAc	_T(oh)M(ox)AVTPGTTT(oh)LPAT(oh)VK_	P51610	Host cell factor 1	3	738.703	0.7696	0.00074797	67.827	2
1486	TMAVTPGTTTLPATVK	16	Oxidation (M),3 OHexNAc	_T(oh)M(ox)AVTPGTTT(oh)LPAT(oh)VK_	P51610	Host cell factor 1	4	554.279	0.53556	3.5781e-05	81.477	1
1487	TMAVTPGTTTLPATVK	16	Oxidation (M),2 OHexNAc	_T(oh)M(ox)AVTPGTTTLPAT(oh)VK_	P51610	Host cell factor 1	3	671.01	0.98535	7.7137e-37	134.62	1
1488	TMAVTPGTTTLPATVK	16	Oxidation (M),2 OHexNAc	_T(oh)M(ox)AVTPGTTTLPAT(oh)VK_	P51610	Host cell factor 1	4	503.509	0.61676	1.948e-27	126.9	2
1489	TMAVTPGTTTLPATVK	16	Oxidation (M),2 OHexNAc	_T(oh)M(ox)AVTPGTTTLPAT(oh)VK_	P51610	Host cell factor 1	4	503.509	0.56892	1.9573e-27	127.01	1
1490	TMAVTPGTTTLPATVK	16	Oxidation (M),2 OHexNAc	_T(oh)M(ox)AVTPGTTTLPAT(oh)VK_	P51610	Host cell factor 1	3	671.01	0.93803	2.1729e-19	118.51	1
1491	TMAVTPGTTTLPATVK	16	Oxidation (M),2 OHexNAc	_T(oh)M(ox)AVTPGTTTLPAT(oh)VK_	P51610	Host cell factor 1	3	671.01	0.78265	1.6735e-48	151.42	2
1492	TMAVTPGTTTLPATVK	16	Oxidation (M),2 OHexNAc	_T(oh)M(ox)AVTPGTTTLPAT(oh)VK_	P51610	Host cell factor 1	4	503.509	0.61455	9.5421e-28	130.49	1
1493	TMAVTPGTTTLPATVK	16	Oxidation (M),2 OHexNAc	_T(oh)M(ox)AVTPGTTTLPAT(oh)VK_	P51610	Host cell factor 1	3	671.01	0.90446	1.8696e-27	128.88	1
1494	TMAVTPGTTTLPATVK	16	Oxidation (M),2 OHexNAc	_T(oh)M(ox)AVTPGTTTLPAT(oh)VK_	P51610	Host cell factor 1	4	503.509	0.73743	2.2337e-05	81.144	2
1495	TMAVTPGTTTLPATVK	16	Oxidation (M),2 OHexNAc	_T(oh)M(ox)AVTPGTTTLPAT(oh)VK_	P51610	Host cell factor 1	3	671.01	1.1164	5.0239e-14	111.97	1
1496	TMAVTPGTTTLPATVK	16	Oxidation (M),2 OHexNAc	_T(oh)M(ox)AVTPGTTTLPAT(oh)VK_	P51610	Host cell factor 1	4	503.509	0.95692	3.0941e-13	108.5	1
1497	TMAVTPGTTTLPATVK	16	Oxidation (M),2 OHexNAc	_T(oh)M(ox)AVTPGTTTLPAT(oh)VK_	P51610	Host cell factor 1	3	671.01	1.2223	1.7508e-19	119.34	1
1498	TMAVTPGTTTLPATVK	16	Oxidation (M),2 OHexNAc	_T(oh)M(ox)AVTPGTTTLPAT(oh)VK_	P51610	Host cell factor 1	4	503.509	1.0624	2.796e-27	124.08	1
1499	TMAVTPGTTTLPATVK	16	3 OHexNAc	_T(oh)MAVTPGTT(oh)TLPAT(oh)VK_	P51610	Host cell factor 1	3	733.371	0.86612	0.00091132	61.039	1
1500	TMAVTPGTTTLPATVK	16	3 OHexNAc	_T(oh)MAVTPGTTT(oh)LPAT(oh)VK_	P51610	Host cell factor 1	4	550.28	0.68286	9.5037e-13	104.81	1
1501	TMAVTPGTTTLPATVK	16	2 OHexNAc	_T(oh)MAVTPGTTTLPAT(oh)VK_	P51610	Host cell factor 1	3	665.678	1.1692	3.5334e-112	196.4	1
1502	TMAVTPGTTTLPATVK	16	2 OHexNAc	_T(oh)MAVTPGTTTLPAT(oh)VK_	P51610	Host cell factor 1	4	499.511	1.0592	2.5726e-49	154.42	1
1503	TMAVTPGTTTLPATVK	16	2 OHexNAc	_T(oh)MAVT(oh)PGTTTLPATVK_	P51610	Host cell factor 1	2	998.014	0.33167	0.010583	44.341	1
1504	TMAVTPGTTTLPATVK	16	2 OHexNAc	_T(oh)MAVTPGTTTLPAT(oh)VK_	P51610	Host cell factor 1	3	665.678	1.4451	4.4158e-48	148.66	2
1505	TMAVTPGTTTLPATVK	16	2 OHexNAc	_T(oh)MAVTPGTTTLPAT(oh)VK_	P51610	Host cell factor 1	3	665.678	1.1416	2.4324e-61	158.37	2
1506	TMAVTPGTTTLPATVK	16	2 OHexNAc	_T(oh)MAVTPGTTTLPAT(oh)VK_	P51610	Host cell factor 1	4	499.511	0.92358	1.2835e-19	119.38	1
1507	TMAVTPGTTTLPATVK	16	2 OHexNAc	_T(oh)MAVT(oh)PGTTTLPATVK_	P51610	Host cell factor 1	3	665.678	1.0171	9.0282e-05	79.69	1
1508	TMGCLATTHSK	11	Oxidation (M)	_TM(ox)GCLATTHSK_	P80404	4-aminobutyrate aminotransferase, mitochondrial	3	408.19	-0.32457	0.0033728	48.568	1
1509	TNEQMHQLVAAYK	13	Oxidation (M)	_TNEQM(ox)HQLVAAYK_	P08133	Annexin A6	3	516.921	0.78359	0.00091368	66.989	1
1510	TNEQMHQLVAAYK	13	Unmodified	_TNEQMHQLVAAYK_	P08133	Annexin A6	3	511.589	0.84848	1.4942e-05	90.412	1
1511	TNQELQEINR	10	Unmodified	_TNQELQEINR_	P07355	Annexin A2	2	622.815	1.2654	0.022574	49.448	1
1512	TPALHFK	7	Unmodified	_TPALHFK_	P04114	Apolipoprotein B-100	3	271.825	-0.047394	0.029619	49.358	1
1513	TPEELQAER	9	Unmodified	_TPEELQAER_	P23141	Liver carboxylesterase 1	2	536.767	0.83535	1.2614e-11	104.82	1
1514	TPELNLDQFHDK	12	Unmodified	_TPELNLDQFHDK_	P27824	Calnexin	3	486.24	0.69063	2.46e-05	88.101	2
1515	TPEVTCVVVDVSHEDPEVK	19	Unmodified	_TPEVTCVVVDVSHEDPEVK_	P0DOX5	Immunoglobulin gamma-1 heavy chain	3	713.681	0.47952	8.0968e-78	170.11	1
1516	TPLGDTTHTCPR	12	Unmodified	_TPLGDTTHTCPR_	P01860	Immunoglobulin heavy constant gamma 3	3	452.551	0.3937	6.9567e-19	117.86	1
1517	TPSTEAAHIMLR	12	Oxidation (M),OHexNAc	_TPS(oh)TEAAHIM(ox)LR_	Q07157	Tight junction protein ZO-1	3	515.924	0.42658	2.6477e-06	90.759	1
1518	TPSTEAAHIMLR	12	Oxidation (M),OHexNAc	_TPS(oh)TEAAHIM(ox)LR_	Q07157	Tight junction protein ZO-1	3	515.924	0.69754	0.0012246	60.55	1
1519	TPSTEAAHIMLR	12	OHexNAc	_TPS(oh)TEAAHIMLR_	Q07157	Tight junction protein ZO-1	3	510.592	-0.036687	6.5873e-05	84.753	1
1520	TPSVSTSESSAGAGTGTGTSTPSTPTTTSQSR	32	2 OHexNAc	_TPSVSTSESSAGAGT(oh)GT(oh)GTSTPSTPTTTSQSR_	Q5T0B9	Zinc finger protein 362	4	848.888	0.77794	7.6541e-13	52.549	1
1521	TPSVSTSESSAGAGTGTGTSTPSTPTTTSQSR	32	2 OHexNAc	_TPSVSTSESSAGAGTGT(oh)GTSTPSTPTTTS(oh)QSR_	Q5T0B9	Zinc finger protein 362	4	848.888	0.76938	8.0819e-13	56.108	1
1522	TPTTVVPLISTIAGDSSR	18	2 OHexNAc	_T(oh)PTTVVPLIS(oh)TIAGDSSR_	Q14119	Vascular endothelial zinc finger 1	3	741.053	0.92342	9.2546e-05	74.222	1
1523	TQAAGPVSQGK	11	OHexNAc	_T(oh)QAAGPVSQGK_	Q09472	Histone acetyltransferase p300	3	416.214	-0.20299	0.0042599	63.682	1
1524	TQAYQDQKPGTSGLR	15	Unmodified	_TQAYQDQKPGTSGLR_	P36871	Phosphoglucomutase-1	3	550.613	0.83519	0.0062221	53.168	1
1525	TQEEIVAK	8	Unmodified	_TQEEIVAK_	P13667	Protein disulfide-isomerase A4	2	459.251	0.69724	0.00016363	85.355	1
1526	TQGVPAVLK	9	OHexNAc	_T(oh)QGVPAVLK_	P51610	Host cell factor 1	3	372.548	0.64049	1.1563e-11	105.03	1
1527	TQGVPAVLK	9	OHexNAc	_T(oh)QGVPAVLK_	P51610	Host cell factor 1	2	558.319	2.015	6.1356e-25	132.79	1
1528	TQHEILR	7	Unmodified	_TQHEILR_	P49257	Protein ERGIC-53	3	299.503		0.0011805	64.265	1
1529	TQLVSNLK	8	Unmodified	_TQLVSNLK_	P00505	Aspartate aminotransferase, mitochondrial	2	451.769	0.71843	0.0075558	66.056	1
1530	TQLVSNLK	8	Unmodified	_TQLVSNLK_	P00505	Aspartate aminotransferase, mitochondrial	2	451.769	1.0799	0.00012442	86.898	1
1531	TQSSLVEAFNK	11	OHexNAc	_T(oh)QSSLVEAFNK_	Q8N1G0	Zinc finger protein 687	3	476.24	0.43329	2.3332e-13	112.17	1
1532	TQTPPLGQTPQLGLK	15	OHexNAc	_T(oh)QTPPLGQTPQLGLK_	P78344	Eukaryotic translation initiation factor 4 gamma 2	3	594.66	0.80512	1.2112e-07	98.175	1
1533	TSAAAGSSSRK	11	3 OHexNAc	_T(oh)S(oh)AAAGS(oh)SSRK_	Q9ULT8	E3 ubiquitin-protein ligase HECTD1	3	544.592	0.93281	0.012492	40.493	1
1534	TSACFEPSLDYMVTK	15	Oxidation (M)	_TSACFEPSLDYM(ox)VTK_	P31327	Carbamoyl-phosphate synthase [ammonia], mitochondrial	3	588.932	1.6697	0.00078893	68.283	1
1535	TSAPSPTALK	10	OHexNAc	_T(oh)SAPSPTALK_	Q52LR7	Enhancer of polycomb homolog 2	3	392.543	0.70199	2.0369e-13	110.98	1
1536	TSAPSPTALK	10	OHexNAc	_TS(oh)APSPTALK_	Q52LR7	Enhancer of polycomb homolog 2	2	588.311	1.2686	0.017355	61.11	1
1537	TSAVSNTK	8	OHexNAc	_TS(oh)AVSNTK_	Q8NDC0	MAPK-interacting and spindle-stabilizing protein-like	3	337.505	0.32703	9.8793e-08	101.66	1
1538	TSAVSSQANSQPPVQVSVK	19	3 OHexNAc	_T(oh)SAVSSQANS(oh)QPPVQVS(oh)VK_	Q9NYV4	Cyclin-dependent kinase 12	3	841.748	0.50577	4.6185e-06	81.197	1
1539	TSAVSSQANSQPPVQVSVK	19	3 OHexNAc	_T(oh)S(oh)AVSSQANSQPPVQVS(oh)VK_	Q9NYV4	Cyclin-dependent kinase 12	4	631.563	0.81563	1.74e-20	115.89	1
1540	TSAVSSQANSQPPVQVSVK	19	2 OHexNAc	_T(oh)SAVSSQANSQPPVQVS(oh)VK_	Q9NYV4	Cyclin-dependent kinase 12	4	580.793	0.4312	9.3775e-14	103.33	1
1541	TSAVSSQANSQPPVQVSVK	19	2 OHexNAc	_T(oh)S(oh)AVSSQANSQPPVQVSVK_	Q9NYV4	Cyclin-dependent kinase 12	3	774.055	0.65824	5.8489e-14	106.12	1
1542	TSAVSSQANSQPPVQVSVK	19	2 OHexNAc	_T(oh)S(oh)AVSSQANSQPPVQVSVK_	Q9NYV4	Cyclin-dependent kinase 12	3	774.055	0.72042	2.0276e-14	110.83	1
1543	TSAVSSQANSQPPVQVSVK	19	OHexNAc	_T(oh)SAVSSQANSQPPVQVSVK_	Q9NYV4	Cyclin-dependent kinase 12	3	706.362	0.85337	4.3903e-28	127.96	3
1544	TSAVSSQANSQPPVQVSVK	19	OHexNAc	_TS(oh)AVSSQANSQPPVQVSVK_	Q9NYV4	Cyclin-dependent kinase 12	4	530.023	0.55927	9.5555e-38	135.64	1
1545	TSGQQQVCVSQATVGTCK	18	2 OHexNAc	_T(oh)S(oh)GQQQVCVSQATVGTCK_	Q9ULM3	YEATS domain-containing protein 2	3	782.358	0.96715	6.0674e-06	81.477	1
1546	TSGQQQVCVSQATVGTCK	18	2 OHexNAc	_T(oh)S(oh)GQQQVCVSQATVGTCK_	Q9ULM3	YEATS domain-containing protein 2	4	587.02	1.0286	0.010278	44.625	1
1547	TSSEASVSSSVAK	13	OHexNAc	_T(oh)SSEASVSSSVAK_	Q9NXV6	CDKN2A-interacting protein	3	481.567	0.6502	8.8347e-76	172.43	1
1548	TSSEASVSSSVAK	13	OHexNAc	_TS(oh)SEASVSSSVAK_	Q9NXV6	CDKN2A-interacting protein	2	721.846	0.67531	8.6117e-05	90.348	1
1549	TSTAPSSPGVDSVPLQR	17	OHexNAc	_TS(oh)TAPSSPGVDSVPLQR_	Q9UQB3	Catenin delta-2	3	634.653	0.50431	1.0312e-08	99.409	1
1550	TSTSAVPNLFVPLNTNPK	18	OHexNAc	_TS(oh)TSAVPNLFVPLNTNPK_	P35611	Alpha-adducin	3	701.704	1.4198	1.2583e-05	83.395	1
1551	TSTTGVATTQSPTPR	15	2 OHexNAc	_T(oh)STTGVATTQS(oh)PTPR_	Q8WWI1	LIM domain only protein 7	3	637.644	0.28886	0.019762	40.137	1
1552	TSTTGVATTQSPTPR	15	OHexNAc	_T(oh)STTGVATTQSPTPR_	Q8WWI1	LIM domain only protein 7	3	569.951	0.71867	1.7481e-202	241.51	3
1553	TSTTGVATTQSPTPR	15	OHexNAc	_T(oh)STTGVATTQSPTPR_	Q8WWI1	LIM domain only protein 7	3	569.951	0.92087	3.0986e-18	115.26	1
1554	TTAGSVDWTDQLGLR	15	OHexNAc	_T(oh)TAGSVDWTDQLGLR_	Q9C0C2	182 kDa tankyrase-1-binding protein	3	608.299	0.464	1.1655e-92	182.63	1
1555	TTGKPIEASIR	11	Unmodified	_TTGKPIEASIR_	P08133	Annexin A6	3	391.559	0.60624	0.00074857	70.089	2
1556	TTHFVEGGDAGNR	13	Unmodified	_TTHFVEGGDAGNR_	P18124	60S ribosomal protein L7	3	454.213		0.020406	31.675	1
1557	TTITTTTTSSSGLGSPMIVGSPR	23	Oxidation (M),OHexNAc	_TTITTTTT(oh)SSSGLGSPM(ox)IVGSPR_	Q96S97	Myeloid-associated differentiation marker	3	824.411	0.72059	0.00030038	40.723	1
1558	TTLTITQPR	9	OHexNAc	_TT(oh)LTITQPR_	P49848	Transcription initiation factor TFIID subunit 6	3	411.894	-0.0028668	2.374e-12	111.63	1
1559	TTLTITQPR	9	Unmodified	_TTLTITQPR_	P49848	Transcription initiation factor TFIID subunit 6	2	515.798	0.44152	1.9184e-05	86.898	1
1560	TTNYSTVPQK	10	OHexNAc	_TTNYS(oh)TVPQK_	Q6PJT7	Zinc finger CCCH domain-containing protein 14	3	447.889	0.90824	3.8488e-26	128.54	1
1561	TTPPVLDSDGSFFLYSK	17	Unmodified	_TTPPVLDSDGSFFLYSK_	P0DOX5	Immunoglobulin gamma-1 heavy chain	3	625.312	0.70761	2.6593e-37	135.09	1
1562	TTPPVLDSDGSFFLYSK	17	Unmodified	_TTPPVLDSDGSFFLYSK_	P0DOX5	Immunoglobulin gamma-1 heavy chain	3	625.312	0.45727	2.0291e-37	137.61	1
1563	TTPPVLDSDGSFFLYSK	17	Unmodified	_TTPPVLDSDGSFFLYSK_	P0DOX5	Immunoglobulin gamma-1 heavy chain	3	625.312	2.5226	1.0638e-09	102.08	1
1564	TTPPVLDSDGSFFLYSK	17	Unmodified	_TTPPVLDSDGSFFLYSK_	P0DOX5	Immunoglobulin gamma-1 heavy chain	3	625.312	1.7865	1.4425e-27	125.45	1
1565	TTPSYVAFTDTER	13	Unmodified	_TTPSYVAFTDTER_	P11142	Heat shock cognate 71 kDa protein	2	744.354	0.75728	1.3912e-26	130.61	1
1566	TTPSYVAFTDTER	13	Unmodified	_TTPSYVAFTDTER_	P11142	Heat shock cognate 71 kDa protein	3	496.572	0.29327	0.00012669	80.905	1
1567	TTSGSIITVVPK	12	OHexNAc	_TTS(oh)GSIITVVPK_	Q7Z589	BRCA2-interacting transcriptional repressor EMSY	3	469.264	0.97654	2.2466e-47	145.81	1
1568	TTTAAAVASTGPSSR	15	OHexNAc	_T(oh)TTAAAVASTGPSSR_	P27816	Microtubule-associated protein 4	3	527.597	1.1183	2.8444e-27	133.93	1
1569	TTTHSWVSG	9	OHexNAc	_TTTHSWVS(oh)G_	Q12778	Forkhead box protein O1	2	589.77	0.76037	0.026507	60.91	1
1570	TTTHSWVSG	9	OHexNAc	_TT(oh)THSWVSG_	Q12778	Forkhead box protein O1	2	589.77	1.2182	6.7221e-18	123.11	1
1571	TTVASEK	7	OHexNAc	_TTVAS(oh)EK_	O75376	Nuclear receptor corepressor 1	2	469.737	0.92249	0.027806	68.657	1
1572	TTVPLPR	7	OHexNAc	_T(oh)TVPLPR_	Q9HBD1	Roquin-2	2	493.779	1.0924	9.9071e-10	105.52	2
1573	TTVPLPR	7	OHexNAc	_T(oh)TVPLPR_	Q9HBD1	Roquin-2	2	493.779	1.1672	2.5944e-22	125.82	1
1574	TTVPLPR	7	OHexNAc	_T(oh)TVPLPR_	Q9HBD1	Roquin-2	3	329.522		1.8095e-06	80.455	1
1575	TVAAPSVFIFPPSDEQLK	18	Unmodified	_TVAAPSVFIFPPSDEQLK_	P01834	Immunoglobulin kappa constant	3	649.347	0.67604	8.1937e-50	154.46	2
1576	TVAAPSVFIFPPSDEQLK	18	Unmodified	_TVAAPSVFIFPPSDEQLK_	P01834	Immunoglobulin kappa constant	4	487.262	0.10209	9.6097e-49	150.39	2
1577	TVAAPSVFIFPPSDEQLK	18	Unmodified	_TVAAPSVFIFPPSDEQLK_	P01834	Immunoglobulin kappa constant	2	973.517	0.23025	1.2876e-19	117.18	1
1578	TVAAPSVFIFPPSDEQLK	18	Unmodified	_TVAAPSVFIFPPSDEQLK_	P01834	Immunoglobulin kappa constant	3	649.347	0.68098	8.9143e-38	135.23	1
1579	TVAAPSVFIFPPSDEQLK	18	Unmodified	_TVAAPSVFIFPPSDEQLK_	P01834	Immunoglobulin kappa constant	4	487.262	0.10652	2.5917e-37	138.05	1
1580	TVAAPSVFIFPPSDEQLK	18	Unmodified	_TVAAPSVFIFPPSDEQLK_	P01834	Immunoglobulin kappa constant	3	649.347	0.56996	2.3318e-28	131.39	2
1581	TVAAPSVFIFPPSDEQLK	18	Unmodified	_TVAAPSVFIFPPSDEQLK_	P01834	Immunoglobulin kappa constant	4	487.262	0.49284	2.5917e-37	138.05	1
1582	TVAAPSVFIFPPSDEQLK	18	Unmodified	_TVAAPSVFIFPPSDEQLK_	P01834	Immunoglobulin kappa constant	3	649.347	2.5457	7.7302e-38	136.63	1
1583	TVAAPSVFIFPPSDEQLK	18	Unmodified	_TVAAPSVFIFPPSDEQLK_	P01834	Immunoglobulin kappa constant	4	487.262	1.2537	1.8605e-37	140.22	1
1584	TVAAPSVFIFPPSDEQLK	18	Unmodified	_TVAAPSVFIFPPSDEQLK_	P01834	Immunoglobulin kappa constant	3	649.347	1.6407	2.2211e-28	131.56	1
1585	TVAAPSVFIFPPSDEQLK	18	Unmodified	_TVAAPSVFIFPPSDEQLK_	P01834	Immunoglobulin kappa constant	3	649.347		2.4014e-62	138.91	1
1586	TVAPTECS	8	Unmodified	_TVAPTECS_	P0DOY3	Immunoglobulin lambda constant 3	2	432.692	0.0094244	0.026793	55.676	1
1587	TVASATTAIEIR	12	OHexNAc	_TVAS(oh)ATTAIEIR_	Q96D71	RalBP1-associated Eps domain-containing protein 1	3	479.259		0.0030626	42.242	1
1588	TVAVASGAASTPISISTGAPTVR	23	OHexNAc	_T(oh)VAVASGAASTPISISTGAPTVR_	Q6P4R8	Nuclear factor related to kappa-B-binding protein	3	773.08	0.76557	8.966e-53	152.23	1
1589	TVAVASGAASTPISISTGAPTVR	23	2 OHexNAc	_T(oh)VAVASGAASTPIS(oh)ISTGAPTVR_	Q6P4R8	Nuclear factor related to kappa-B-binding protein	3	840.773	0.80386	2.5159e-43	145.59	1
1590	TVAYTEQK	8	Unmodified	_TVAYTEQK_	P30101	Protein disulfide-isomerase A3	2	470.243	1.3337	5.7715e-16	113.62	1
1591	TVDNFVALATGEK	13	Unmodified	_TVDNFVALATGEK_	P23284	Peptidyl-prolyl cis-trans isomerase B	3	455.573	1.4403	0.00015902	80.746	1
1592	TVEAEAAHGTVTR	13	Unmodified	_TVEAEAAHGTVTR_	O75874	Isocitrate dehydrogenase [NADP] cytoplasmic	3	447.897	-0.32753	5.5536e-08	98.592	2
1593	TVFVCDEDATLELK	14	Unmodified	_TVFVCDEDATLELK_	P46926	Glucosamine-6-phosphate isomerase 1	3	547.268	0.56729	0.00090107	77.776	1
1594	TVGQLYK	7	Unmodified	_TVGQLYK_	P35579	Myosin-9	2	404.732	0.88186	3.1566e-06	95.531	1
1595	TVIDYNGER	9	Unmodified	_TVIDYNGER_	P07237	Protein disulfide-isomerase	2	533.762	0.5785	0.0042689	66.19	1
1596	TVIIEQSWGSPK	12	Unmodified	_TVIIEQSWGSPK_	P10809	60 kDa heat shock protein, mitochondrial	3	448.91	0.84365	0.00032025	79.492	1
1597	TVLMNPNIASVQTNEVGLK	19	Oxidation (M)	_TVLM(ox)NPNIASVQTNEVGLK_	P31327	Carbamoyl-phosphate synthase [ammonia], mitochondrial	3	682.03	1.8252	1.3477e-28	124.63	1
1598	TVPPAVTGITFLSGGQSEEEASINLNAINK	30	Unmodified	_TVPPAVTGITFLSGGQSEEEASINLNAINK_	P04075	Fructose-bisphosphate aldolase A	4	765.149	0.55198	8.5748e-19	87.881	1
1599	TVPPAVTGITFLSGGQSEEEASINLNAINK	30	Unmodified	_TVPPAVTGITFLSGGQSEEEASINLNAINK_	P04075	Fructose-bisphosphate aldolase A	4	765.149	0.51297	8.9616e-34	123.65	1
1600	TVPPAVTGITFLSGGQSEEEASINLNAINK	30	Unmodified	_TVPPAVTGITFLSGGQSEEEASINLNAINK_	P04075	Fructose-bisphosphate aldolase A	3	1019.86	0.14809	2.3259e-07	39.388	1
1601	TVPPDFYQAK	10	Unmodified	_TVPPDFYQAK_	Q14832	Metabotropic glutamate receptor 3	2	583.298	1.0164	0.00076863	70.808	1
1602	TVPPDFYQAK	10	Unmodified	_TVPPDFYQAK_	Q14832	Metabotropic glutamate receptor 3	3	389.201	-0.06513	1.9842e-09	100.02	1
1603	TVPPDFYQAK	10	Unmodified	_TVPPDFYQAK_	Q14832	Metabotropic glutamate receptor 3	2	583.298	1.1277	6.7109e-09	97.813	1
1604	TVPSTTTSSNYLAK	14	2 OHexNAc	_T(oh)VPSTTTS(oh)SNYLAK_	Q6ZU65	Ubinuclein-2	3	625.974	0.76397	6.7492e-93	180.88	3
1605	TVPSTTTSSNYLAK	14	OHexNAc	_TVPS(oh)TTTSSNYLAK_	Q6ZU65	Ubinuclein-2	3	558.281	0.90879	1.2421e-18	120.63	2
1606	TVQLNVCSSEEVEK	14	Unmodified	_TVQLNVCSSEEVEK_	Q02338	D-beta-hydroxybutyrate dehydrogenase, mitochondrial	3	541.263	0.8467	0.0030469	63.682	1
1607	TVSLGAGAK	9	Unmodified	_TVSLGAGAK_	P06748	Nucleophosmin	2	402.235	0.2918	1.0737e-05	89.047	1
1608	TVSSPIPYTPSPSSSR	16	OHexNAc	_TVSS(oh)PIPYTPSPSSSR_	Q16204	Coiled-coil domain-containing protein 6	3	622.642		5.742e-07	66.606	1
1609	TVSTGTALSK	10	OHexNAc	_TVSTGTALS(oh)K_	Q96CV9	Optineurin	3	389.875		0.0041011	48.568	1
1610	TVTPASSAK	9	OHexNAc	_TVTPAS(oh)SAK_	Q16555	Dihydropyrimidinase-related protein 2	2	532.777	1.0026	1.3966e-05	90.614	1
1611	TVTPASSAK	9	OHexNAc	_T(oh)VTPASSAK_	Q16555	Dihydropyrimidinase-related protein 2	3	355.521	0.40291	3.0626e-25	132.56	1
1612	TVVGAAATTTTVTTK	15	OHexNAc	_T(oh)VVGAAATTTTVTTK_	Q86Z02	Homeodomain-interacting protein kinase 1	3	542.293	1.1199	2.1541e-26	127.32	1
1613	TVVQLEGDNK	10	Unmodified	_TVVQLEGDNK_	P07148	Fatty acid-binding protein, liver	2	551.791	1.0941	8.3597e-13	104.24	1
1614	TVVVNCNPETVSTDFDECDK	20	Unmodified	_TVVVNCNPETVSTDFDECDK_	P31327	Carbamoyl-phosphate synthase [ammonia], mitochondrial	3	777.003		0.0014711	37.4	1
1615	TWNDPSVQQDIK	12	Unmodified	_TWNDPSVQQDIK_	P11021	Endoplasmic reticulum chaperone BiP	3	477.569	0.74664	7.0813e-06	90.697	1
1624	VAEQTPLTALYVANLIK	17	Unmodified	_VAEQTPLTALYVANLIK_	P05091	Aldehyde dehydrogenase, mitochondrial	3	615.356		4.2613e-41	121.82	1
1625	VAFTGSTEVGK	11	Unmodified	_VAFTGSTEVGK_	P00352	Retinal dehydrogenase 1	2	548.288	1.0779	0.00046389	78.903	1
1626	VAGHPNIVINNAAGNFISPTER	22	Unmodified	_VAGHPNIVINNAAGNFISPTER_	Q16698	2,4-dienoyl-CoA reductase, mitochondrial	3	764.401	1.0249	4.7962e-06	63.225	1
1627	VAHSDKPGSTSTASFR	16	Unmodified	_VAHSDKPGSTSTASFR_	Q9P0L0	Vesicle-associated membrane protein-associated protein A	4	412.708	0.45427	0.012393	70.197	1
1628	VAIEPGAPR	9	Unmodified	_VAIEPGAPR_	Q00796	Sorbitol dehydrogenase	2	455.261	0.22265	3.0779e-05	83.948	1
1629	VAPAEPQEAPDSTAAGGSASK	21	Unmodified	_VAPAEPQEAPDSTAAGGSASK_	Q3LXA3	Triokinase/FMN cyclase	3	647.645	1.1152	2.2332e-08	85.737	1
1630	VAPEEHPVLLTEAPLNPK	18	Unmodified	_VAPEEHPVLLTEAPLNPK_	P63261	Actin, cytoplasmic 2	3	652.026	0.71442	3.8637e-28	129.05	2
1631	VAPEEHPVLLTEAPLNPK	18	Unmodified	_VAPEEHPVLLTEAPLNPK_	P63261	Actin, cytoplasmic 2	4	489.272	0.16322	1.1117e-12	102.65	1
1632	VAQAPWK	7	Unmodified	_VAQAPWK_	P31327	Carbamoyl-phosphate synthase [ammonia], mitochondrial	2	400.227	0.36293	0.0087249	68.915	1
1633	VAQAPWK	7	Unmodified	_VAQAPWK_	P31327	Carbamoyl-phosphate synthase [ammonia], mitochondrial	2	400.227	0.90377	3.6004e-10	107.43	1
1634	VATTSVITIVK	11	OHexNAc	_VAT(oh)TSVITIVK_	O60675	Transcription factor MafK	3	445.597		4.6574e-08	82.069	1
1635	VATTSVITIVK	11	OHexNAc	_VATTS(oh)VITIVK_	O60675	Transcription factor MafK	3	445.597	0.92845	1.0112e-75	174.39	1
1636	VATTSVITIVK	11	OHexNAc	_VATTS(oh)VITIVK_	O60675	Transcription factor MafK	2	667.893	0.98731	5.9185e-75	172.57	1
1637	VDATAETDLAK	11	Unmodified	_VDATAETDLAK_	P13667	Protein disulfide-isomerase A4	2	567.288		0.018485	49.448	1
1638	VDATEESDLAQQYGVR	16	Unmodified	_VDATEESDLAQQYGVR_	P07237	Protein disulfide-isomerase	3	594.283	0.67519	3.6469e-48	152.88	1
1639	VDCDQHSDIAQR	12	Unmodified	_VDCDQHSDIAQR_	Q9BS26	Endoplasmic reticulum resident protein 44	3	481.881		0.015391	33.227	1
1640	VDCTANTNTCNK	12	Unmodified	_VDCTANTNTCNK_	P30101	Protein disulfide-isomerase A3	3	466.531	1.0309	7.6443e-06	90.614	1
1641	VDLGVLGK	8	Unmodified	_VDLGVLGK_	P36871	Phosphoglucomutase-1	2	400.747	2.3666	7.563e-05	88.819	1
1642	VDNALQSGNSQESVTEQDSK	20	Unmodified	_VDNALQSGNSQESVTEQDSK_	P01834	Immunoglobulin kappa constant	3	712.661	0.91577	1.0421e-20	117.48	1
1643	VDNDENEHQLSLR	13	Unmodified	_VDNDENEHQLSLR_	P06748	Nucleophosmin	3	523.581	0.93731	9.5257e-37	143.21	1
1647	VEEEEER	7	Unmodified	_VEEEEER_	P35579	Myosin-9	2	460.204	-0.36029	0.0010791	80.438	1
1648	VEILANDQGNR	11	Unmodified	_VEILANDQGNR_	P48741	Putative heat shock 70 kDa protein 7	2	614.818	0.5728	9.146e-27	128.36	1
1649	VEILANDQGNR	11	Unmodified	_VEILANDQGNR_	P48741	Putative heat shock 70 kDa protein 7	3	410.214	-0.25848	2.0363e-05	86.189	1
1650	VELQELNDR	9	Unmodified	_VELQELNDR_	P08670	Vimentin	2	558.288	1.2174	1.5188e-07	93.345	1
1651	VENTEENRR	9	Unmodified	_VENTEENRR_	P05062	Fructose-bisphosphate aldolase B	3	382.855	0.34904	1.9526e-34	140.49	1
1652	VETSDEEIHDLHQR	14	Unmodified	_VETSDEEIHDLHQR_	P07099	Epoxide hydrolase 1	3	569.936	0.67635	3.4304e-05	89.507	1
1653	VETSDEEIHDLHQR	14	Unmodified	_VETSDEEIHDLHQR_	P07099	Epoxide hydrolase 1	4	427.704	-0.046596	1.5026e-26	133.16	1
1654	VFAVVITDGR	10	Unmodified	_VFAVVITDGR_	P12110	Collagen alpha-2(VI) chain	2	538.809	0.42964	6.3778e-13	106.4	1
1656	VFIEDVSR	8	Unmodified	_VFIEDVSR_	P00966	Argininosuccinate synthase	2	482.759	0.45812	4.4383e-16	116.05	1
1657	VFITDDFHDMMPK	13	Unmodified	_VFITDDFHDMMPK_	P14625	Endoplasmin	3	532.579	1.5641	0.0054121	56.205	1
1658	VFLENVIR	8	Unmodified	_VFLENVIR_	P62805	Histone H4	2	495.293	0.40529	1.3015e-06	93.649	1
1659	VGAHAGEYGAEALER	15	Unmodified	_VGAHAGEYGAEALER_	P69905	Hemoglobin subunit alpha	3	510.583	0.020305	1.8924e-229	244.44	1
1660	VGAHAGEYGAEALER	15	Unmodified	_VGAHAGEYGAEALER_	P69905	Hemoglobin subunit alpha	2	765.371	0.55696	3.2118e-61	165.34	1
1661	VGAHAGEYGAEALER	15	Unmodified	_VGAHAGEYGAEALER_	P69905	Hemoglobin subunit alpha	3	510.583	0.6008	6.63e-48	153.09	1
1662	VGAHAGEYGAEALER	15	Unmodified	_VGAHAGEYGAEALER_	P69905	Hemoglobin subunit alpha	3	510.583	0.67266	1.9566e-18	114.64	1
1663	VGAHAGEYGAEALER	15	Unmodified	_VGAHAGEYGAEALER_	P69905	Hemoglobin subunit alpha	3	510.583	0.83935	2.184e-08	101.2	1
1664	VGEFSGANK	9	Unmodified	_VGEFSGANK_	P10599	Thioredoxin	2	454.727	0.62378	0.00044395	76.228	1
1665	VGEVIVTK	8	Unmodified	_VGEVIVTK_	P10809	60 kDa heat shock protein, mitochondrial	2	422.761	0.88769	0.00019937	83.948	1
1666	VGGTSDVEVNEK	12	Unmodified	_VGGTSDVEVNEK_	P10809	60 kDa heat shock protein, mitochondrial	2	617.302	1.1766	0.0023001	73.927	1
1667	VGGTSDVEVNEK	12	Unmodified	_VGGTSDVEVNEK_	P10809	60 kDa heat shock protein, mitochondrial	3	411.87	0.38013	1.4551e-08	100.69	1
1668	VGSFCLSEAGAGSDSFALK	19	Unmodified	_VGSFCLSEAGAGSDSFALK_	P45954	Short/branched chain specific acyl-CoA dehydrogenase, mitochondrial	3	634.968		1.5647e-32	103.88	1
1669	VHFEESSK	8	Unmodified	_VHFEESSK_	P12956	X-ray repair cross-complementing protein 6	3	321.491	0.27161	0.018119	53.775	1
1670	VHIEIGPDGR	10	Unmodified	_VHIEIGPDGR_	P31943	Heterogeneous nuclear ribonucleoprotein H	3	364.865		1.1046e-07	82.261	1
1671	VHLTPEEK	8	Unmodified	_VHLTPEEK_	P68871	Hemoglobin subunit beta	3	318.175	0.55607	4.827e-24	132.57	1
1672	VHLTPEEK	8	Unmodified	_VHLTPEEK_	P68871	Hemoglobin subunit beta	2	476.759	1.3514	0.0050044	68.224	1
1673	VHLTPEEK	8	Unmodified	_VHLTPEEK_	P68871	Hemoglobin subunit beta	3	318.175	0.042592	5.0079e-11	108.46	1
1674	VHLTPEEK	8	Unmodified	_VHLTPEEK_	P68871	Hemoglobin subunit beta	3	318.175	-0.042819	6.9896e-05	86.833	1
1675	VHLVGIDIFTGK	12	Unmodified	_VHLVGIDIFTGK_	Q6IS14	Eukaryotic translation initiation factor 5A-1-like	3	433.587	1.2529	4.3895e-27	131.83	1
1676	VHPVSTMIK	9	Oxidation (M)	_VHPVSTM(ox)IK_	P00338	L-lactate dehydrogenase A chain	3	343.192	-0.10691	1.5908e-45	149.82	1
1677	VHPVSTMIK	9	Unmodified	_VHPVSTMIK_	P00338	L-lactate dehydrogenase A chain	3	337.86	0.033297	0.0068263	58.433	1
1682	VHTFVVDCSNR	11	Unmodified	_VHTFVVDCSNR_	Q8NBQ5	Estradiol 17-beta-dehydrogenase 11	3	445.215	0.33888	0.0022084	65.179	1
1683	VHTFVVDCSNR	11	Unmodified	_VHTFVVDCSNR_	Q8NBQ5	Estradiol 17-beta-dehydrogenase 11	2	667.32	1.0452	0.01244	53.237	1
1684	VIADNVK	7	Unmodified	_VIADNVK_	P60174	Triosephosphate isomerase	2	379.724	1.0507	0.00063408	83.206	1
1685	VIDDTNITR	9	Unmodified	_VIDDTNITR_	P05783	Keratin, type I cytoskeletal 18	2	523.777	0.46391	0.00331	67.334	1
1686	VIGSGCNLDSAR	12	Unmodified	_VIGSGCNLDSAR_	P00338	L-lactate dehydrogenase A chain	2	624.804	1.1078	5.1021e-08	98.942	1
1687	VIISAPSADAPMFVMGVNHEK	21	Unmodified	_VIISAPSADAPMFVMGVNHEK_	P04406	Glyceraldehyde-3-phosphate dehydrogenase	3	738.375	0.5651	1.0113e-97	180.05	1
1688	VLDALQAIK	9	Unmodified	_VLDALQAIK_	P00915	Carbonic anhydrase 1	2	485.8	1.7244	1.2962e-07	94.692	1
1689	VLDASWYSPGTR	12	Unmodified	_VLDASWYSPGTR_	Q16762	Thiosulfate sulfurtransferase	2	676.336	1.2091	1.9009e-12	108.72	1
1690	VLEDSDLKK	9	Unmodified	_VLEDSDLKK_	P11021	Endoplasmic reticulum chaperone BiP	3	349.529	1.1818	0.025374	38.303	1
1691	VLGAFSDGLAHLDNLK	16	Unmodified	_VLGAFSDGLAHLDNLK_	P68871	Hemoglobin subunit beta	3	557.302	0.55657	6.0204e-93	178.22	1
1692	VLGTSVESIMATEDR	15	Oxidation (M)	_VLGTSVESIM(ox)ATEDR_	P31327	Carbamoyl-phosphate synthase [ammonia], mitochondrial	3	541.935	0.56018	1.4206e-12	104.55	1
1693	VLGTSVESIMATEDR	15	Unmodified	_VLGTSVESIMATEDR_	P31327	Carbamoyl-phosphate synthase [ammonia], mitochondrial	2	804.401	1.213	7.9921e-19	121.99	1
1694	VLLPEYGGTK	10	Unmodified	_VLLPEYGGTK_	P61604	10 kDa heat shock protein, mitochondrial	2	538.803	0.82914	7.4532e-19	120.06	1
1695	VLSIGDGIAR	10	Unmodified	_VLSIGDGIAR_	P25705	ATP synthase subunit alpha, mitochondrial	2	500.793	1.1951	1.8676e-18	113.93	1
1696	VLSPADK	7	Unmodified	_VLSPADK_	P69905	Hemoglobin subunit alpha	2	365.211	1.1411	0.00036648	86.833	1
1697	VLSPADK	7	Unmodified	_VLSPADK_	P69905	Hemoglobin subunit alpha	3	243.81		0.010051	47.849	1
1698	VLTEIIASR	9	Unmodified	_VLTEIIASR_	P08758	Annexin A5	2	501.303	0.33199	1.9839e-10	102.52	1
1699	VLTPTQVK	8	Unmodified	_VLTPTQVK_	P30086	Phosphatidylethanolamine-binding protein 1	2	443.274	0.97023	1.4237e-23	131.06	1
1700	VLTPTQVK	8	Unmodified	_VLTPTQVK_	P30086	Phosphatidylethanolamine-binding protein 1	2	443.274	0.7807	0.0085342	65.224	1
1701	VLTSLGDAIK	10	Unmodified	_VLTSLGDAIK_	P69892	Hemoglobin subunit gamma-2	2	508.803	2.0282	2.6441e-19	122.69	1
1702	VLVAQHDVYK	10	Unmodified	_VLVAQHDVYK_	P13804	Electron transfer flavoprotein subunit alpha, mitochondrial	3	391.221	0.16318	0.007968	54.539	1
1703	VMALELGPHK	10	Oxidation (M)	_VM(ox)ALELGPHK_	Q7Z4W1	L-xylulose reductase	3	370.871	0.46518	0.004675	48.602	1
1704	VMEHFIK	7	Oxidation (M)	_VM(ox)EHFIK_	P11021	Endoplasmic reticulum chaperone BiP	3	307.162	0.035038	0.0029381	64.803	1
1705	VMQEQGTHPK	10	Oxidation (M)	_VM(ox)QEQGTHPK_	P35579	Myosin-9	3	390.857	0.42169	0.00012979	72.2	1
1706	VNHVTLSQPK	10	Unmodified	_VNHVTLSQPK_	P61769	Beta-2-microglobulin	3	374.88	0.4202	3.4854e-20	123.79	1
1707	VNIKPQVDR	9	Unmodified	_VNIKPQVDR_	P23526	Adenosylhomocysteinase	3	356.877	0.25678	0.017186	44.318	1
1708	VNLPTTVSNFNNPSPSVVTATTSVHESNK	29	3 OHexNAc	_VNLPTT(oh)VS(oh)NFNNPS(oh)PSVVTATTSVHESNK_	Q9NTZ6	RNA-binding protein 12	4	913.444	0.60123	2.4458e-19	93.339	1
1709	VNLPTTVSNFNNPSPSVVTATTSVHESNK	29	3 OHexNAc	_VNLPTTVSNFNNPS(oh)PS(oh)VVT(oh)ATTSVHESNK_	Q9NTZ6	RNA-binding protein 12	5	730.957	0.81025	2.1816e-11	57.347	1
1710	VNLPTTVSNFNNPSPSVVTATTSVHESNK	29	3 OHexNAc	_VNLPTT(oh)VS(oh)NFNNPSPSVVTATTS(oh)VHESNK_	Q9NTZ6	RNA-binding protein 12	4	913.444	0.51042	1.516e-15	78.747	1
1711	VNLPTTVSNFNNPSPSVVTATTSVHESNK	29	3 OHexNAc	_VNLPTT(oh)VSNFNNPS(oh)PS(oh)VVTATTSVHESNK_	Q9NTZ6	RNA-binding protein 12	4	913.444	0.61785	1.2366e-16	87.005	1
1712	VNLPTTVSNFNNPSPSVVTATTSVHESNK	29	3 OHexNAc	_VNLPTTVS(oh)NFNNPS(oh)PSVVT(oh)ATTSVHESNK_	Q9NTZ6	RNA-binding protein 12	4	913.444	0.5891	7.6204e-31	119.28	1
1713	VNLPTTVSNFNNPSPSVVTATTSVHESNK	29	4 OHexNAc	_VNLPTT(oh)VS(oh)NFNNPS(oh)PS(oh)VVTATTSVHESNK_	Q9NTZ6	RNA-binding protein 12	4	964.214	0.57839	2.1117e-16	85.648	1
1714	VNLPTTVSNFNNPSPSVVTATTSVHESNK	29	4 OHexNAc	_VNLPTTVSNFNNPS(oh)PS(oh)VVT(oh)AT(oh)TSVHESNK_	Q9NTZ6	RNA-binding protein 12	5	771.573	0.97005	3.7761e-16	81.346	1
1715	VNLPTTVSNFNNPSPSVVTATTSVHESNK	29	2 OHexNAc	_VNLPTTVS(oh)NFNNPS(oh)PSVVTATTSVHESNK_	Q9NTZ6	RNA-binding protein 12	4	862.675	0.68033	6.0406e-20	100.15	1
1716	VNPIQGLASK	10	Unmodified	_VNPIQGLASK_	P13073	Cytochrome c oxidase subunit 4 isoform 1, mitochondrial	2	513.801	0.76188	6.3935e-06	85.813	1
1717	VNQIGSVTESLQACK	15	Unmodified	_VNQIGSVTESLQACK_	P06733	Alpha-enolase	3	545.279	0.71672	1.4849e-07	93.478	1
1718	VNVDAVGGEALGR	13	Unmodified	_VNVDAVGGEALGR_	P02042	Hemoglobin subunit delta	2	628.833	0.94385	1.6359e-12	111.07	1
1719	VNVDEVGGEALGR	13	Unmodified	_VNVDEVGGEALGR_	P68871	Hemoglobin subunit beta	2	657.836	0.89268	3.0594e-12	109.1	1
1720	VNVDEVGGEALGR	13	Unmodified	_VNVDEVGGEALGR_	P68871	Hemoglobin subunit beta	3	438.893	0.1716	8.0567e-62	166.62	1
1721	VNVDEVGGEALGR	13	Unmodified	_VNVDEVGGEALGR_	P68871	Hemoglobin subunit beta	2	657.836	0.56593	3.1669e-18	114.64	1
1722	VNVDEVGGEALGR	13	Unmodified	_VNVDEVGGEALGR_	P68871	Hemoglobin subunit beta	2	657.836	1.0166	7.2911e-36	135.02	1
1723	VNVDEVGGEALGR	13	Unmodified	_VNVDEVGGEALGR_	P68871	Hemoglobin subunit beta	2	657.836	1.5522	3.1669e-18	114.64	1
1724	VNVDEVGGEALGR	13	Unmodified	_VNVDEVGGEALGR_	P68871	Hemoglobin subunit beta	2	657.836	1.2005	0.00014613	84.508	1
1725	VNVEDAGGETLGR	13	Unmodified	_VNVEDAGGETLGR_	P69892	Hemoglobin subunit gamma-2	2	658.826	0.67284	4.1895e-36	139.58	1
1726	VNVEDAGGETLGR	13	Unmodified	_VNVEDAGGETLGR_	P69892	Hemoglobin subunit gamma-2	2	658.826	1.3642	6.8391e-12	103.88	1
1727	VNVGAGSHPNK	11	Unmodified	_VNVGAGSHPNK_	P21333	Filamin-A	3	360.525	0.31201	6.3955e-05	80.706	1
1728	VPAGLEK	7	Unmodified	_VPAGLEK_	P30046	D-dopachrome decarboxylase	2	357.213	1.1958	0.025005	58.815	1
1729	VPAIYGVDTR	10	Unmodified	_VPAIYGVDTR_	P31327	Carbamoyl-phosphate synthase [ammonia], mitochondrial	2	545.798	0.88807	0.0076724	58.699	1
1732	VPTANVSVVDLTCR	14	Unmodified	_VPTANVSVVDLTCR_	P04406	Glyceraldehyde-3-phosphate dehydrogenase	3	510.936	1.0566	2.738e-61	165.02	1
1733	VPTANVSVVDLTCR	14	Unmodified	_VPTANVSVVDLTCR_	P04406	Glyceraldehyde-3-phosphate dehydrogenase	2	765.901	1.3006	1.3927e-60	160.81	1
1734	VQEEIER	7	Unmodified	_VQEEIER_	P11712	Cytochrome P450 2C9	2	451.733	0.73128	0.010106	68.016	1
1735	VQSSLGGR	8	Unmodified	_VQSSLGGR_	P33121	Long-chain-fatty-acid--CoA ligase 1	2	402.222	0.38989	6.9008e-05	89.08	1
1736	VQVSVLK	7	Unmodified	_VQVSVLK_	P00966	Argininosuccinate synthase	2	386.75	1.1534	0.00015508	89.698	1
1737	VSASSPSLAVASQSDSK	17	OHexNAc	_VS(oh)ASSPSLAVASQSDSK_	P04150	Glucocorticoid receptor	3	608.634	0.70232	3.0992e-37	136.85	1
1738	VSESPSPVTTNTPAQFASVSPTVPEFLK	28	OHexNAc	_VSESPSPVTTNTPAQFAS(oh)VSPTVPEFLK_	Q9ULH7	MKL/myocardin-like protein 2	4	780.896	1.2389	1.622e-07	50.505	1
1739	VSFELFADK	9	Unmodified	_VSFELFADK_	P62937	Peptidyl-prolyl cis-trans isomerase A	2	528.274	0.79266	4.2299e-05	81.017	1
1740	VSFELFADK	9	Unmodified	_VSFELFADK_	P62937	Peptidyl-prolyl cis-trans isomerase A	2	528.274	0.65541	9.0388e-07	91.549	1
1741	VSFELFADK	9	Unmodified	_VSFELFADK_	P62937	Peptidyl-prolyl cis-trans isomerase A	2	528.274	1.8933	4.2299e-05	81.017	1
1742	VSGLLVLDYSK	11	Unmodified	_VSGLLVLDYSK_	P31327	Carbamoyl-phosphate synthase [ammonia], mitochondrial	3	398.564	0.62238	2.6628e-05	84.479	1
1743	VSGLLVLDYSK	11	Unmodified	_VSGLLVLDYSK_	P31327	Carbamoyl-phosphate synthase [ammonia], mitochondrial	2	597.342		1.0027e-07	89.301	1
1744	VSHVSTGGGASLELLEGK	18	Unmodified	_VSHVSTGGGASLELLEGK_	P00558	Phosphoglycerate kinase 1	3	580.976		0.0080025	38.777	1
1745	VSQDAAPGSPLDK	13	Unmodified	_VSQDAAPGSPLDK_	P54868	Hydroxymethylglutaryl-CoA synthase, mitochondrial	3	428.886	0.83489	3.4092e-08	100.11	1
1746	VSQDAAPGSPLDK	13	Unmodified	_VSQDAAPGSPLDK_	P54868	Hydroxymethylglutaryl-CoA synthase, mitochondrial	2	642.825	1.0203	0.0010417	78.69	1
1747	VSQDAAPGSPLDK	13	Unmodified	_VSQDAAPGSPLDK_	P54868	Hydroxymethylglutaryl-CoA synthase, mitochondrial	3	428.886		0.0002441	53.3	1
1748	VSQEHPVVLTK	11	Unmodified	_VSQEHPVVLTK_	P31327	Carbamoyl-phosphate synthase [ammonia], mitochondrial	3	412.903	-0.082676	0.0034624	59.227	1
1749	VSQEHPVVLTK	11	Unmodified	_VSQEHPVVLTK_	P31327	Carbamoyl-phosphate synthase [ammonia], mitochondrial	3	412.903	0.57834	0.003234	60.157	1
1750	VSSFEEK	7	Unmodified	_VSSFEEK_	P40926	Malate dehydrogenase, mitochondrial	2	413.203	0.70495	0.0097874	68.224	1
1751	VSTPATTTSTFSR	13	2 OHexNAc	_VS(oh)TPAT(oh)TTSTFSR_	Q8N3V7	Synaptopodin	3	587.951	0.75226	0.0016486	62.203	1
1752	VSTPATTTSTFSR	13	OHexNAc	_VSTPATTTS(oh)TFSR_	Q8N3V7	Synaptopodin	2	779.883	0.82324	0.0072846	75.018	1
1753	VSTPATTTSTFSR	13	OHexNAc	_VS(oh)TPATTTSTFSR_	Q8N3V7	Synaptopodin	3	520.258	0.90718	4.993e-36	136.26	2
1754	VSTPATTTSTFSR	13	OHexNAc	_VSTPATTTS(oh)TFSR_	Q8N3V7	Synaptopodin	2	779.883	0.85057	3.6808e-26	131.18	1
1755	VSTPATTTSTFSR	13	OHexNAc	_VSTPATTTS(oh)TFSR_	Q8N3V7	Synaptopodin	2	779.883	1.0752	1.0069e-11	108.77	1
1756	VSTPATTTSTFSR	13	OHexNAc	_VS(oh)TPATTTSTFSR_	Q8N3V7	Synaptopodin	3	520.258	1.0075	0.0020985	74.141	1
1757	VSTPATTTSTFSR	13	Unmodified	_VSTPATTTSTFSR_	Q8N3V7	Synaptopodin	2	678.344	1.0201	5.9262e-131	206.46	1
1758	VSTPATTTSTFSR	13	Unmodified	_VSTPATTTSTFSR_	Q8N3V7	Synaptopodin	2	678.344	1.4896	3.6955e-36	140.31	1
1759	VSTTAPVTLASSK	13	2 OHexNAc	_VST(oh)TAPVTLAS(oh)SK_	Q15652	Probable JmjC domain-containing histone demethylation protein 2C	3	556.624	0.88481	0.0057095	48.907	1
1760	VTDALNATR	9	Unmodified	_VTDALNATR_	P10809	60 kDa heat shock protein, mitochondrial	2	480.759	0.93694	0.022976	54.259	1
1761	VTGEADVEFATHEDAVAAMSK	21	Unmodified	_VTGEADVEFATHEDAVAAMSK_	P31943	Heterogeneous nuclear ribonucleoprotein H	3	726.672	0.45687	6.4315e-07	74.029	1
1762	VTGSLETK	8	Unmodified	_VTGSLETK_	P21796	Voltage-dependent anion-selective channel protein 1	2	417.732	1.3427	1.303e-07	101.65	1
1763	VTLATLK	7	OHexNAc	_VT(oh)LATLK_	P06748	Nucleophosmin	2	474.784	0.76633	5.9906e-06	96.143	1
1764	VTLTSEEEAR	10	Unmodified	_VTLTSEEEAR_	P00338	L-lactate dehydrogenase A chain	2	567.785	0.84727	1.3883e-18	116.55	1
1765	VTQSNFAVGYK	11	Unmodified	_VTQSNFAVGYK_	P21796	Voltage-dependent anion-selective channel protein 1	2	607.314		0.00063204	65.179	1
1766	VTSKALELVK	10	OHexNAc	_VTS(oh)KALELVK_	P55058	Phospholipid transfer protein	3	430.922		0.022039	46.352	1
1767	VTSTITITPVTTSSAR	16	2 OHexNAc	_VTSTITITPVT(oh)TS(oh)SAR_	Q7Z7B0	Filamin-A-interacting protein 1	3	681.023	0.8148	0.00073875	68.291	1
1768	VVAVDCGIK	9	Unmodified	_VVAVDCGIK_	P31327	Carbamoyl-phosphate synthase [ammonia], mitochondrial	2	480.763	1.4803	8.7138e-19	123.86	2
1769	VVEEQESR	8	Unmodified	_VVEEQESR_	P0C0L5	Complement C4-B	2	488.241	0.93833	0.010192	63.816	1
1770	VVFEQTK	7	Unmodified	_VVFEQTK_	P60174	Triosephosphate isomerase	2	425.737	0.89461	0.0097874	68.224	1
1771	VVFVFGPDK	9	Unmodified	_VVFVFGPDK_	P30041	Peroxiredoxin-6	2	504.282	0.76335	7.9127e-13	112.8	1
1772	VVFVFGPDK	9	Unmodified	_VVFVFGPDK_	P30041	Peroxiredoxin-6	3	336.524	-0.074433	7.7747e-12	103.87	1
1773	VVFVFGPDK	9	Unmodified	_VVFVFGPDK_	P30041	Peroxiredoxin-6	2	504.282	1.092	1.4326e-36	145.72	1
1774	VVFVFGPDK	9	Unmodified	_VVFVFGPDK_	P30041	Peroxiredoxin-6	3	336.524	-0.17827	7.5937e-06	88.294	1
1775	VVFVFGPDK	9	Unmodified	_VVFVFGPDK_	P30041	Peroxiredoxin-6	2	504.282	2.577	1.4507e-11	103.55	1
1776	VVGAVGSDEK	10	Unmodified	_VVGAVGSDEK_	Q14914	Prostaglandin reductase 1	2	480.753		0.0071396	57.532	1
1777	VVIGMDVAASEFFR	14	Oxidation (M)	_VVIGM(ox)DVAASEFFR_	P06733	Alpha-enolase	2	778.893	0.52463	0.029265	45.28	1
1778	VVLAYEPVWAIGTGK	15	Unmodified	_VVLAYEPVWAIGTGK_	P60174	Triosephosphate isomerase	3	534.968	0.33519	5.5377e-19	121.45	1
1779	VVLEGGIDPILR	12	Unmodified	_VVLEGGIDPILR_	P05164	Myeloperoxidase	2	640.882		0.0052863	48.568	1
1780	VVNPTQK	7	Unmodified	_VVNPTQK_	P01009	Alpha-1-antitrypsin	2	393.229	1.6387	0.0048747	73.665	1
1781	VVSSIEQK	8	Unmodified	_VVSSIEQK_	P63104	14-3-3 protein zeta/delta	2	445.253	0.66605	1.3015e-06	93.649	1
1782	VVVAENFDEIVNNENK	16	Unmodified	_VVVAENFDEIVNNENK_	P30101	Protein disulfide-isomerase A3	3	611.639	0.49724	0.0015682	63.062	1
1783	VVVLCGHDAVR	11	Unmodified	_VVVLCGHDAVR_	P20853	Cytochrome P450 2A7	3	408.889		0.01649	34.773	1
1784	VYEGERPLTK	10	Unmodified	_VYEGERPLTK_	P11021	Endoplasmic reticulum chaperone BiP	3	397.884	0.49827	3.6797e-05	79.659	1
1785	VYEGERPLTK	10	Unmodified	_VYEGERPLTK_	P11021	Endoplasmic reticulum chaperone BiP	3	397.884	0.73904	0.026969	34.755	1
1786	VYNEAGVTFT	10	Unmodified	_VYNEAGVTFT_	P00367	Glutamate dehydrogenase 1, mitochondrial	2	550.767	1.013	0.00036343	76.228	1
1787	WLAESLR	7	Unmodified	_WLAESLR_	Q9UL42	Paraneoplastic antigen Ma2	2	437.743	-0.18813	9.6692e-07	100.39	1
1788	WNTDNTLGTEITVEDQLAR	19	Unmodified	_WNTDNTLGTEITVEDQLAR_	P21796	Voltage-dependent anion-selective channel protein 1	3	726.022	0.57731	5.4935e-79	177.6	1
1789	WNTDNTLGTEITVEDQLAR	19	Unmodified	_WNTDNTLGTEITVEDQLAR_	P21796	Voltage-dependent anion-selective channel protein 1	3	726.022	0.5392	0.0057952	49.188	1
1790	YAIGSLNEGR	10	Unmodified	_YAIGSLNEGR_	P45954	Short/branched chain specific acyl-CoA dehydrogenase, mitochondrial	2	540.278	0.67681	0.0004671	74.841	1
1791	YCAGWADK	8	Unmodified	_YCAGWADK_	P00352	Retinal dehydrogenase 1	2	485.708	1.3868	4.5314e-07	99.442	1
1792	YDPTIEDSYR	10	Unmodified	_YDPTIEDSYR_	P62834	Ras-related protein Rap-1A	2	629.783	0.83461	0.028108	47.302	1
1793	YESLTDPSK	9	Unmodified	_YESLTDPSK_	P07900	Heat shock protein HSP 90-alpha	2	520.251	1.0456	3.6796e-05	82.417	1
1794	YFDLGLPNR	9	Unmodified	_YFDLGLPNR_	P48735	Isocitrate dehydrogenase [NADP], mitochondrial	2	547.785	1.4507	0.00688	63.076	1
1795	YFPAFEK	7	Unmodified	_YFPAFEK_	P09210	Glutathione S-transferase A2	2	451.226	2.0436	1.8288e-15	114.78	1
1796	YFTWDPSR	8	Unmodified	_YFTWDPSR_	Q14697	Neutral alpha-glucosidase AB	2	536.248	1.4299	0.027244	55.531	1
1802	YIDQEELNK	9	Unmodified	_YIDQEELNK_	P07900	Heat shock protein HSP 90-alpha	2	576.283	1.6976	9.8574e-25	127.76	1
1803	YIEIYVQK	8	Unmodified	_YIEIYVQK_	Q00610	Clathrin heavy chain 1	2	528.292	0.72299	7.4765e-07	97.431	1
1804	YISPDQLADLYK	12	Unmodified	_YISPDQLADLYK_	P06733	Alpha-enolase	2	713.367	1.3776	7.537e-05	85.554	1
1805	YKNLPTASRK	10	OHexNAc	_YKNLPTAS(oh)RK_	Q6NUQ1	RAD50-interacting protein 1	5	276.955	-0.29551	0.0084695	42.336	1
1806	YKPESEELTAER	12	Unmodified	_YKPESEELTAER_	P07237	Protein disulfide-isomerase	3	484.572	1.5504	0.0039628	48.527	1
1807	YLEDGGLER	9	Unmodified	_YLEDGGLER_	P07099	Epoxide hydrolase 1	2	526.256	0.82957	1.061e-05	89.08	1
1808	YNLGLDLR	8	Unmodified	_YNLGLDLR_	P00367	Glutamate dehydrogenase 1, mitochondrial	2	482.267	1.9651	3.0965e-16	118.5	1
1809	YNLSPSIFFCATPPDDGNLCR	21	Unmodified	_YNLSPSIFFCATPPDDGNLCR_	Q00796	Sorbitol dehydrogenase	3	815.372	0.47284	0.001276	39.659	1
1810	YNNVEAGK	8	Unmodified	_YNNVEAGK_	P54868	Hydroxymethylglutaryl-CoA synthase, mitochondrial	2	447.719	0.74839	0.0024549	71.451	1
1811	YNNVEAGK	8	Unmodified	_YNNVEAGK_	P54868	Hydroxymethylglutaryl-CoA synthase, mitochondrial	2	447.719	1.3693	0.00043724	80.231	1
1812	YPIEHGIITNWDDMEK	16	Oxidation (M)	_YPIEHGIITNWDDM(ox)EK_	P68133	Actin, alpha skeletal muscle	3	659.64	0.70128	0.00040067	71.354	2
1813	YQEALAK	7	Unmodified	_YQEALAK_	P04179	Superoxide dismutase [Mn], mitochondrial	2	411.721	0.71829	0.0025955	77.732	1
1814	YSTDVSVDEVK	11	Unmodified	_YSTDVSVDEVK_	P00367	Glutamate dehydrogenase 1, mitochondrial	2	621.298	1.6177	1.9733e-47	146.36	1
1815	YSTDVSVDEVK	11	Unmodified	_YSTDVSVDEVK_	P00367	Glutamate dehydrogenase 1, mitochondrial	3	414.535	0.92824	5.4428e-19	114.86	1
1816	YTVQDESHSEWVSCVR	16	Unmodified	_YTVQDESHSEWVSCVR_	P63244	Receptor of activated protein C kinase 1	3	661.295	0.80878	4.3733e-27	130.01	2
1817	YVAAAFPSACGK	12	Unmodified	_YVAAAFPSACGK_	Q16822	Phosphoenolpyruvate carboxykinase [GTP], mitochondrial	3	414.538		8.1467e-06	62.466	1
1818	YVSHGATGK	9	Unmodified	_YVSHGATGK_	P00966	Argininosuccinate synthase	3	307.159	-0.096631	1.0091e-12	112.11	1
1819	YYTVFDR	7	Unmodified	_YYTVFDR_	P07339	Cathepsin D	2	482.232	0.92354	0.021215	60.788	1
1820	YYVTIIDAPGHR	12	Unmodified	_YYVTIIDAPGHR_	Q5VTE0	Putative elongation factor 1-alpha-like 3	3	468.914	0.62046	4.5453e-37	144.17	1

## Sheet: Protein Ratio
-2.1	1	-3	1	-3.4	1	-2.9	1	-2.4	2
-2	1	-2.3	1	-2.4	1	-2.7	1	-0.8	1
-1.8	1	-1.1	1	-2.1	2	-1.3	2	-0.7	2
-1.2	1	-0.7	1	-1.7	2	-1.2	1	-0.5	2
-1.1	1	-0.6	1	-1.5	1	-1.1	1	-0.4	2
-0.9	2	-0.5	1	-1.4	4	-1	3	-0.3	1
-0.8	1	-0.4	1	-1.3	4	-0.8	1	-0.2	4
-0.7	3	-0.2	3	-1.2	3	-0.5	1	-0.1	3
-0.6	1	-0.1	3	-1.1	1	-0.4	1	0	5
-0.5	1	0	3	-0.9	6	-0.3	3	0.1	1
-0.3	3	0.1	3	-0.8	5	-0.2	2	0.2	1
-0.2	4	0.2	1	-0.7	3	-0.1	3	0.3	3
0	1	0.3	1	-0.5	2	0	12	0.4	7
0.3	4	0.4	1	-0.3	6	0.1	2	0.5	3
0.4	1	0.5	1	-0.2	3	0.2	6	0.6	5
0.5	3	0.6	3	-0.1	3	0.3	4	0.7	5
0.6	3	0.7	5	0	6	0.4	4	0.8	6
0.7	1	0.8	5	0.1	5	0.5	1	0.9	10
0.8	3	0.9	3	0.2	3	0.6	2	1	5
0.9	7	1	2	0.3	7	0.7	4	1.1	1
1	3	1.1	6	0.4	2	0.8	2	1.2	2
1.1	5	1.2	1	0.6	1	0.9	2	1.3	3
1.2	2	1.3	3	0.8	2	1	4	1.4	3
1.3	1	1.4	5	0.9	2	1.1	2	1.5	2
1.4	5	1.6	8	1	2	1.2	1	1.6	2
1.5	6	1.7	1	1.3	1	1.3	1	1.8	3
1.6	4	1.8	1	1.7	1	1.5	1	1.9	1
1.7	1	2.1	2			1.6	2	2.2	1
1.8	1	2.3	4			1.8	4	2.4	1
1.9	2	2.9	2			2.1	2	2.7	2
2	5	4.5	2			2.3	1	3.5	1
2.1	1					2.5	1
2.4	1
2.5	1
2.7	1
3.3	1
3.4	1
3.5	1
4.8	2
5	1

## Sheet: Repeatablilty
	Pearson's correlation of quantitation												Pearson's correlation of quantitation
		N1	N2	N3	N4	T1	T2	T3	T4					T1/N1	T2/N2	T3/N3	T4/N4
	N1	1	0.65	0.66	0.51	-0.54	-0.15	-0.2	-0.03				T1/N1	1	0.883771	0.177356	0.329911
	N2	0.65	1	0.55	0.54	-0.51	-0.4	-0.06	-0.19				T2/N2	0.883771	1	0.169988	0.0893586
	N3	0.66	0.55	1	0.49	-0.58	-0.09	-0.26	-0.13				T3/N3	0.177356	0.169988	1	0.529392
	N4	0.51	0.54	0.49	1	-0.72	-0.14	0.16	-0.12				T4/N4	0.329911	0.0893586	0.529392	1
	T1	-0.54	-0.51	-0.58	-0.72	1	0.01	-0.09	0
	T2	-0.15	-0.4	-0.09	-0.14	0.01	1	-0.12	0.31
	T3	-0.2	-0.06	-0.26	0.16	-0.09	-0.12	1	0.21
	T4	-0.03	-0.19	-0.13	-0.12	0	0.31	0.21	1
