# Supplementary material for: Global profiling of O-GlcNAcylated and/or phosphorylated proteins in hepatoblastoma
Source: Signal Transduct Target Ther. 2019 Oct 11;4:40. doi: 10.1038/s41392-019-0067-4 (PMC6799812; doi:10.1038/s41392-019-0067-4)
Supplement: Supplementary file 4 — Supplementary Data S4 [file 41392_2019_67_MOESM4_ESM.xls]

## Sheet: Summary
Supplementary Data S4: Details of the phosphorylation sites and peptides.
Header line description of table 1			Table 1. MS/MS spectrum database search analysis summary
Total spectrum	Number of spectrum produced by mass spectrometer
Matched spectrum	Number of spectrum matched with alignment protein		Total spectrum	Matched spectrum	Peptides	Modified peptides	Identified proteins	Identified sites
Peptides	Number of peptides which spectrum hit		114007	23624 (20.7%)	6254	3494	2088 (1894)	4546 (3372)
Modified peptides	Total number of modified peptides identified
Identified proteins	Number of proteins detected by spectrum search analysis
Identified sites	Number of modification sites detected by spectrum search analysis
Header line description of worksheet "Site_ident"
Protein accession	Protein accession number of database used for search
Position	Modification site localization in protein
Amino acid	The amino acid that modification site modified
Protein description	Protein functional description
Gene name	Indicates the name of the gene that code for the protein sequence
Localization probability	Probability of a certain amino acid containing this modification in this peptide
PEP	The maximal posterior error probability for peptides
Score	A simple rule to be used to judge whether a result is significant or not
Modified sequence	Identified peptide sequence marked with modification sites localization probabilities
Charge	Carried charge of peptide
Mass error [ppm]	Parts per million ratio of peptide mass error between the theory and practice
MS/MS Count	Number of spectrum matched with peptide
Header line description of worksheet "Peptide_ident"
ID	Identified peptide index number
Sequence	Identified peptide amino acid sequence
Length	Identified peptide amino acid length
Modifications	identified peptide with modification markers
Modified sequence	Identified peptide sequence marked with modification sites localization probabilities
Protein accession	Protein accession number of database used for search
Protein description	Protein functional description
Charge	Carried charge of peptide
m/z	Mass-to-charge ratio of peptide
Mass error [ppm]	Parts per million ratio of peptide mass error between the theory and practice
PEP	The maximal posterior error probability for peptides
Score	A simple rule to be used to judge whether a result is significant or not
MS/MS Count	Number of spectrum matched with peptide

## Sheet: Site_ident
Protein accession	Position	Amino acid	Protein description	Gene name	Localization probability	PEP	Score	Modified sequence	Charge	Mass error [ppm]	MS/MS Count
A0A087X1C5	137	S	Putative cytochrome P450 2D7	CYP2D7	0.73842	2.53997e-05	72.038	FS(0.229)VS(0.738)T(0.032)LR	2	-1.0619	2
A0A087X1C5	135	S	Putative cytochrome P450 2D7	CYP2D7	0.999817	6.95509e-09	106.4	RFS(1)VSTLR	3	-0.43577	5
A0FGR8	738	S	Extended synaptotagmin-2	ESYT2	0.745425	7.98057e-05	88.471	S(0.539)S(0.539)S(0.745)S(0.177)LLASPGHISVK	3	1.2277	1
A0FGR8	737	S	Extended synaptotagmin-2	ESYT2	0.538623	7.98057e-05	88.471	S(0.539)S(0.539)S(0.745)S(0.177)LLASPGHISVK	3	1.2277	1
A0FGR8	736	S	Extended synaptotagmin-2	ESYT2	0.538623	7.98057e-05	88.471	S(0.539)S(0.539)S(0.745)S(0.177)LLASPGHISVK	3	1.2277	1
A0JNW5	989	S	UHRF1-binding protein 1-like	UHRF1BP1L	0.950681	0.0006201	55.437	S(0.016)GS(0.951)GEIGS(0.03)ET(0.002)S(0.001)DKK	3	0.32881	1
A0JNW5	418	S	UHRF1-binding protein 1-like	UHRF1BP1L	0.95331	3.75485e-62	168.26	DHNVGS(0.004)PPKS(0.953)PT(0.043)HASPQHTQTEK	5	-0.74497	3
A1A4G5	70	S	Leukemia NUP98 fusion partner 1	LNP1	1	0.0110758	43.761	RHS(1)HEDQEFR	3	-0.067676	1
A1L390	643	S	Pleckstrin homology domain-containing family G member 3	PLEKHG3	0.967856	2.40913e-05	88.706	SSSVLS(0.968)LEGS(0.032)EK	2	1.92	3
A1L390	741	S	Pleckstrin homology domain-containing family G member 3	PLEKHG3	0.998598	6.98302e-06	91.62	RRES(0.999)LS(0.001)YIPK	3	-0.60416	3
A1L390	1028	S	Pleckstrin homology domain-containing family G member 3	PLEKHG3	0.686652	0.00343621	46.159	T(0.156)T(0.156)S(0.687)PGGRPS(0.001)AR	2	-0.80328	1
A1L390	647	S	Pleckstrin homology domain-containing family G member 3	PLEKHG3	0.999946	1.82553e-08	99.991	SSSVLSLEGS(1)EK	3	0.33272	6
A2AJT9	139	S	BCLAF1 and THRAP3 family member 3	BCLAF3	1	0.000381134	57.434	VQGGHS(1)PDDHR	3	-0.72116	2
A2RRP1	477	Y	Neuroblastoma-amplified sequence	NBAS	0.369049	3.70645e-06	60.062	AGEEDEGEEDS(0.315)DS(0.315)DY(0.369)EIS(0.001)AK	3	-0.68771	0
A2RRP1	475	S	Neuroblastoma-amplified sequence	NBAS	0.460338	8.26094e-07	68.42	AGEEDEGEEDS(0.46)DS(0.46)DY(0.079)EISAK	3	-1.0372	0
A2RRP1	473	S	Neuroblastoma-amplified sequence	NBAS	0.460338	8.26094e-07	68.42	AGEEDEGEEDS(0.46)DS(0.46)DY(0.079)EISAK	3	-1.0372	0
A4D2B0	57	S	Metallo-beta-lactamase domain-containing protein 1	MBLAC1	0.577309	0.00101607	46.88	GPAS(0.023)S(0.577)HRES(0.399)PR	4	0.32913	1
A4D2B0	61	S	Metallo-beta-lactamase domain-containing protein 1	MBLAC1	0.999677	0.000566485	62.035	GPASSHRES(1)PR	2	-0.63475	2
A6ND36	356	S	Protein FAM83G	FAM83G	1	8.20872e-13	107.09	AKS(1)VDEIAK	3	0.31511	3
A6ND91	168	S	Putative L-aspartate dehydrogenase	ASPDH	0.999939	9.56871e-21	117.03	LEGPLAAAHS(1)PGPCTVLYEGPVR	3	0.23491	4
A6NDB9	155	S	Paralemmin-3	PALM3	0.951985	2.42944e-09	92.38	ASLPAGLVGT(1)PPES(0.952)PS(0.048)EPR	3	0.36181	19
A6NDB9	303	S	Paralemmin-3	PALM3	0.958348	2.37993e-05	82.925	VPEVVQT(0.002)S(0.04)S(0.958)PR	3	-0.56586	13
A6NDB9	420	S	Paralemmin-3	PALM3	1	8.59294e-05	74.475	DEAEMS(1)PVVER	3	-0.37999	3
A6NDB9	143	S	Paralemmin-3	PALM3	0.999998	1.14092e-11	100.24	RAS(1)LPAGLVGTPPESPSEPR	3	-0.3356	5
A6NDB9	375	S	Paralemmin-3	PALM3	1	9.01779e-05	79.885	GDES(1)PLGAEGAK	2	1.6707	11
A6NDB9	302	S	Paralemmin-3	PALM3	0.595288	0.000360898	58.268	VPEVVQT(0.026)S(0.595)S(0.379)PR	3	-0.23295	3
A6NDB9	151	T	Paralemmin-3	PALM3	0.999985	3.59676e-35	146.76	ASLPAGLVGT(1)PPES(0.835)PS(0.165)EPR	3	-0.16712	44
A6NDB9	260	S	Paralemmin-3	PALM3	1	0.000178562	73.927	GAGS(1)LELPAWVK	3	-0.54753	1
A6NDB9	550	S	Paralemmin-3	PALM3	0.939305	2.71827e-20	82.946	EGS(0.061)ES(0.939)QAEEMNEAGPPLEANTETRPEK	4	-0.95159	1
A6NDB9	301	T	Paralemmin-3	PALM3	0.333333	0.00789562	45.28	VPEVVQT(0.333)S(0.333)S(0.333)PR	3	0.18651	0
A6NEL2	271	S	Ankyrin repeat domain-containing protein SOWAHB	SOWAHB	1	7.49351e-05	81.632	AS(1)PPALLPGPAPR	3	-0.37443	3
A7E2V4	48	S	Zinc finger SWIM domain-containing protein 8	ZSWIM8	0.995984	6.07762e-06	45.983	KQS(0.996)AGPNS(0.003)PT(0.001)GGGGGGGSGGTR	3	0.35469	1
A7MCY6	335	S	TANK-binding kinase 1-binding protein 1	TBKBP1	0.993013	0.00700637	64.711	HS(0.993)PLS(0.007)QR	2	-0.49414	1
A8MT19	503	T	Putative rhophilin-2-like protein RHPN2P1	RHPN2P1	0.97533	5.5134e-05	88.155	S(0.004)AT(0.975)Y(0.011)S(0.009)VGMQK	2	-0.75788	4
A8MT19	549	S	Putative rhophilin-2-like protein RHPN2P1	RHPN2P1	0.47076	0.00124364	40.014	S(0.471)AS(0.404)T(0.125)LCLPSVGAAR	3	-0.028931	0
A8MT19	551	S	Putative rhophilin-2-like protein RHPN2P1	RHPN2P1	0.691728	9.34836e-05	79.317	S(0.154)AS(0.692)T(0.154)LCLPSVGAAR	3	-0.32448	2
A8MVU1	296	S	Putative neutrophil cytosol factor 1C	NCF1C	0.999992	0.0044737	70.808	RLS(1)QDAYR	3	0.93316	2
A8MVU1	286	S	Putative neutrophil cytosol factor 1C	NCF1C	1	0.001048	73.499	NAHS(1)IHQR	3	0.14744	2
B2RUZ4	27	S	Small integral membrane protein 1	SMIM1	0.908563	6.83332e-11	106.75	DGVSLGAVS(0.909)S(0.045)T(0.045)EEAS(0.002)R	2	0.13191	2
B2RUZ4	22	S	Small integral membrane protein 1	SMIM1	0.999886	2.50698e-06	88	DGVS(1)LGAVSSTEEASR	3	-0.7858	2
B2RUZ4	28	S	Small integral membrane protein 1	SMIM1	0.530821	6.83332e-11	106.75	DGVSLGAVS(0.352)S(0.531)T(0.117)EEASR	3	1.2226	1
B7ZBB8	166	S	Protein phosphatase 1 regulatory subunit 3G	PPP1R3G	1	0.00493179	57.859	LRS(1)FPMR	3	-0.77964	1
C9JI98	124	S	Transmembrane protein 238	TMEM238	1	0.00660941	43.761	RWS(1)APAAAGQR	3	0.033535	1
C9JLW8	21	S	Mapk-regulated corepressor-interacting protein 1	MCRIP1	0.938109	9.08356e-08	84.653	S(0.938)PPS(0.049)S(0.008)S(0.006)EIFTPAHEENVR	3	0.10426	7
G9CGD6	383	S	CNK3/IPCEF1 fusion protein	CNK3/IPCEF1	0.775389	0.000688948	49.903	GS(0.017)ES(0.775)PNS(0.154)FLDQES(0.054)R	2	0.55064	1
I3L1I5	155	S	Putative uncharacterized protein LOC100996504	---	0.981179	0.00525752	46.88	S(0.981)VPVS(0.016)FY(0.003)EIR	2	0.4275	1
O00116	65	S	Alkyldihydroxyacetonephosphate synthase, peroxisomal	AGPS	0.998273	2.13491e-10	63.701	AAS(0.998)AAT(0.002)AAPTATPAAQESGTIPK	4	0.35924	1
O00151	90	S	PDZ and LIM domain protein 1	PDLIM1	0.999986	6.9821e-13	107.65	VWS(1)PLVTEEGK	2	0.45273	3
O00159	408	S	Unconventional myosin-Ic	MYO1C	0.964572	0.0175938	43.308	DVES(0.965)PS(0.035)WR	2	-0.39742	1
O00159	864	S	Unconventional myosin-Ic	MYO1C	0.995868	0.0238292	46.462	S(0.004)IS(0.996)PEWK	2	-0.35085	1
O00160	734	S	Unconventional myosin-If	MYO1F	1	0.00917334	50.04	RRNS(1)INR	3	-0.30323	1
O00161	110	S	Synaptosomal-associated protein 23	SNAP23	0.999989	3.08362e-08	95.5	TTWGDGGENS(1)PCNVVSK	3	-1.515	3
O00168	83	S	Phospholemman	FXYD1	0.847122	0.000302384	54.834	TGEPDEEEGT(0.272)FRS(0.881)S(0.847)IR	3	0.14521	2
O00168	82	S	Phospholemman	FXYD1	0.881338	0.000302384	54.834	TGEPDEEEGT(0.272)FRS(0.881)S(0.847)IR	3	0.14521	2
O00178	25	S	GTP-binding protein 1	GTPBP1	0.716039	4.54664e-07	46.771	SAMDS(0.001)PVPAS(0.036)MFAPEPS(0.247)S(0.716)PGAAR	4	0.30491	2
O00192	345	S	Armadillo repeat protein deleted in velo-cardio-facial syndrome	ARVCF	0.992385	0.000397985	81.676	RS(0.007)PS(0.992)VDS(0.001)AR	2	0.3205	2
O00192	335	S	Armadillo repeat protein deleted in velo-cardio-facial syndrome	ARVCF	0.99992	0.00208732	74.849	GSMGS(1)LDR	2	-0.52005	2
O00192	606	S	Armadillo repeat protein deleted in velo-cardio-facial syndrome	ARVCF	0.958206	0.000315103	41.911	YQEAEPGPLGS(0.042)AVGS(0.958)QR	3	0.61977	1
O00192	343	S	Armadillo repeat protein deleted in velo-cardio-facial syndrome	ARVCF	0.999994	0.0015216	73.951	RS(1)PSVDSAR	3	2.3106	5
O00193	17	S	Small acidic protein	SMAP	0.785506	2.14927e-10	76.31	S(0.214)AS(0.786)PDDDLGSSNWEAADLGNEER	3	-1.1773	1
O00203	276	S	AP-3 complex subunit beta-1	AP3B1	1	6.14622e-13	108.63	NFYES(1)DDDQKEK	3	-0.40886	8
O00244	63	S	Copper transport protein ATOX1	ATOX1	0.871712	0.00755899	53.756	T(0.126)VS(0.872)Y(0.002)LGLE	2	-0.19127	1
O00264	181	S	Membrane-associated progesterone receptor component 1	PGRMC1	0.998924	2.67686e-12	101.3	EGEEPT(0.001)VYS(0.999)DEEEPKDESAR	2	-0.31133	17
O00264	57	S	Membrane-associated progesterone receptor component 1	PGRMC1	0.999843	9.32543e-16	114.15	GDQPAASGDS(1)DDDEPPPLPR	3	0.13544	94
O00264	54	S	Membrane-associated progesterone receptor component 1	PGRMC1	0.5	3.42005e-06	52.185	GDQPAAS(0.5)GDS(0.5)DDDEPPPLPR	2	0.16191	4
O00273	315	S	DNA fragmentation factor subunit alpha	DFFA	1	0.000673952	51.135	AS(1)PPGDLQNPK	3	0.15682	2
O00303	258	S	Eukaryotic translation initiation factor 3 subunit F	EIF3F	0.99899	0.00748931	63.216	T(0.001)CFS(0.999)PNR	2	0.45451	2
O00401	430	S	Neural Wiskott-Aldrich syndrome protein	WASL	0.86205	0.000154162	57.708	VEQNS(0.011)RPVS(0.862)CS(0.127)GR	3	-0.31881	1
O00418	462	S	Eukaryotic elongation factor 2 kinase	EEF2K	0.967191	0.00976524	42.629	EHGHS(0.967)Y(0.01)S(0.023)NR	2	-1.6226	1
O00425	184	S	Insulin-like growth factor 2 mRNA-binding protein 3	IGF2BP3	0.704612	0.0106556	41.242	QGS(0.705)PGS(0.274)VS(0.021)K	2	-0.031418	1
O00429	616	S	Dynamin-1-like protein	DNM1L	0.999957	0.000142127	59.502	SKPIPIMPAS(1)PQK	3	-0.33156	4
O00443	338	S	Phosphatidylinositol 4-phosphate 3-kinase C2 domain-containing subunit alpha	PIK3C2A	0.932333	0.0252347	45.598	S(0.068)QS(0.932)LNIR	2	-0.52791	1
O00453	50	S	Leukocyte-specific transcript 1 protein	LST1	0.801006	1.50786e-14	115.85	S(0.003)WAQGS(0.196)S(0.801)EQELHYASLQR	3	0.076107	3
O00453	49	S	Leukocyte-specific transcript 1 protein	LST1	0.571419	9.05442e-07	81.144	S(0.01)WAQGS(0.571)S(0.418)EQELHYASLQR	3	0.36491	3
O00499	296	S	Myc box-dependent-interacting protein 1	BIN1	0.852051	1.352e-11	98.267	S(0.852)PS(0.148)PPDGSPAATPEIR	2	-1.1266	5
O00499	298	S	Myc box-dependent-interacting protein 1	BIN1	0.838806	1.66608e-05	82.265	S(0.16)PS(0.839)PPDGS(0.001)PAATPEIR	3	-2.9399	6
O00499	303	S	Myc box-dependent-interacting protein 1	BIN1	0.994132	0.000170816	56.708	S(0.003)PS(0.003)PPDGS(0.994)PAATPEIR	3	0.041168	1
O00501	207	T	Claudin-5	CLDN5	0.997132	0.000767842	63.181	RPT(0.997)AT(0.003)GDYDK	3	0.79784	2
O00505	60	S	Importin subunit alpha-4	KPNA3	0.999572	2.49443e-08	85.563	NVPQEESLEDS(1)DVDADFK	4	0.21415	4
O00505	56	S	Importin subunit alpha-4	KPNA3	0.982517	5.20158e-05	48.907	NVPQEES(0.983)LEDS(0.017)DVDADFK	2	0.43374	1
O00512	687	S	B-cell CLL/lymphoma 9 protein	BCL9	0.996141	0.000402442	65.956	IPVEGPLS(0.996)PS(0.004)R	2	-0.10135	1
O00522	22	S	Krev interaction trapped protein 1	KRIT1	0.983599	0.00662845	56.205	NT(0.016)AS(0.984)LNS(0.001)R	2	-0.21084	1
O00757	216	Y	Fructose-1,6-bisphosphatase isozyme 2	FBP2	1	6.48997e-08	98.048	IYSLNEGY(1)AK	3	-0.25369	12
O00767	199	T	Acyl-CoA desaturase	SCD	0.870284	1.20362e-17	121.21	EKGS(0.119)T(0.87)LDLS(0.01)DLEAEK	3	-0.00018308	1
O14497	1755	S	AT-rich interactive domain-containing protein 1A	ARID1A	0.5	2.61064e-06	49.125	VS(0.5)S(0.5)PAPMEGGEEEEELLGPK	3	-0.22455	1
O14497	363	S	AT-rich interactive domain-containing protein 1A	ARID1A	0.99993	1.91625e-47	156.36	SHHAPMS(1)PGSSGGGGQPLAR	3	-0.36926	6
O14497	1751	S	AT-rich interactive domain-containing protein 1A	ARID1A	0.995016	0.00432996	40.475	T(0.005)LLDPGRFS(0.995)K	3	1.1581	1
O14497	1754	S	AT-rich interactive domain-containing protein 1A	ARID1A	0.537887	8.26094e-07	68.42	VS(0.538)S(0.462)PAPMEGGEEEEELLGPK	3	0.021226	2
O14497	698	S	AT-rich interactive domain-containing protein 1A	ARID1A	0.597262	8.46025e-05	55.337	GPS(0.403)PS(0.597)PVGSPASVAQSR	3	0.21063	1
O14497	1944	S	AT-rich interactive domain-containing protein 1A	ARID1A	0.998491	0.000756945	47.037	FPFGIS(0.998)PAQS(0.002)HR	3	0.28736	1
O14545	327	S	TRAF-type zinc finger domain-containing protein 1	TRAFD1	0.43801	0.000172746	74.89	ALPSLNT(0.047)GS(0.077)S(0.438)S(0.438)PR	3	-0.27918	0
O14545	414	T	TRAF-type zinc finger domain-containing protein 1	TRAFD1	0.499956	1.18844e-05	51.495	LDSQPQET(0.5)S(0.5)PELPR	2	0.54217	1
O14545	326	S	TRAF-type zinc finger domain-containing protein 1	TRAFD1	0.518576	7.93566e-05	81.327	ALPSLNTGS(0.029)S(0.519)S(0.453)PR	3	0.060829	1
O14545	415	S	TRAF-type zinc finger domain-containing protein 1	TRAFD1	0.822233	1.18844e-05	86.488	LDSQPQET(0.178)S(0.822)PELPR	2	-0.33999	5
O14558	16	S	Heat shock protein beta-6	HSPB6	0.999999	5.56274e-05	91.414	RAS(1)APLPGLSAPGR	3	-0.85406	8
O14579	99	S	Coatomer subunit epsilon	COPE	1	0.000980866	70.889	RDS(1)IVAELDR	2	-1.0196	7
O14617	658	S	AP-3 complex subunit delta-1	AP3D1	1	4.48856e-26	132.64	HRPS(1)EADEEELAR	3	0.080098	2
O14639	452	S	Actin-binding LIM protein 1	ABLIM1	0.989896	7.23828e-35	140.89	S(0.002)T(0.007)S(0.99)QGS(0.001)INSPVYSR	2	-0.27005	2
O14639	706	S	Actin-binding LIM protein 1	ABLIM1	1	1.55514e-05	82.069	GVS(1)MPNMLEPK	3	0.12982	7
O14639	367	S	Actin-binding LIM protein 1	ABLIM1	0.831653	9.19595e-05	69.979	PGS(0.029)S(0.139)IPGS(0.832)PGHTIYAK	3	0.33784	3
O14639	215	S	Actin-binding LIM protein 1	ABLIM1	0.549818	1.72923e-05	77.959	DCLCQLCAQPMS(0.058)S(0.55)S(0.392)PK	3	-0.58947	1
O14639	586	S	Actin-binding LIM protein 1	ABLIM1	0.5	6.10149e-08	99.392	S(0.5)S(0.5)GREEDDEELLR	3	-2.7586	3
O14639	352	S	Actin-binding LIM protein 1	ABLIM1	0.784814	0.00168489	67.08	T(0.176)S(0.785)S(0.031)ES(0.007)IYSR	2	0.33318	2
O14639	216	S	Actin-binding LIM protein 1	ABLIM1	0.802603	1.74946e-05	77.871	DCLCQLCAQPMS(0.008)S(0.189)S(0.803)PK	3	-0.89474	3
O14639	587	S	Actin-binding LIM protein 1	ABLIM1	0.853206	6.10149e-08	99.392	S(0.147)S(0.853)GREEDDEELLR	3	-1.8178	6
O14641	170	S	Segment polarity protein dishevelled homolog DVL-2	DVL2	0.5	9.93732e-05	69.878	RRDS(0.5)S(0.5)EHGAGGHR	4	-0.018116	2
O14641	169	S	Segment polarity protein dishevelled homolog DVL-2	DVL2	0.897059	8.39213e-14	116.06	RDS(0.897)S(0.103)EHGAGGHR	4	-0.046254	6
O14681	56	S	Etoposide-induced protein 2.4 homolog	EI24	1	0.000109072	89.886	RAQS(1)IER	2	0.38054	2
O14683	16	T	Tumor protein p53-inducible protein 11	TP53I11	0.745015	6.36985e-09	105.03	KHS(0.24)QT(0.745)DLVS(0.015)R	3	-0.69687	1
O14683	14	S	Tumor protein p53-inducible protein 11	TP53I11	0.992923	5.22328e-05	85.837	KHS(0.993)QT(0.007)DLVSR	3	-0.15044	12
O14686	2229	T	Histone-lysine N-methyltransferase 2D	KMT2D	0.756353	5.72352e-05	59.728	PGAGQPGEFHT(0.239)T(0.756)PPGT(0.005)PR	3	0.93985	1
O14686	4738	S	Histone-lysine N-methyltransferase 2D	KMT2D	1	8.93019e-07	94.122	ALS(1)PVIPLIPR	3	-0.17255	3
O14686	1195	T	Histone-lysine N-methyltransferase 2D	KMT2D	0.999281	0.00071274	61.344	APVAPT(0.999)PPT(0.001)LIK	3	0.34865	2
O14686	2228	T	Histone-lysine N-methyltransferase 2D	KMT2D	0.494545	5.84237e-05	59.728	PGAGQPGEFHT(0.495)T(0.495)PPGT(0.011)PR	3	0.73202	0
O14686	1671	S	Histone-lysine N-methyltransferase 2D	KMT2D	0.99627	2.09671e-15	109.68	LEGPVS(0.996)PDVEPGKEET(0.003)EESK	3	0.37979	1
O14737	119	S	Programmed cell death protein 5	PDCD5	1	1.89689e-36	139.86	VMDS(1)DEDDDY	2	0.18705	6
O14737	125	Y	Programmed cell death protein 5	PDCD5	0.999847	2.95485e-09	96.229	KVMDSDEDDDY(1)	2	-1.1787	6
O14745	291	S	Na(+)/H(+) exchange regulatory cofactor NHE-RF1	SLC9A3R1	0.427436	4.05656e-06	77.221	S(0.085)AS(0.368)S(0.427)DT(0.113)S(0.006)EELNSQDSPPK	4	0.5405	0
O14745	280	S	Na(+)/H(+) exchange regulatory cofactor NHE-RF1	SLC9A3R1	1	0.000177886	47.639	EALAEAALES(1)PRPALVR	3	0.45951	1
O14745	288	S	Na(+)/H(+) exchange regulatory cofactor NHE-RF1	SLC9A3R1	0.484722	3.43408e-27	137.73	S(0.485)AS(0.41)S(0.104)DT(0.001)SEELNSQDSPPK	4	-0.87027	0
O14745	290	S	Na(+)/H(+) exchange regulatory cofactor NHE-RF1	SLC9A3R1	0.801615	5.45541e-59	166.66	S(0.163)AS(0.802)S(0.034)DT(0.002)SEELNSQDSPPK	3	0.60333	18
O14791	314	S	Apolipoprotein L1	APOL1	0.999942	0.00461228	61.087	VT(0.003)EPIS(0.997)AES(1)GEQVER	2	0.059751	1
O14791	311	S	Apolipoprotein L1	APOL1	0.997132	0.00461228	61.087	VT(0.003)EPIS(0.997)AES(1)GEQVER	2	0.059751	1
O14828	76	S	Secretory carrier-associated membrane protein 3	SCAMP3	0.968998	0.000744839	83.081	KLS(0.969)PT(0.031)EPK	3	-0.0037339	2
O14828	78	T	Secretory carrier-associated membrane protein 3	SCAMP3	0.72376	0.00441646	54.157	KLS(0.276)PT(0.724)EPK	3	0.89297	4
O14874	35	T	[3-methyl-2-oxobutanoate dehydrogenase [lipoamide]] kinase, mitochondrial	BCKDK	0.662223	9.72175e-35	147.83	S(0.188)T(0.009)S(0.141)AT(0.662)DTHHVEMAR	2	0.16793	1
O14874	32	T	[3-methyl-2-oxobutanoate dehydrogenase [lipoamide]] kinase, mitochondrial	BCKDK	0.554673	1.46354e-07	96.773	S(0.429)T(0.555)S(0.016)ATDTHHVEMAR	4	0.34382	4
O14874	33	S	[3-methyl-2-oxobutanoate dehydrogenase [lipoamide]] kinase, mitochondrial	BCKDK	0.736171	1.07683e-05	92.773	S(0.107)T(0.137)S(0.736)AT(0.017)DT(0.003)HHVEMAR	3	-1.786	1
O14874	31	S	[3-methyl-2-oxobutanoate dehydrogenase [lipoamide]] kinase, mitochondrial	BCKDK	0.960005	9.23334e-168	229.69	S(0.96)T(0.038)S(0.002)ATDTHHVEMAR	2	0.0036845	38
O14936	582	S	Peripheral plasma membrane protein CASK	CASK	0.755596	0.000162596	53.168	T(0.008)QS(0.025)S(0.085)S(0.061)CERDS(0.756)PS(0.061)T(0.004)SR	3	-0.74418	1
O14936	314	S	Peripheral plasma membrane protein CASK	CASK	0.83583	0.000176634	66.267	GAVLAAVS(0.164)S(0.836)HK	3	-1.583	2
O14936	313	S	Peripheral plasma membrane protein CASK	CASK	0.833602	0.00013348	70.089	GAVLAAVS(0.834)S(0.166)HK	3	-0.42099	1
O14979	241	S	Heterogeneous nuclear ribonucleoprotein D-like	HNRNPDL	0.99831	3.06601e-07	93.768	VFVGGLS(0.998)PDT(0.001)SEEQIK	3	0.27296	3
O15014	360	T	Zinc finger protein 609	ZNF609	0.447043	3.99433e-05	84.759	FCDS(0.447)PT(0.447)S(0.106)DLEMR	2	0.35618	0
O15014	1055	S	Zinc finger protein 609	ZNF609	0.995968	0.00316792	56.087	APS(0.996)LT(0.004)DLVK	2	0.31138	1
O15014	1315	T	Zinc finger protein 609	ZNF609	0.566454	0.00704586	43.897	S(0.058)KS(0.373)PT(0.566)IS(0.002)DK	3	0.12311	1
O15014	358	S	Zinc finger protein 609	ZNF609	0.447043	3.99433e-05	84.759	FCDS(0.447)PT(0.447)S(0.106)DLEMR	2	0.35618	0
O15020	1255	S	Spectrin beta chain, non-erythrocytic 2	SPTBN2	1	0.00941518	51.286	EKADS(1)IER	2	-0.9581	2
O15021	913	S	Microtubule-associated serine/threonine-protein kinase 4	MAST4	0.849077	0.0147214	52.255	VFS(0.849)S(0.151)IDR	2	0.50756	1
O15027	1169	S	Protein transport protein Sec16A	SEC16A	0.988347	0.00127651	58.172	S(0.988)VHS(0.011)EHSAR	3	0.46414	2
O15027	1149	S	Protein transport protein Sec16A	SEC16A	0.9484	7.88417e-12	84.529	FT(0.052)GS(0.948)FDDDPDPHRDPYGEEVDRR	4	-1.0185	3
O15027	1172	S	Protein transport protein Sec16A	SEC16A	0.999805	7.49884e-13	113.38	SVHS(1)EHSAR	3	0.26831	10
O15027	1903	S	Protein transport protein Sec16A	SEC16A	0.523855	2.74212e-06	54.559	ADSGPT(0.001)QPPLS(0.524)LS(0.472)PAPET(0.003)K	4	0.4069	1
O15027	1905	S	Protein transport protein Sec16A	SEC16A	0.999624	4.0295e-27	133.48	ADSGPTQPPLSLS(1)PAPETK	3	0.50135	4
O15027	1045	S	Protein transport protein Sec16A	SEC16A	0.918597	0.0101285	40.477	YPEPERPS(0.081)S(0.919)R	2	-4.3589	1
O15027	891	S	Protein transport protein Sec16A	SEC16A	1	1.42945e-05	41.446	AQQELVPPQQQAS(1)PPQLPK	4	0.079902	1
O15027	1178	S	Protein transport protein Sec16A	SEC16A	0.999285	0.0126966	42.242	S(0.999)LHS(0.997)AHS(0.003)LAS(0.001)R	3	-0.028131	1
O15027	1181	S	Protein transport protein Sec16A	SEC16A	0.997815	0.000274449	71.031	S(0.001)LHS(0.998)AHS(0.001)LASR	2	2.0584	2
O15027	1175	S	Protein transport protein Sec16A	SEC16A	0.99998	0.0353681	55.261	S(0.001)VHS(0.999)EHS(1)AR	2	0.064927	1
O15027	1786	S	Protein transport protein Sec16A	SEC16A	0.999897	9.71838e-07	75.868	LLPSAPQTLPDGPLAS(1)PAR	3	0.21591	1
O15031	1244	S	Plexin-B2	PLXNB2	0.999999	0.000119623	62.94	SQLEGLEES(1)VRDR	3	0.83101	1
O15037	10	S	Protein KHNYN	KHNYN	0.999869	0.000183102	58.479	PAS(1)PDRFAVSAEAENK	3	0.65012	1
O15042	934	S	U2 snRNP-associated SURP motif-containing protein	U2SURP	0.769724	0.00409089	43.604	HS(0.001)T(0.001)S(0.005)PS(0.77)PS(0.224)R	3	-0.43505	1
O15061	1049	S	Synemin	SYNM	0.88744	1.20361e-08	52.059	S(0.113)PAPGS(0.887)PDEEGGAEAPAAGIR	3	-3.2061	1
O15061	429	S	Synemin	SYNM	0.956766	0.00210364	56.205	T(0.011)FS(0.957)PT(0.032)YGLLR	2	-0.23668	1
O15062	371	S	Zinc finger and BTB domain-containing protein 5	ZBTB5	0.86329	0.00357566	50.088	IDLS(0.863)PES(0.057)S(0.08)DR	2	1.3725	1
O15068	620	S	Guanine nucleotide exchange factor DBS	MCF2L	1	4.84971e-12	113.47	GS(1)AGEEEESLAILR	3	0.58361	4
O15068	975	S	Guanine nucleotide exchange factor DBS	MCF2L	0.487292	8.03955e-10	90.744	ALEQSQSLPLPAPT(0.056)S(0.257)T(0.158)S(0.487)PS(0.043)R	3	1.243	0
O15068	965	S	Guanine nucleotide exchange factor DBS	MCF2L	0.960225	2.26268e-07	78.098	ALEQS(0.04)QS(0.96)LPLPAPTSTSPSR	3	1.5222	1
O15085	254	T	Rho guanine nucleotide exchange factor 11	ARHGEF11	0.852527	0.0188585	62.869	T(0.853)S(0.147)PVIMAR	2	1.4969	1
O15085	1458	S	Rho guanine nucleotide exchange factor 11	ARHGEF11	0.75597	5.91996e-16	105.24	S(0.001)LGGES(0.178)S(0.756)GGT(0.052)T(0.014)PVGSFHTEAAR	3	-0.037067	2
O15085	216	S	Rho guanine nucleotide exchange factor 11	ARHGEF11	0.98155	1.18153e-05	58.964	LS(0.018)LDS(0.982)QEGDSGLDSGTER	3	-0.44116	1
O15085	663	S	Rho guanine nucleotide exchange factor 11	ARHGEF11	0.996964	5.02361e-05	82.578	S(0.997)LENPT(0.003)PPFTPK	3	0.17862	2
O15085	668	T	Rho guanine nucleotide exchange factor 11	ARHGEF11	0.995412	0.00137158	65.511	S(0.004)LENPT(0.995)PPFT(0.001)PK	3	-0.81494	4
O15085	1295	S	Rho guanine nucleotide exchange factor 11	ARHGEF11	0.999832	8.48479e-05	83.404	NS(1)GIWESPELDR	3	-0.067916	2
O15117	558	S	FYN-binding protein 1	FYB1	0.999367	0.00996871	59.35	GS(0.999)Y(0.001)GYIK	2	0.26479	5
O15119	438	S	T-box transcription factor TBX3	TBX3	0.987335	9.44121e-07	94.023	HS(0.987)PAT(0.013)ISSSTR	2	0.22756	2
O15127	320	S	Secretory carrier-associated membrane protein 2	SCAMP2	0.909918	4.09202e-26	136.81	AAS(0.09)S(0.91)AAQGAFQGN	2	-2.3456	8
O15151	367	S	Protein Mdm4	MDM4	0.78866	0.00656951	41.242	T(0.211)IS(0.789)APVVRPK	3	-1.6309	1
O15155	50	S	BET1 homolog	BET1	0.83005	5.43606e-05	78.401	S(0.17)LS(0.83)IEIGHEVK	3	-0.40203	2
O15155	48	S	BET1 homolog	BET1	0.5	0.00148787	45.992	S(0.5)LS(0.5)IEIGHEVK	3	0.044538	1
O15164	811	S	Transcription intermediary factor 1-alpha	TRIM24	0.99955	0.00188377	51.286	S(1)PLHVGETR	3	-1.5829	3
O15164	1028	S	Transcription intermediary factor 1-alpha	TRIM24	0.993829	1.99897e-27	129.72	NESEDNKFS(0.006)DDS(0.994)DDDFVQPR	3	0.64647	3
O15164	1025	S	Transcription intermediary factor 1-alpha	TRIM24	0.989262	3.38808e-12	99.836	NESEDNKFS(0.989)DDS(0.011)DDDFVQPR	3	-1.2486	1
O15173	104	S	Membrane-associated progesterone receptor component 2	PGRMC2	1	4.42216e-05	91.549	RDFS(1)LEQLR	2	-0.10909	14
O15173	93	T	Membrane-associated progesterone receptor component 2	PGRMC2	0.626114	0.000942391	40.493	GLGAGAGAGEES(0.2)PAT(0.626)S(0.174)LPR	2	1.7255	1
O15173	90	S	Membrane-associated progesterone receptor component 2	PGRMC2	0.984427	1.14328e-06	80.142	GLGAGAGAGEES(0.984)PAT(0.013)S(0.003)LPR	2	-0.76895	2
O15173	211	T	Membrane-associated progesterone receptor component 2	PGRMC2	0.999556	8.00362e-14	111.97	LLKPGEEPSEYT(1)DEEDTK	3	-0.32409	3
O15226	428	S	NF-kappa-B-repressing factor	NKRF	0.596377	1.80053e-06	88.092	SSQCHT(0.005)GS(0.596)S(0.399)PR	2	-0.16804	1
O15226	429	S	NF-kappa-B-repressing factor	NKRF	0.805897	1.80053e-06	88.092	SSQCHT(0.001)GS(0.193)S(0.806)PR	2	0.24109	2
O15258	95	S	Protein RER1	RER1	0.999762	2.88521e-10	99.407	VDPSLMEDS(1)DDGPSLPTK	3	-0.050764	8
O15320	596	S	Endoplasmic reticulum export factor CTAGE5	CTAGE5	0.976869	0.000121784	72.21	APSDT(0.002)GS(0.021)LS(0.977)PPWDQDR	3	-0.46099	12
O15320	536	S	Endoplasmic reticulum export factor CTAGE5	CTAGE5	0.995151	0.000467974	47.548	AFLS(0.995)PPT(0.005)LLEGPLR	3	0.054517	1
O15357	241	S	Phosphatidylinositol 3,4,5-trisphosphate 5-phosphatase 2	INPPL1	0.802807	0.00031837	76.358	VFDQQS(0.197)S(0.803)PMVTR	2	-0.88944	1
O15371	161	S	Eukaryotic translation initiation factor 3 subunit D	EIF3D	0.922164	0.00734176	63.673	DS(0.078)S(0.922)VEVR	2	0.25899	1
O15400	129	S	Syntaxin-7	STX7	0.993147	3.27358e-13	107.17	VS(0.993)GS(0.007)FPEDSSK	3	0.38827	10
O15400	79	T	Syntaxin-7	STX7	0.779704	0.000634825	64.476	EFGS(0.032)LPT(0.182)T(0.78)PS(0.006)EQR	2	0.34376	4
O15417	2146	T	Trinucleotide repeat-containing gene 18 protein	TNRC18	1	0.00025793	58.723	GGAVERPLT(1)PAPR	3	0.030411	3
O15488	468	S	Glycogenin-2	GYG2	1	0.00369665	41.227	VKELS(1)PEEER	3	0.51318	1
O15488	208	S	Glycogenin-2	GYG2	0.722151	0.00437116	42.629	NWS(0.722)T(0.213)T(0.065)DIHK	3	0.50625	1
O15551	199	S	Claudin-3	CLDN3	0.999395	0.0128077	55.112	VVY(0.001)S(0.999)APR	2	0.24743	5
O43150	701	S	Arf-GAP with SH3 domain, ANK repeat and PH domain-containing protein 2	ASAP2	1	1.6241e-12	111.77	LLHEDLDES(1)DDDMDEK	3	-0.64526	3
O43164	253	S	E3 ubiquitin-protein ligase Praja-2	PJA2	1	1.99844e-46	155.49	SSAGDTEFVHQNS(1)QEIQR	3	0.78232	1
O43166	1181	S	Signal-induced proliferation-associated 1-like protein 1	SIPA1L1	0.999955	0.0124641	53.237	RS(1)PASIDR	3	-0.47287	2
O43166	208	S	Signal-induced proliferation-associated 1-like protein 1	SIPA1L1	0.770913	0.00231601	47.039	EYGS(0.771)T(0.182)S(0.046)S(0.001)IDK	3	-1.1314	2
O43166	1585	S	Signal-induced proliferation-associated 1-like protein 1	SIPA1L1	0.978435	0.000176732	73.386	T(0.005)LS(0.978)DES(0.016)IYNSQR	2	-0.044877	4
O43166	288	S	Signal-induced proliferation-associated 1-like protein 1	SIPA1L1	0.952096	0.000237491	55.755	S(0.043)KS(0.952)ET(0.004)GDSSIFR	3	0.83133	1
O43175	78	T	D-3-phosphoglycerate dehydrogenase	PHGDH	0.999869	0.00043278	81.017	AGT(1)GVDNVDLEAATR	2	-0.8045	2
O43175	14	S	D-3-phosphoglycerate dehydrogenase	PHGDH	0.991983	9.53647e-05	83.087	VLIS(0.008)DS(0.992)LDPCCR	2	-0.98971	1
O43194	380	S	G-protein coupled receptor 39	GPR39	0.71602	0.000427898	55.899	VHAHS(0.716)T(0.205)T(0.074)DS(0.005)AR	3	-0.082413	2
O43290	448	S	U4/U6.U5 tri-snRNP-associated protein 1	SART1	0.999933	6.71078e-07	48.655	RVS(1)EVEEEKEPVPQPLPSDDTR	4	-0.35279	3
O43306	576	S	Adenylate cyclase type 6	ADCY6	1	0.0104668	44.44	ANS(1)MEGLMPR	2	0.71279	1
O43306	54	S	Adenylate cyclase type 6	ADCY6	0.727296	0.00067124	44.547	DAEPPS(0.727)PT(0.273)PAGPPR	3	1.4432	1
O43310	18	S	CBP80/20-dependent translation initiation factor	CTIF	1	3.19313e-08	101.2	S(1)QEIEELER	2	0.71462	1
O43310	299	S	CBP80/20-dependent translation initiation factor	CTIF	0.990252	1.69402e-06	94.717	S(0.99)PDT(0.01)LAPVASER	3	-0.54784	1
O43314	1006	S	Inositol hexakisphosphate and diphosphoinositol-pentakisphosphate kinase 2	PPIP5K2	0.994946	0.000170917	55.094	S(0.995)GEQIT(0.005)SSPVSPK	3	0.2366	1
O43318	439	S	Mitogen-activated protein kinase kinase kinase 7	MAP3K7	0.998299	3.06108e-10	98.957	S(0.998)IQDLT(0.002)VTGTEPGQVSSR	3	0.77098	2
O43347	191	S	RNA-binding protein Musashi homolog 1	MSI1	0.943817	0.0115371	50.034	EVMS(0.944)PT(0.053)GS(0.003)AR	2	-1.5309	1
O43353	529	S	Receptor-interacting serine/threonine-protein kinase 2	RIPK2	0.5	0.000547571	64.121	S(0.5)PS(0.5)LNLLQNK	3	2.3584	2
O43353	531	S	Receptor-interacting serine/threonine-protein kinase 2	RIPK2	0.5	0.000547571	64.121	S(0.5)PS(0.5)LNLLQNK	3	2.3584	2
O43395	619	S	U4/U6 small nuclear ribonucleoprotein Prp3	PRPF3	1	1.4101e-05	90.348	GDDDEES(1)DEEAVKK	4	0.32186	2
O43396	113	S	Thioredoxin-like protein 1	TXNL1	0.992009	1.19221e-05	75.773	QHLENDPGS(0.992)NEDT(0.008)DIPK	3	3.0012	1
O43399	166	S	Tumor protein D54	TPD52L2	0.999992	5.58465e-14	117	NSATFKS(1)FEDR	2	0.36467	7
O43399	21	S	Tumor protein D54	TPD52L2	0.816964	3.75128e-06	64.522	GLLS(0.044)DS(0.817)MT(0.139)DVPVDTGVAAR	3	0.16227	1
O43426	1220	T	Synaptojanin-1	SYNJ1	0.997436	0.000225986	61.444	ASAGRLT(0.997)PES(0.002)QS(0.001)K	3	0.44932	1
O43432	230	S	Eukaryotic translation initiation factor 4 gamma 3	EIF4G3	0.990483	0.00179677	80.219	S(0.99)PS(0.01)PVLR	2	-0.0046966	3
O43488	255	S	Aflatoxin B1 aldehyde reductase member 2	AKR7A2	0.996062	0.00187579	50.088	FFGNS(0.996)WAET(0.004)YR	2	0.29775	1
O43491	718	S	Band 4.1-like protein 2	EPB41L2	0.580806	0.00254438	42.958	EIS(0.419)PGS(0.581)GPGEIR	2	2.3716	1
O43491	87	S	Band 4.1-like protein 2	EPB41L2	0.999589	2.84099e-08	104.22	S(1)YTLVVAK	2	0.39254	6
O43491	950	S	Band 4.1-like protein 2	EPB41L2	0.659132	0.00840844	61.679	GGIS(0.659)ET(0.341)R	2	0.85332	1
O43491	499	S	Band 4.1-like protein 2	EPB41L2	1	4.49631e-06	94.767	LVS(1)PEQPPK	2	0.9402	6
O43491	386	S	Band 4.1-like protein 2	EPB41L2	0.999129	0.000175072	57.366	GLS(0.999)PAQADS(0.001)QFLENAK	3	0.48731	1
O43491	550	S	Band 4.1-like protein 2	EPB41L2	0.999988	9.33679e-05	53.554	S(1)LDGAPIGVMDQSLMK	3	1.9645	1
O43493	296	T	Trans-Golgi network integral membrane protein 2	TGOLN2	0.527478	5.78808e-05	51.876	T(0.527)ES(0.463)GEET(0.009)DLISPPQEEVK	3	0.13014	1
O43493	298	S	Trans-Golgi network integral membrane protein 2	TGOLN2	0.852301	1.07046e-35	140.35	T(0.148)ES(0.852)GEETDLISPPQEEVK	4	-0.39869	2
O43493	71	S	Trans-Golgi network integral membrane protein 2	TGOLN2	0.499988	0.000151414	72.433	S(0.5)S(0.5)AEAQTPEDTPNK	3	-0.14267	1
O43493	70	S	Trans-Golgi network integral membrane protein 2	TGOLN2	0.499988	0.000151414	72.433	S(0.5)S(0.5)AEAQTPEDTPNK	3	-0.14267	1
O43493	351	S	Trans-Golgi network integral membrane protein 2	TGOLN2	0.786025	0.000990529	67.519	MS(0.038)GS(0.141)AS(0.786)S(0.035)ENR	2	-0.42567	3
O43561	39	T	Linker for activation of T-cells family member 1	LAT	0.317121	0.00385057	40.242	LPGS(0.001)Y(0.008)DS(0.157)T(0.317)S(0.317)S(0.179)DS(0.016)LY(0.004)PR	3	1.3323	0
O43561	40	S	Linker for activation of T-cells family member 1	LAT	0.317121	0.00385057	40.242	LPGS(0.001)Y(0.008)DS(0.157)T(0.317)S(0.317)S(0.179)DS(0.016)LY(0.004)PR	3	1.3323	0
O43566	203	S	Regulator of G-protein signaling 14	RGS14	0.933959	0.0100188	50.297	LGS(0.934)PDAT(0.066)R	2	-0.26003	1
O43583	73	S	Density-regulated protein	DENR	0.999991	0.00296277	69.721	LTVENS(1)PK	2	1.0298	7
O43598	128	S	2'-deoxynucleoside 5'-phosphate N-hydrolase 1	DNPH1	1	0.00650299	66.27	VLS(1)AMIR	2	-0.69521	5
O43719	702	S	HIV Tat-specific factor 1	HTATSF1	1	0.000154225	78.324	LFEDDDS(1)NEK	2	0.35914	6
O43719	721	S	HIV Tat-specific factor 1	HTATSF1	1	0.00474473	61.161	LFDDS(1)DER	2	-0.020941	4
O43719	642	S	HIV Tat-specific factor 1	HTATSF1	1	1.39784e-26	129.02	VFDDES(1)DEKEDEEYADEK	4	0.093209	2
O43719	624	S	HIV Tat-specific factor 1	HTATSF1	1	1.39064e-14	115.42	EFDEDS(1)DEKEEEEDTYEK	4	-0.26189	1
O43719	616	S	HIV Tat-specific factor 1	HTATSF1	1	0.00188955	65.179	VLDEEGS(1)ER	2	1.1657	1
O43741	39	S	5'-AMP-activated protein kinase subunit beta-2	PRKAB2	0.792529	1.84713e-06	73.448	IMVGS(0.793)T(0.205)DDPS(0.002)VFSLPDSK	3	0.21814	1
O43741	183	S	5'-AMP-activated protein kinase subunit beta-2	PRKAB2	0.839738	4.18726e-14	112.44	DLS(0.134)S(0.84)S(0.027)PPGPYGQEMYAFR	3	-0.25724	16
O43741	184	S	5'-AMP-activated protein kinase subunit beta-2	PRKAB2	0.463705	4.18726e-14	112.44	DLS(0.073)S(0.464)S(0.464)PPGPYGQEMYAFR	3	-0.16258	0
O43765	81	T	Small glutamine-rich tetratricopeptide repeat-containing protein alpha	SGTA	0.999704	9.72789e-05	74.141	T(1)PPSEEDSAEAER	2	-0.7366	12
O43765	77	S	Small glutamine-rich tetratricopeptide repeat-containing protein alpha	SGTA	0.999224	0.000728133	53.998	S(0.999)PART(0.793)PPS(0.203)EEDS(0.004)AEAER	3	1.015	1
O43765	303	T	Small glutamine-rich tetratricopeptide repeat-containing protein alpha	SGTA	0.497953	1.25048e-35	143.31	T(0.498)PS(0.498)AS(0.004)NDDQQE	2	0.44379	0
O43765	305	S	Small glutamine-rich tetratricopeptide repeat-containing protein alpha	SGTA	0.497953	1.25048e-35	143.31	T(0.498)PS(0.498)AS(0.004)NDDQQE	2	0.44379	0
O43847	94	S	Nardilysin	NRDC	0.923155	0.000150731	67.994	GS(0.923)LS(0.077)NAGDPEIVK	3	1.4011	1
O43896	676	S	Kinesin-like protein KIF1C	KIF1C	0.985909	0.000535962	73.279	LYADS(0.011)DS(0.986)GDDS(0.003)DKR	3	0.31051	2
O43896	1033	S	Kinesin-like protein KIF1C	KIF1C	1	0.00233004	69.261	RNS(1)LDGGGR	3	1.0486	5
O43896	674	S	Kinesin-like protein KIF1C	KIF1C	0.892514	0.000601287	66.022	LYADS(0.893)DS(0.107)GDDSDKR	3	1.3712	1
O43903	282	S	Growth arrest-specific protein 2	GAS2	0.83752	0.0238292	46.462	T(0.161)S(0.838)PIQS(0.001)K	2	0.18592	1
O43933	1181	S	Peroxisome biogenesis factor 1	PEX1	0.499997	0.000872667	65.022	T(0.5)AS(0.5)QEGCQELTQEQR	3	-0.12895	1
O43933	1179	T	Peroxisome biogenesis factor 1	PEX1	0.499997	0.000872667	65.022	T(0.5)AS(0.5)QEGCQELTQEQR	3	-0.12895	1
O60220	94	S	Mitochondrial import inner membrane translocase subunit Tim8 A	TIMM8A	0.959084	4.12959e-06	88.282	SKPVFS(0.029)ES(0.959)LS(0.012)D	3	-0.34413	2
O60220	96	S	Mitochondrial import inner membrane translocase subunit Tim8 A	TIMM8A	0.99501	1.12568e-08	97.69	SKPVFSES(0.005)LS(0.995)D	2	0.27257	9
O60231	103	S	Pre-mRNA-splicing factor ATP-dependent RNA helicase DHX16	DHX16	0.995889	6.27905e-05	77.506	LLEDS(0.996)EES(0.003)S(0.001)EETVSR	3	-0.54006	1
O60231	160	S	Pre-mRNA-splicing factor ATP-dependent RNA helicase DHX16	DHX16	0.998803	0.000150758	72.968	QQT(0.001)EKPES(0.999)EDEWER	3	1.7744	1
O60238	166	S	BCL2/adenovirus E1B 19 kDa protein-interacting protein 3-like	BNIP3L	0.634306	0.0348961	40.502	S(0.04)VS(0.634)LS(0.326)MR	2	-0.58446	1
O60238	164	S	BCL2/adenovirus E1B 19 kDa protein-interacting protein 3-like	BNIP3L	0.96261	0.0338528	40.725	S(0.963)VS(0.035)LS(0.002)MR	2	0.87507	1
O60238	168	S	BCL2/adenovirus E1B 19 kDa protein-interacting protein 3-like	BNIP3L	0.976185	0.00101393	82.426	SVS(0.024)LS(0.976)MR	2	-0.43886	1
O60240	130	S	Perilipin-1	PLIN1	0.936305	7.86676e-12	110.56	NS(0.936)IS(0.064)VPIASTSDK	3	0.43916	5
O60240	382	S	Perilipin-1	PLIN1	0.993494	1.64664e-08	103.91	AMS(0.993)LS(0.007)DALK	2	-0.57508	5
O60240	132	S	Perilipin-1	PLIN1	0.758438	0.000380793	71.143	NS(0.24)IS(0.758)VPIAST(0.001)SDK	2	-0.60749	1
O60244	617	S	Mediator of RNA polymerase II transcription subunit 14	MED14	0.999977	0.000588856	71.08	KLS(1)DDPCPVESK	3	0.3932	1
O60256	198	S	Phosphoribosyl pyrophosphate synthase-associated protein 2	PRPSAP2	1	0.0212821	48.028	AQS(1)FAER	2	0.30355	1
O60256	227	S	Phosphoribosyl pyrophosphate synthase-associated protein 2	PRPSAP2	1	0.0031783	64.42	HS(1)PPMVR	2	0.19895	7
O60271	733	S	C-Jun-amino-terminal kinase-interacting protein 4	SPAG9	0.488598	0.000144019	60.764	S(0.005)AS(0.018)QS(0.489)S(0.489)LDKLDQELK	4	0.088937	0
O60271	732	S	C-Jun-amino-terminal kinase-interacting protein 4	SPAG9	0.556326	0.000139993	60.764	S(0.007)AS(0.029)QS(0.556)S(0.408)LDKLDQELK	4	0.03476	2
O60307	747	S	Microtubule-associated serine/threonine-protein kinase 3	MAST3	1	0.0384385	46.406	RLS(1)ADIR	3	-0.54767	1
O60318	300	S	Germinal-center associated nuclear protein	MCM3AP	1	0.00528363	41.684	KEDQDRS(1)PR	3	-0.39093	1
O60333	1057	S	Kinesin-like protein KIF1B	KIF1B	0.988381	0.00285173	58.172	S(0.012)GLS(0.988)LEELR	2	0.056292	1
O60333	1452	T	Kinesin-like protein KIF1B	KIF1B	0.658957	0.00596972	51.726	MS(0.026)DT(0.659)GS(0.315)PGMQR	2	-0.45918	1
O60343	591	S	TBC1 domain family member 4	TBC1D4	0.99068	0.00962793	42.843	LGS(0.009)VDS(0.991)FER	2	-0.046953	1
O60343	754	S	TBC1 domain family member 4	TBC1D4	0.930652	1.26157e-15	112.88	T(0.002)S(0.002)S(0.007)T(0.034)CS(0.931)NES(0.024)LSVGGTSVTPR	3	0.72307	1
O60381	134	S	HMG box-containing protein 1	HBP1	0.499922	0.00136052	46.797	S(0.5)S(0.5)PVHIIATSK	3	-0.78101	1
O60381	135	S	HMG box-containing protein 1	HBP1	0.499922	0.00136052	46.797	S(0.5)S(0.5)PVHIIATSK	3	-0.78101	1
O60437	1657	S	Periplakin	PPL	0.999994	2.64092e-05	83.692	S(1)IVVIHPDTGR	2	0.089445	3
O60437	16	T	Periplakin	PPL	0.498143	0.000999931	55.196	GKY(0.003)S(0.498)PT(0.498)VQT(0.001)R	3	0.17579	0
O60437	14	S	Periplakin	PPL	0.498143	0.000999931	55.196	GKY(0.003)S(0.498)PT(0.498)VQT(0.001)R	3	0.17579	0
O60447	689	S	Ecotropic viral integration site 5 protein homolog	EVI5	0.998629	4.51478e-13	111.22	S(0.001)DS(0.999)NQYIGELK	2	0.24352	12
O60488	447	S	Long-chain-fatty-acid--CoA ligase 4	ACSL4	0.924599	0.000620408	43.794	MMLS(0.001)GGAPLS(0.925)PQT(0.075)HR	3	-0.32562	1
O60493	72	S	Sorting nexin-3	SNX3	0.999795	0.000123001	84.479	RYS(1)DFEWLR	3	-0.061792	3
O60499	134	S	Syntaxin-10	STX10	0.499994	9.58503e-05	69.747	S(0.5)PS(0.5)DLLDASAVSATSR	3	-0.31855	2
O60499	132	S	Syntaxin-10	STX10	0.499994	9.58503e-05	69.747	S(0.5)PS(0.5)DLLDASAVSATSR	3	-0.31855	2
O60503	610	S	Adenylate cyclase type 9	ADCY9	0.473961	4.86577e-05	42.384	GQGT(0.041)AS(0.474)S(0.474)GNVS(0.011)DLAQTVK	3	1.7085	0
O60503	611	S	Adenylate cyclase type 9	ADCY9	0.473961	4.86577e-05	42.384	GQGT(0.041)AS(0.474)S(0.474)GNVS(0.011)DLAQTVK	3	1.7085	0
O60504	545	S	Vinexin	SORBS3	0.965113	0.00270104	48.442	HPS(0.017)S(0.965)PS(0.017)ALR	3	-0.41731	1
O60504	530	S	Vinexin	SORBS3	0.970234	4.46813e-12	113.67	LCDDGPQLPT(0.03)S(0.97)PR	3	0.42721	19
O60504	544	S	Vinexin	SORBS3	0.970435	0.000630266	69.65	HPS(0.97)S(0.03)PSALR	3	-0.26292	4
O60504	529	T	Vinexin	SORBS3	0.5	0.000956564	80.387	LCDDGPQLPT(0.5)S(0.5)PR	2	-0.53855	1
O60506	249	S	Heterogeneous nuclear ribonucleoprotein Q	SYNCRIP	1	0.0153609	45.368	LFVGS(1)IPK	2	-0.11019	1
O60583	549	S	Cyclin-T2	CCNT2	0.889877	0.00840777	42.21	HS(0.109)S(0.89)PHIS(0.001)R	3	0.11391	1
O60583	480	S	Cyclin-T2	CCNT2	0.789066	1.40635e-05	74.029	QGQSQAASS(0.001)S(0.007)S(0.009)VT(0.194)S(0.789)PIK	3	-0.13186	1
O60658	379	S	High affinity cAMP-specific and IBMX-insensitive 3',5'-cyclic phosphodiesterase 8A	PDE8A	0.896988	0.000230417	85.744	RHS(0.897)S(0.103)MAR	3	0.10359	1
O60664	130	S	Perilipin-3	PLIN3	0.999999	0.000107914	78.69	VS(1)GAQEMVSSAK	3	-0.91167	1
O60664	241	S	Perilipin-3	PLIN3	0.990694	0.00146168	81.163	LGS(0.991)LS(0.009)ER	2	0.41245	1
O60683	261	S	Peroxisome biogenesis factor 10	PEX10	1	0.011926	63.426	RAS(1)LEER	3	-2.0923	5
O60701	476	S	UDP-glucose 6-dehydrogenase	UGDH	1	5.38955e-08	101.2	RIPYAPS(1)GEIPK	3	-0.31152	30
O60701	275	S	UDP-glucose 6-dehydrogenase	UGDH	0.999027	0.000617475	48.527	AS(0.001)VGFGGS(0.999)CFQK	3	0.83658	1
O60716	847	S	Catenin delta-1	CTNND1	0.999969	0.000382176	59.728	S(1)DFQVNLNNASR	3	0.98036	2
O60716	920	S	Catenin delta-1	CTNND1	1	0.000190449	65.043	S(1)GDLGDMEPLK	3	1.3756	2
O60716	310	T	Catenin delta-1	CTNND1	0.808415	0.00512093	63.216	RT(0.181)GT(0.808)PS(0.011)DPR	3	-0.26976	3
O60716	862	S	Catenin delta-1	CTNND1	0.662335	9.43918e-59	164.18	S(0.04)QS(0.178)S(0.662)HS(0.12)YDDSTLPLIDR	3	0.58765	1
O60716	230	S	Catenin delta-1	CTNND1	0.730328	1.1793e-05	58.373	HYEDGYPGGS(0.003)DNYGS(0.73)LS(0.267)R	3	0.14904	1
O60716	346	S	Catenin delta-1	CTNND1	0.999995	0.00187945	81.904	GS(1)LAS(0.997)LDS(0.003)LR	2	0.093348	6
O60716	268	S	Catenin delta-1	CTNND1	0.774685	0.00798129	41.684	VGGS(0.775)S(0.225)VDLHR	2	2.0829	1
O60716	308	T	Catenin delta-1	CTNND1	0.600446	0.0104916	46.352	RT(0.6)GT(0.396)PS(0.004)DPR	2	-0.81217	1
O60716	864	S	Catenin delta-1	CTNND1	0.99837	1.22135e-72	175.93	SQSS(0.001)HS(0.998)YDDSTLPLIDR	3	-0.12494	17
O60716	861	S	Catenin delta-1	CTNND1	0.637619	9.43918e-59	164.18	S(0.194)QS(0.638)S(0.245)HS(0.916)Y(0.002)DDS(0.005)TLPLIDR	3	-0.54326	2
O60716	349	S	Catenin delta-1	CTNND1	0.99992	6.98632e-07	96.059	GS(1)LAS(1)LDSLR	2	-0.18665	18
O60716	312	S	Catenin delta-1	CTNND1	0.614974	0.00660822	56.258	T(0.039)GT(0.346)PS(0.615)DPR	2	-1.7359	1
O60716	857	S	Catenin delta-1	CTNND1	0.999712	0.00119917	42.314	SDFQVNLNNAS(1)R	3	1.4077	1
O60716	859	S	Catenin delta-1	CTNND1	0.644884	1.38311e-12	107.56	S(0.645)QS(0.307)S(0.178)HS(0.867)Y(0.003)DDSTLPLIDR	3	0.085238	1
O60716	352	S	Catenin delta-1	CTNND1	1	6.98632e-07	96.059	GSLAS(1)LDS(1)LR	2	0.32885	10
O60749	119	S	Sorting nexin-2	SNX2	0.9986	1.20005e-12	111.79	S(0.001)MS(0.999)APVIFDR	2	0.3082	9
O60749	117	S	Sorting nexin-2	SNX2	0.888606	2.08562e-12	107.39	S(0.889)MS(0.111)APVIFDR	2	-0.60661	3
O60784	464	S	Target of Myb protein 1	TOM1	0.433759	2.15877e-06	44.341	LPNLS(0.132)S(0.434)PS(0.434)AEGPPGPPSGPAPR	3	0.81278	0
O60784	461	S	Target of Myb protein 1	TOM1	0.383445	2.5754e-05	40.137	LPNLS(0.383)S(0.308)PS(0.308)AEGPPGPPSGPAPR	4	0.13562	0
O60784	462	S	Target of Myb protein 1	TOM1	0.71175	6.30134e-10	81.055	LPNLS(0.158)S(0.712)PS(0.13)AEGPPGPPSGPAPR	3	-0.078235	2
O60784	355	S	Target of Myb protein 1	TOM1	0.996122	4.16158e-06	87.824	AGLQS(0.996)LEAS(0.004)GR	2	0.47578	1
O60825	466	S	6-phosphofructo-2-kinase/fructose-2,6-bisphosphatase 2	PFKFB2	0.971433	5.46552e-05	90.422	RNS(0.971)FT(0.028)PLSSSNTIR	2	0.060904	1
O60825	483	S	6-phosphofructo-2-kinase/fructose-2,6-bisphosphatase 2	PFKFB2	0.99617	0.0135082	54.066	NY(0.003)S(0.996)VGS(0.001)R	2	-0.14528	2
O60832	453	S	H/ACA ribonucleoprotein complex subunit 4	DKC1	0.853207	1.47933e-15	110.03	KRES(0.998)ES(0.853)ES(0.143)DET(0.006)PPAAPQLIK	4	0.73418	2
O60832	455	S	H/ACA ribonucleoprotein complex subunit 4	DKC1	0.515948	4.46868e-07	71.06	KRES(0.96)ES(0.514)ES(0.516)DET(0.01)PPAAPQLIK	4	0.21499	1
O60832	494	S	H/ACA ribonucleoprotein complex subunit 4	DKC1	0.996522	7.41844e-46	151.42	AGLESGAEPGDGDS(0.997)DT(0.003)T(0.001)K	2	0.05948	9
O60832	451	S	H/ACA ribonucleoprotein complex subunit 4	DKC1	0.997627	1.47933e-15	110.03	KRES(0.998)ES(0.853)ES(0.143)DET(0.006)PPAAPQLIK	4	0.73418	3
O60832	513	S	H/ACA ribonucleoprotein complex subunit 4	DKC1	1	2.51193e-13	116.25	EVELVS(1)E	2	-0.35861	13
O60841	190	S	Eukaryotic translation initiation factor 5B	EIF5B	0.999998	1.525e-19	125.91	INSSGESGDES(1)DEFLQSR	3	0.32388	2
O60841	182	S	Eukaryotic translation initiation factor 5B	EIF5B	0.731395	4.47986e-19	125.91	INS(0.731)S(0.269)GESGDES(1)DEFLQSR	3	-0.053603	1
O60841	164	S	Eukaryotic translation initiation factor 5B	EIF5B	0.999932	0.000659976	73.279	WDGS(1)EEDEDNSKK	3	-1.0356	1
O60841	1168	S	Eukaryotic translation initiation factor 5B	EIF5B	1	0.000941639	56.205	IEPIPGES(1)PK	3	-0.67855	1
O60885	470	S	Bromodomain-containing protein 4	BRD4	0.498207	5.68406e-09	54.225	MPDEPEEPVVAVS(0.498)S(0.498)PAVPPPT(0.004)K	3	0.76918	0
O60885	1117	S	Bromodomain-containing protein 4	BRD4	1	0.00267569	67.897	IHS(1)PIIR	3	-0.38894	2
O60885	601	S	Bromodomain-containing protein 4	BRD4	0.999579	1.49226e-07	97.271	SKPPPTYES(1)EEEDK	3	0.83691	1
O60885	469	S	Bromodomain-containing protein 4	BRD4	0.498207	5.68406e-09	54.225	MPDEPEEPVVAVS(0.498)S(0.498)PAVPPPT(0.004)K	3	0.76918	0
O75022	503	S	Leukocyte immunoglobulin-like receptor subfamily B member 3	LILRB3	0.5	7.38754e-06	79.467	S(0.5)S(0.5)PAADVQEENLYAAVK	3	-0.042817	1
O75022	502	S	Leukocyte immunoglobulin-like receptor subfamily B member 3	LILRB3	0.5	7.38754e-06	79.467	S(0.5)S(0.5)PAADVQEENLYAAVK	3	-0.042817	1
O75023	489	T	Leukocyte immunoglobulin-like receptor subfamily B member 5	LILRB5	0.499586	0.000183703	45.363	T(0.5)S(0.5)AHFY(0.001)RPAGAAGPEPK	4	-1.5179	0
O75023	490	S	Leukocyte immunoglobulin-like receptor subfamily B member 5	LILRB5	0.788047	0.000107995	62.589	T(0.212)S(0.788)AHFYRPAGAAGPEPK	3	-2.1698	2
O75027	743	S	ATP-binding cassette sub-family B member 7, mitochondrial	ABCB7	1	0.00048983	66.004	LQEEIVNS(1)VK	2	-1.3348	2
O75064	736	S	DENN domain-containing protein 4B	DENND4B	0.894126	1.0587e-05	93.325	SAPS(0.106)S(0.894)PAPR	2	-0.13178	3
O75064	735	S	DENN domain-containing protein 4B	DENND4B	0.685447	0.00321045	55.806	S(0.006)APS(0.685)S(0.309)PAPR	2	0.012629	1
O75071	142	S	EF-hand calcium-binding domain-containing protein 14	EFCAB14	1	0.00368199	41.218	IES(1)GEMGLNK	3	0.68557	1
O75113	288	S	NEDD4-binding protein 1	N4BP1	0.999669	0.000994822	81.525	RFS(1)DSEER	2	-0.97558	2
O75113	290	S	NEDD4-binding protein 1	N4BP1	0.777793	0.0157517	48.284	RFS(0.222)DS(0.778)EER	2	-0.54856	2
O75128	234	S	Protein cordon-bleu	COBL	0.499613	0.000828098	46.318	S(0.5)S(0.5)LGNDET(0.001)DKEK	3	1.2655	0
O75128	235	S	Protein cordon-bleu	COBL	0.499613	0.000828098	46.318	S(0.5)S(0.5)LGNDET(0.001)DKEK	3	1.2655	0
O75131	243	S	Copine-3	CPNE3	0.546299	4.70599e-37	143.94	S(0.454)S(0.546)PVEFECINEK	2	-0.41005	5
O75131	242	S	Copine-3	CPNE3	0.5	4.70599e-37	143.94	S(0.5)S(0.5)PVEFECINEK	3	0.085609	4
O75147	10	S	Obscurin-like protein 1	OBSL1	0.996168	0.0015371	44.299	AS(0.001)S(0.003)GDQGS(0.996)PPCFLR	2	-0.94251	1
O75152	108	S	Zinc finger CCCH domain-containing protein 11A	ZC3H11A	0.999654	0.000149441	67.645	TVLPTVPES(1)PEEEVK	3	0.090309	1
O75170	289	S	Serine/threonine-protein phosphatase 6 regulatory subunit 2	PPP6R2	0.991463	8.89116e-09	100.97	VGTEGLVDS(0.991)FS(0.009)QGLER	3	0.040122	2
O75190	277	S	DnaJ homolog subfamily B member 6	DNAJB6	1	7.33327e-05	59.342	HAPHCLS(1)EEEGEQDRPR	4	0.30954	1
O75191	356	S	Xylulose kinase	XYLB	0.942621	0.025609	45.368	S(0.031)WS(0.943)DFS(0.026)K	2	-1.0306	1
O75191	354	S	Xylulose kinase	XYLB	0.999942	0.00163018	80.688	S(1)WSDFSK	2	1.5198	7
O75351	102	S	Vacuolar protein sorting-associated protein 4B	VPS4B	0.999998	9.41837e-12	108.08	GNDS(1)DGEGESDDPEK	3	0.25144	7
O75367	173	S	Core histone macro-H2A.1	H2AFY	0.726184	6.52138e-10	77.894	AAS(0.037)ADS(0.726)T(0.217)T(0.018)EGT(0.001)PADGFTVLSTK	4	0.19268	2
O75367	184	T	Core histone macro-H2A.1	H2AFY	0.441701	2.74571e-06	41.615	AAS(0.001)ADS(0.005)T(0.013)T(0.042)EGT(0.428)PADGFT(0.442)VLS(0.052)T(0.017)K	4	-1.0268	0
O75369	2107	S	Filamin-B	FLNB	0.997332	1.06773e-06	88.385	APS(0.997)VAT(0.003)VGSICDLNLK	3	0.085189	2
O75369	2532	S	Filamin-B	FLNB	0.586274	0.000436687	73.666	S(0.414)S(0.586)FLVDCSK	3	0.74809	1
O75376	158	S	Nuclear receptor corepressor 1	NCOR1	0.829457	1.56145e-12	90.397	HEAPS(0.159)S(0.829)PIS(0.011)GQPCGDDQNASPSK	3	-1.1227	2
O75376	1472	S	Nuclear receptor corepressor 1	NCOR1	0.999077	0.000338675	72.359	AQLS(0.999)PGIYDDTSAR	2	0.098802	2
O75376	2120	S	Nuclear receptor corepressor 1	NCOR1	1	0.000275818	82.069	VS(1)PENLVDK	2	0.8232	4
O75381	232	S	Peroxisomal membrane protein PEX14	PEX14	0.997357	0.000579153	63.091	QFPPS(0.997)PS(0.003)APK	3	0.31826	7
O75382	437	S	Tripartite motif-containing protein 3	TRIM3	0.999534	0.000443385	67.519	S(1)PGGPGSHVR	3	0.37485	1
O75382	7	S	Tripartite motif-containing protein 3	TRIM3	1	7.9944e-05	89.468	REDS(1)PGPEVQPMDK	3	-0.95626	1
O75385	623	S	Serine/threonine-protein kinase ULK1	ULK1	0.965547	0.000137395	66.246	NPLPPILGS(0.966)PT(0.034)K	3	0.7733	1
O75387	272	S	Large neutral amino acids transporter small subunit 3	SLC43A1	0.705198	1.61169e-05	75.334	APS(0.279)LEDGS(0.705)DAFMS(0.016)PQDVR	2	0.646	3
O75387	267	S	Large neutral amino acids transporter small subunit 3	SLC43A1	0.999983	1.31031e-58	166.21	APS(1)LEDGSDAFMSPQDVR	3	-1.2572	25
O75387	555	S	Large neutral amino acids transporter small subunit 3	SLC43A1	0.970378	0.00613544	48.284	VLS(0.029)GS(0.97)EVTA	2	-0.54947	3
O75396	137	S	Vesicle-trafficking protein SEC22b	SEC22B	0.99838	5.39406e-36	149.95	NLGS(0.998)INT(0.002)ELQDVQR	2	-0.084686	4
O75396	174	S	Vesicle-trafficking protein SEC22b	SEC22B	0.683672	0.00538823	49.448	ANNLS(0.684)S(0.314)LS(0.002)K	2	0.091913	1
O75396	175	S	Vesicle-trafficking protein SEC22b	SEC22B	0.749275	0.00315002	56.205	ANNLS(0.241)S(0.749)LS(0.009)K	2	0.27626	1
O75396	168	S	Vesicle-trafficking protein SEC22b	SEC22B	0.99997	4.75739e-08	98.942	GEALSALDS(1)K	2	0.21164	12
O75400	787	S	Pre-mRNA-processing factor 40 homolog A	PRPF40A	0.978331	0.000191455	52.019	EPAFEDIT(0.022)LES(0.978)ER	3	-0.41764	1
O75400	373	T	Pre-mRNA-processing factor 40 homolog A	PRPF40A	1	8.7906e-08	100.22	QETVADFT(1)PK	3	0.20958	7
O75400	883	S	Pre-mRNA-processing factor 40 homolog A	PRPF40A	1	0.000548781	42.639	HKS(1)DS(1)PES(1)DAEREK	4	1.3131	2
O75400	862	S	Pre-mRNA-processing factor 40 homolog A	PRPF40A	0.973673	7.06636e-06	93.106	SASEHSSS(0.026)AES(0.974)ER	3	-0.52107	1
O75400	933	S	Pre-mRNA-processing factor 40 homolog A	PRPF40A	0.68699	2.86778e-05	55.789	DS(0.003)GNWDT(0.171)S(0.687)GS(0.152)ELS(0.987)EGELEK	3	-0.95788	1
O75400	888	S	Pre-mRNA-processing factor 40 homolog A	PRPF40A	1	4.07285e-08	100.07	HKS(1)DS(1)PES(1)DAEREK	4	1.3131	11
O75400	857	S	Pre-mRNA-processing factor 40 homolog A	PRPF40A	0.936752	6.97081e-05	81.992	SAS(0.001)EHS(0.937)S(0.061)S(0.001)AESER	3	-0.26707	1
O75400	938	S	Pre-mRNA-processing factor 40 homolog A	PRPF40A	0.998199	9.67484e-07	76.799	DSGNWDTSGS(0.002)ELS(0.998)EGELEKR	3	0.50792	4
O75400	858	S	Pre-mRNA-processing factor 40 homolog A	PRPF40A	0.668758	1.06347e-06	67.136	SAS(0.001)EHS(0.116)S(0.669)S(0.16)AES(0.054)ER	3	0.64752	1
O75400	885	S	Pre-mRNA-processing factor 40 homolog A	PRPF40A	1	0.000548781	41.615	HKS(1)DS(1)PES(1)DAEREK	4	1.3131	1
O75420	230	S	GRB10-interacting GYF protein 1	GIGYF1	0.991013	0.00321836	55.754	S(0.009)AS(0.991)PDGGPR	2	-0.71772	1
O75427	521	S	Leucine-rich repeat and calponin homology domain-containing protein 4	LRCH4	0.760301	4.49739e-06	58.952	SSS(0.001)QS(0.005)GS(0.015)GPS(0.214)S(0.76)PDS(0.005)VLRPR	3	0.54307	2
O75448	873	S	Mediator of RNA polymerase II transcription subunit 24	MED24	0.758269	7.45939e-14	108.28	LLSSNEDDANILS(0.103)S(0.758)PT(0.139)DR	3	0.86399	1
O75475	122	T	PC4 and SFRS1-interacting protein	PSIP1	0.996896	5.27729e-05	82.01	ETSVS(0.003)KEDT(0.997)DHEEK	4	0.078651	2
O75475	129	S	PC4 and SFRS1-interacting protein	PSIP1	0.999995	1.50891e-13	117.03	EDTDHEEKAS(1)NEDVTK	4	-0.56176	2
O75494	123	S	Serine/arginine-rich splicing factor 10	SRSF10	0.944544	0.0069565	43.897	S(0.999)RS(0.998)RS(0.945)Y(0.058)ER	2	0.51577	1
O75494	119	S	Serine/arginine-rich splicing factor 10	SRSF10	0.999446	0.0069565	43.897	S(0.999)RS(0.998)RS(0.945)Y(0.058)ER	2	0.51577	1
O75494	131	S	Serine/arginine-rich splicing factor 10	SRSF10	0.999997	1.49438e-06	95.417	S(1)RS(1)FDYNYR	3	-0.13887	6
O75494	160	S	Serine/arginine-rich splicing factor 10	SRSF10	0.987517	0.000131567	80.69	S(0.012)HS(0.988)DNDR	2	0.29711	5
O75494	133	S	Serine/arginine-rich splicing factor 10	SRSF10	0.999998	1.49438e-06	95.417	S(1)RS(1)FDYNYR	3	-0.13887	6
O75494	121	S	Serine/arginine-rich splicing factor 10	SRSF10	0.997757	0.0069565	43.897	S(0.999)RS(0.998)RS(0.945)Y(0.058)ER	2	0.51577	1
O75508	197	S	Claudin-11	CLDN11	0.445229	0.00018492	51.726	FYYT(0.001)AGS(0.085)S(0.445)S(0.445)PT(0.024)HAK	3	0.006296	0
O75508	198	S	Claudin-11	CLDN11	0.445229	0.00018492	51.726	FYYT(0.001)AGS(0.085)S(0.445)S(0.445)PT(0.024)HAK	3	0.006296	0
O75528	298	S	Transcriptional adapter 3	TADA3	0.517748	1.05695e-08	105.03	ESGADGAS(0.096)T(0.387)S(0.518)PR	2	-0.19741	1
O75528	297	T	Transcriptional adapter 3	TADA3	0.455105	0.000161573	85.45	ESGADGAS(0.09)T(0.455)S(0.455)PR	2	-1.0635	0
O75533	278	T	Splicing factor 3B subunit 1	SF3B1	0.945471	2.25977e-05	57.484	GDT(0.052)PGHAT(0.945)PGHGGAT(0.001)S(0.001)S(0.001)AR	3	1.005	2
O75533	273	T	Splicing factor 3B subunit 1	SF3B1	0.713203	2.29464e-05	56.488	GDT(0.713)PGHAT(0.286)PGHGGATSSAR	3	0.0064165	1
O75554	262	S	WW domain-binding protein 4	WBP4	0.912094	0.00113997	42.947	NS(0.086)DGGS(0.912)DPET(0.002)QK	3	0.1885	1
O75563	6	S	Src kinase-associated phosphoprotein 2	SKAP2	0.886955	8.67835e-14	117.48	PNPS(0.055)S(0.887)T(0.055)S(0.004)SPYPLPEEIR	2	0.31263	1
O75563	286	S	Src kinase-associated phosphoprotein 2	SKAP2	0.995888	0.000127254	57.173	KMS(0.999)QDS(0.996)VHHT(0.005)S(0.001)GDK	4	-1.2646	5
O75563	283	S	Src kinase-associated phosphoprotein 2	SKAP2	0.999448	2.00698e-11	112.82	KMS(0.999)QDS(0.993)VHHT(0.006)S(0.002)GDK	4	-0.93187	10
O75563	290	T	Src kinase-associated phosphoprotein 2	SKAP2	0.534409	4.34793e-05	86.488	KMS(0.111)QDS(0.35)VHHT(0.534)S(0.004)GDK	3	-0.11873	1
O75563	5	S	Src kinase-associated phosphoprotein 2	SKAP2	0.416481	0.0007199	41.615	PNPS(0.416)S(0.416)T(0.07)S(0.07)S(0.021)PY(0.006)PLPEEIR	2	0.32005	0
O75569	18	S	Interferon-inducible double-stranded RNA-dependent protein kinase activator A	PRKRA	0.995074	2.66819e-19	118.51	AEAPPLEREDS(0.995)GT(0.004)FS(0.001)LGK	3	0.049391	12
O75569	20	T	Interferon-inducible double-stranded RNA-dependent protein kinase activator A	PRKRA	0.900121	0.000114096	84.507	EDS(0.1)GT(0.9)FSLGK	3	-0.52801	4
O75592	1587	T	E3 ubiquitin-protein ligase MYCBP2	MYCBP2	0.54421	0.000845844	55.011	QVS(0.455)T(0.544)ENDSTLVHR	3	-1.6714	1
O75592	1586	S	E3 ubiquitin-protein ligase MYCBP2	MYCBP2	0.825905	3.32079e-05	84.508	QVS(0.826)T(0.174)ENDSTLVHR	3	1.9735	3
O75643	225	S	U5 small nuclear ribonucleoprotein 200 kDa helicase	SNRNP200	1	6.20317e-164	228.3	EEAS(1)DDDMEGDEAVVR	2	-0.48685	26
O75674	321	S	TOM1-like protein 1	TOM1L1	0.556028	1.21251e-19	106.37	EATNTTSEPSAPS(0.001)QDLLDLS(0.556)PS(0.443)PR	3	0.16376	1
O75674	323	S	TOM1-like protein 1	TOM1L1	0.722904	9.88519e-14	64.213	EATNTTSEPSAPS(0.001)QDLLDLS(0.276)PS(0.723)PR	3	1.0623	1
O75683	138	S	Surfeit locus protein 6	SURF6	1	0.000288141	81.92	ELS(1)PAALEK	2	1.3618	14
O75694	994	S	Nuclear pore complex protein Nup155	NUP155	0.664993	5.65381e-08	97.463	AAPQS(0.335)PS(0.665)VPK	2	0.026168	5
O75694	992	S	Nuclear pore complex protein Nup155	NUP155	0.994391	0.000391356	72.705	AAPQS(0.994)PS(0.006)VPK	3	0.50666	3
O75764	115	S	Transcription elongation factor A protein 3	TCEA3	1	2.59126e-09	103.4	GLECSDWKPEAGLS(1)PPR	3	-0.15482	4
O75781	152	S	Paralemmin-1	PALM	0.999532	0.0128398	55.064	VS(1)NTPLR	2	-2.2084	1
O75781	124	S	Paralemmin-1	PALM	1	0.00218977	41.621	APAPS(1)PAKEER	3	1.0891	1
O75791	262	T	GRB2-related adapter protein 2	GRAP2	1	0.000211868	56.872	RHT(1)DPVQLQAAGR	3	-1.2172	3
O75891	629	S	Cytosolic 10-formyltetrahydrofolate dehydrogenase	ALDH1L1	0.786188	0.00020635	62.203	GVVNVLPGS(0.786)GS(0.214)LVGQR	3	-0.81897	2
O75907	18	S	Diacylglycerol O-acyltransferase 1	DGAT1	0.791702	3.08252e-11	87.091	T(0.016)GS(0.016)RPS(0.176)S(0.792)HGGGGPAAAEEEVR	3	0.2128	4
O75909	324	S	Cyclin-K	CCNK	0.986325	0.000714071	67.136	KPS(0.986)PQPS(0.732)S(0.282)PR	3	-0.15431	5
O75909	328	S	Cyclin-K	CCNK	0.835753	0.00190809	60.161	KPS(0.98)PQPS(0.836)S(0.184)PR	3	-0.2004	7
O75909	329	S	Cyclin-K	CCNK	0.95293	0.000714071	67.136	KPSPQPS(0.047)S(0.953)PR	3	-0.026224	5
O75925	503	S	E3 SUMO-protein ligase PIAS1	PIAS1	0.977611	9.71478e-05	78.95	GILS(0.02)LPHQAS(0.978)PVS(0.003)R	3	0.22276	3
O75937	35	S	DnaJ homolog subfamily C member 8	DNAJC8	0.999322	0.00759254	58.172	RDS(0.999)VLT(0.001)SK	2	-0.28841	2
O75955	407	S	Flotillin-1	FLOT1	1	0.0273179	44.318	LPES(1)VER	2	0.2355	1
O75970	483	S	Multiple PDZ domain protein	MPDZ	0.999772	0.000214918	73.279	DADLS(1)PVNASIIK	3	0.99442	2
O75970	1584	S	Multiple PDZ domain protein	MPDZ	0.676894	2.43e-08	59.792	KNS(0.677)S(0.292)QS(0.03)LMVPQS(0.001)GSPEPESIR	3	-1.6794	1
O75970	1078	S	Multiple PDZ domain protein	MPDZ	1	0.00236159	61.532	RHS(1)LIGPDIK	3	0.22801	2
O75970	1585	S	Multiple PDZ domain protein	MPDZ	0.457572	2.43e-08	59.792	KNS(0.458)S(0.458)QS(0.084)LMVPQS(0.001)GSPEPESIR	3	0.081574	0
O76021	361	S	Ribosomal L1 domain-containing protein 1	RSL1D1	0.993969	3.73922e-18	118.19	AT(0.006)NES(0.994)EDEIPQLVPIGK	3	0.20618	10
O76024	32	S	Wolframin	WFS1	0.995357	3.85684e-09	75.911	LNAT(0.005)AS(0.995)LEQER	2	1.1968	4
O76024	235	S	Wolframin	WFS1	0.973782	0.00117501	81.972	LVS(0.974)S(0.026)ESK	2	0.49445	2
O76054	401	T	SEC14-like protein 2	SEC14L2	1	0.0138435	57.149	QLGAGT(1)PK	3	-0.21395	2
O76054	116	S	SEC14-like protein 2	SEC14L2	0.995333	0.00313771	68.657	GLLFS(0.005)AS(0.995)K	2	0.68219	1
O94769	304	S	Extracellular matrix protein 2	ECM2	1	0.00877408	51.445	S(1)PLPAPPR	2	0.0019825	1
O94804	20	S	Serine/threonine-protein kinase 10	STK10	0.999897	0.00440479	62.633	S(1)REYEHVR	2	-1.1275	2
O94806	252	S	Serine/threonine-protein kinase D3	PRKD3	0.99967	0.00702506	64.654	IPS(1)WSGR	2	-1.1148	1
O94806	735	S	Serine/threonine-protein kinase D3	PRKD3	0.999942	0.000403202	58.024	S(1)VVGTPAYLAPEVLR	2	0.22487	1
O94819	310	S	Kelch repeat and BTB domain-containing protein 11	KBTBD11	0.996763	0.000603278	49.125	AGS(0.997)RPQS(0.729)PS(0.274)GDADAR	3	-1.4448	1
O94819	314	S	Kelch repeat and BTB domain-containing protein 11	KBTBD11	0.728912	0.000178028	57.173	AGS(0.997)RPQS(0.729)PS(0.274)GDADAR	3	-1.4448	2
O94819	316	S	Kelch repeat and BTB domain-containing protein 11	KBTBD11	0.562503	0.000247438	50.358	AGS(0.004)RPQS(0.434)PS(0.563)GDADAR	3	0.88818	2
O94826	91	S	Mitochondrial import receptor subunit TOM70	TOMM70	0.994402	9.52307e-35	128.91	AS(0.994)PAPGS(0.006)GHPEGPGAHLDMNSLDR	4	-0.19532	29
O94874	458	S	E3 UFM1-protein ligase 1	UFL1	0.999991	5.39371e-46	152.37	DDDS(1)DDESQSSHTGK	3	0.23132	3
O94875	259	S	Sorbin and SH3 domain-containing protein 2	SORBS2	1	2.16712e-13	107.99	RKS(1)EPAVGPPR	4	0.14047	15
O94875	299	S	Sorbin and SH3 domain-containing protein 2	SORBS2	0.624345	1.15897e-36	143.25	SFT(0.002)S(0.002)S(0.028)S(0.624)PS(0.059)S(0.286)PSR	2	-0.17372	2
O94875	277	T	Sorbin and SH3 domain-containing protein 2	SORBS2	0.49854	0.000385701	45.885	T(0.499)S(0.499)PGRVDLPGS(0.001)S(0.001)T(0.001)TLTK	3	0.079819	0
O94875	1015	S	Sorbin and SH3 domain-containing protein 2	SORBS2	0.415382	2.24368e-05	49.125	GAEDYPDPPIPHS(0.415)YS(0.258)S(0.326)DR	3	-0.23697	0
O94875	294	S	Sorbin and SH3 domain-containing protein 2	SORBS2	0.95992	0.000320393	61.409	S(0.96)FT(0.016)S(0.004)S(0.01)S(0.01)PSSPSR	2	-0.24552	2
O94875	302	S	Sorbin and SH3 domain-containing protein 2	SORBS2	0.960691	5.80391e-13	109.1	SFTSSSPS(0.038)S(0.961)PS(0.001)R	2	-0.75373	8
O94875	154	S	Sorbin and SH3 domain-containing protein 2	SORBS2	0.857793	0.000141802	69.352	S(0.138)HS(0.858)DNS(0.004)PNAFK	3	0.36953	3
O94875	278	S	Sorbin and SH3 domain-containing protein 2	SORBS2	0.49854	0.000385701	45.885	T(0.499)S(0.499)PGRVDLPGS(0.001)S(0.001)T(0.001)TLTK	3	0.079819	0
O94875	1017	S	Sorbin and SH3 domain-containing protein 2	SORBS2	0.773171	1.45679e-11	106.42	GAEDYPDPPIPHS(0.044)YS(0.773)S(0.183)DR	3	-0.030452	26
O94875	157	S	Sorbin and SH3 domain-containing protein 2	SORBS2	0.997191	1.15655e-09	104.59	SHS(0.003)DNS(0.997)PNAFK	3	-0.29646	6
O94875	1018	S	Sorbin and SH3 domain-containing protein 2	SORBS2	0.453708	6.71186e-06	56.488	GAEDYPDPPIPHS(0.142)YS(0.404)S(0.454)DR	4	0.3606	0
O94875	301	S	Sorbin and SH3 domain-containing protein 2	SORBS2	0.48868	0.000280571	64.104	SFTS(0.001)S(0.003)S(0.016)PS(0.489)S(0.489)PS(0.002)R	2	-0.97863	0
O94876	413	S	Transmembrane and coiled-coil domains protein 1	TMCC1	0.682038	0.000128745	61.409	ALGVIS(0.001)NFQS(0.682)S(0.317)PK	3	-0.59776	1
O94876	382	S	Transmembrane and coiled-coil domains protein 1	TMCC1	1	8.18118e-05	74.987	FGS(1)ADNIPNLK	3	0.12186	3
O94876	414	S	Transmembrane and coiled-coil domains protein 1	TMCC1	0.75356	0.000151048	68.044	ALGVISNFQS(0.246)S(0.754)PK	3	-0.073298	1
O94885	407	S	SAM and SH3 domain-containing protein 1	SASH1	0.972591	2.57384e-08	101.2	T(0.027)CS(0.973)FGGFDLTNR	3	0.062173	3
O94888	350	S	UBX domain-containing protein 7	UBXN7	1	0.00134999	51.612	S(1)PHKDLGHR	4	0.72496	2
O94903	245	T	Pyridoxal phosphate homeostasis protein	PLPBP	0.615782	0.0360245	45.653	IGS(0.384)T(0.616)IFGER	2	-0.26522	1
O94915	1972	S	Protein furry homolog-like	FRYL	0.486837	0.00110892	60.641	INHS(0.026)S(0.487)S(0.487)LAR	3	0.0096949	0
O94915	1971	S	Protein furry homolog-like	FRYL	0.486837	0.00110892	60.641	INHS(0.026)S(0.487)S(0.487)LAR	3	0.0096949	0
O94915	1959	T	Protein furry homolog-like	FRYL	0.77848	0.00575667	63.727	S(0.222)NT(0.778)LDIMDGR	2	-2.174	1
O94921	123	S	Cyclin-dependent kinase 14	CDK14	0.749526	0.000268399	59.728	RHS(0.78)S(0.217)PS(0.211)S(0.75)PT(0.035)S(0.007)PK	3	-0.3845	1
O94921	119	S	Cyclin-dependent kinase 14	CDK14	0.77989	0.000268399	68.283	RHS(0.78)S(0.217)PS(0.211)S(0.75)PT(0.035)S(0.007)PK	3	-0.3845	4
O94923	73	S	D-glucuronyl C5-epimerase	GLCE	1	1.92148e-05	88.385	QQS(1)EEAFPQEQQK	3	-0.95253	1
O94929	373	S	Actin-binding LIM protein 3	ABLIM3	0.996546	8.72789e-60	163.91	AS(0.003)S(0.997)PGYIDSPTYSR	2	0.22531	9
O94929	503	S	Actin-binding LIM protein 3	ABLIM3	1	6.57041e-12	113.11	RFS(1)S(1)GGEEDDFDR	2	-1.2307	6
O94929	390	T	Actin-binding LIM protein 3	ABLIM3	0.499794	0.00507627	49.934	QGMS(0.5)PT(0.5)FSR	2	0.10694	0
O94929	394	S	Actin-binding LIM protein 3	ABLIM3	0.999621	0.00350374	62.546	S(1)PHHYYR	3	0.13161	4
O94929	585	S	Actin-binding LIM protein 3	ABLIM3	0.809624	0.0159077	44.863	S(0.19)AS(0.81)LPAYR	2	-0.48287	1
O94929	408	S	Actin-binding LIM protein 3	ABLIM3	0.497959	0.000449948	55.176	S(0.498)S(0.498)PY(0.003)HS(0.002)QLDVR	3	0.41295	0
O94929	409	S	Actin-binding LIM protein 3	ABLIM3	0.497959	0.000449948	55.176	S(0.498)S(0.498)PY(0.003)HS(0.002)QLDVR	3	0.41295	0
O94929	372	S	Actin-binding LIM protein 3	ABLIM3	0.998829	0.000132795	75.376	RAS(0.999)S(0.989)PGY(0.012)IDSPTYSR	3	0.16829	3
O94929	388	S	Actin-binding LIM protein 3	ABLIM3	0.499794	0.00507627	49.934	QGMS(0.5)PT(0.5)FSR	2	0.10694	0
O94929	504	S	Actin-binding LIM protein 3	ABLIM3	1	0.000377514	71.98	RFS(1)S(1)GGEEDDFDR	2	-1.2307	2
O94956	688	S	Solute carrier organic anion transporter family member 2B1	SLCO2B1	0.5	1.37995e-05	79.489	S(0.5)S(0.5)PAVEQQLLVSGPGK	3	0.11189	3
O94956	687	S	Solute carrier organic anion transporter family member 2B1	SLCO2B1	0.5	1.37995e-05	79.489	S(0.5)S(0.5)PAVEQQLLVSGPGK	3	0.11189	3
O94956	320	S	Solute carrier organic anion transporter family member 2B1	SLCO2B1	0.998986	1.05169e-26	131.32	VLAVT(0.001)DS(0.999)PAR	2	0.12877	17
O94956	318	T	Solute carrier organic anion transporter family member 2B1	SLCO2B1	0.591061	0.00179496	46.88	VLAVT(0.591)DS(0.409)PARK	3	-0.45739	1
O94979	1163	S	Protein transport protein Sec31A	SEC31A	0.980171	2.283e-09	103.79	EQT(0.009)LS(0.98)PT(0.009)IT(0.001)SGLHNIAR	3	0.55259	6
O94979	527	S	Protein transport protein Sec31A	SEC31A	0.992887	8.22233e-15	68.074	DS(0.002)DQVAQS(0.993)DGEES(0.005)PAAEEQLLGEHIK	4	-0.27789	1
O94979	1165	T	Protein transport protein Sec31A	SEC31A	0.496877	0.000164179	73.672	EQT(0.015)LS(0.268)PT(0.497)IT(0.203)S(0.018)GLHNIAR	2	-0.82282	0
O94979	799	S	Protein transport protein Sec31A	SEC31A	1	1.1079e-11	107.62	AQGEPVAGHES(1)PK	4	0.040263	21
O95049	112	S	Tight junction protein ZO-3	TJP3	0.999975	1.29751e-73	182.19	ASPSSPGRQDS(1)DEDDGPQR	3	0.16439	5
O95049	203	S	Tight junction protein ZO-3	TJP3	1	5.66379e-13	109	RRDS(1)EEFGVK	4	0.10086	11
O95049	854	S	Tight junction protein ZO-3	TJP3	0.703199	0.00014957	73.168	SSEPVQADES(0.703)QS(0.297)PR	3	-0.61272	1
O95049	368	S	Tight junction protein ZO-3	TJP3	0.436229	0.00253555	52.576	VPS(0.436)S(0.359)QS(0.205)MEDR	2	-1.4131	0
O95049	346	S	Tight junction protein ZO-3	TJP3	0.999118	0.000320789	81.525	T(0.001)IS(0.999)EPDEQR	2	0.22732	5
O95104	237	T	Splicing factor, arginine/serine-rich 15	SCAF4	0.44577	0.01716	42.083	T(0.446)T(0.446)PT(0.101)QPS(0.007)EQK	3	0.14064	0
O95104	236	T	Splicing factor, arginine/serine-rich 15	SCAF4	0.44577	0.01716	42.083	T(0.446)T(0.446)PT(0.101)QPS(0.007)EQK	3	0.14064	0
O95210	136	S	Starch-binding domain-containing protein 1	STBD1	0.986227	0.00702506	64.654	S(0.986)Y(0.004)S(0.01)EVSR	2	0.92596	1
O95210	145	S	Starch-binding domain-containing protein 1	STBD1	0.880047	4.73295e-06	91.589	NES(0.88)LES(0.12)PMGEWGFQK	3	-0.016057	5
O95210	138	S	Starch-binding domain-containing protein 1	STBD1	0.983018	0.0111746	57.55	S(0.013)Y(0.001)S(0.983)EVS(0.004)R	2	-0.37629	2
O95210	148	S	Starch-binding domain-containing protein 1	STBD1	0.978452	7.21606e-06	89.344	NES(0.022)LES(0.978)PMGEWGFQK	3	-0.13856	2
O95210	175	S	Starch-binding domain-containing protein 1	STBD1	0.97855	0.00297082	69.672	LPS(0.979)S(0.021)NLLK	2	-0.025281	6
O95218	120	S	Zinc finger Ran-binding domain-containing protein 2	ZRANB2	0.999988	3.5304e-21	126.68	EES(1)DGEYDEFGR	2	0.054631	6
O95232	110	S	Luc7-like protein 3	LUC7L3	0.993238	1.82464e-05	50.202	LALS(0.993)QNQQS(0.005)S(0.002)GAAGPTGK	3	-0.19268	1
O95248	1138	T	Myotubularin-related protein 5	SBF1	0.9921	5.96985e-12	109.1	LGLGT(0.992)LS(0.007)S(0.001)SLSR	2	0.88661	2
O95292	159	S	Vesicle-associated membrane protein-associated protein B/C	VAPB	0.567861	1.35984e-05	91.812	S(0.001)LS(0.343)S(0.568)S(0.088)LDDTEVK	2	0.5366	1
O95292	158	S	Vesicle-associated membrane protein-associated protein B/C	VAPB	0.967733	1.79911e-08	103.79	S(0.001)LS(0.968)S(0.03)S(0.001)LDDTEVK	2	0.48803	8
O95292	160	S	Vesicle-associated membrane protein-associated protein B/C	VAPB	0.985472	4.78776e-61	162.41	SLSS(0.014)S(0.985)LDDTEVK	2	0.56096	4
O95295	133	S	SNARE-associated protein Snapin	SNAPIN	0.997099	0.000183281	49.537	AMLDSGIY(0.003)PPGS(0.997)PGK	3	-0.59897	1
O95297	204	S	Myelin protein zero-like protein 1	MPZL1	0.494636	0.00065379	43.208	DY(0.001)T(0.009)GCS(0.495)T(0.217)S(0.217)ES(0.057)LS(0.005)PVK	3	0.071261	0
O95342	1318	S	Bile salt export pump	ABCB11	0.717113	0.00970833	42.718	LVT(0.016)T(0.094)GS(0.717)PIS(0.174)	2	0.093378	1
O95365	337	S	Zinc finger and BTB domain-containing protein 7A	ZBTB7A	0.999996	9.49958e-20	128.64	AGAAAGDS(1)DEESR	2	0.091935	4
O95391	215	S	Pre-mRNA-splicing factor SLU7	SLU7	1	9.99846e-19	118.31	LVEQANS(1)PK	2	-0.62471	6
O95396	47	S	Adenylyltransferase and sulfurtransferase MOCS3	MOCS3	1	0.000608063	62.466	LVPVS(1)PLPPK	3	0.071063	4
O95400	195	S	CD2 antigen cytoplasmic tail-binding protein 2	CD2BP2	0.975849	7.17347e-05	82.069	KGPGQPS(0.024)S(0.976)PQR	2	-0.13836	5
O95402	447	S	Mediator of RNA polymerase II transcription subunit 26	MED26	0.995607	0.0012527	41.743	ADS(0.996)PVHMEQQS(0.004)R	3	-0.33243	1
O95425	252	S	Supervillin	SVIL	0.920968	3.93779e-26	133.48	HAHS(0.003)S(0.921)S(0.076)LQQAASR	3	-0.95005	1
O95425	261	S	Supervillin	SVIL	0.881641	0.000174706	61.127	S(0.882)PS(0.117)FGDPQLS(0.001)PEAR	2	1.4518	2
O95425	263	S	Supervillin	SVIL	0.823767	0.000681831	44.391	S(0.176)PS(0.824)FGDPQLSPEAR	3	-0.72461	1
O95425	1225	S	Supervillin	SVIL	0.949057	8.4504e-14	107.02	GLAS(0.949)PT(0.051)AITPVASPICGK	3	-0.2525	1
O95425	270	S	Supervillin	SVIL	0.999997	9.71478e-05	78.95	SPSFGDPQLS(1)PEAR	3	0.90083	4
O95429	181	T	BAG family molecular chaperone regulator 4	BAG4	0.606093	0.001733	66.989	S(0.003)S(0.003)GNS(0.387)PT(0.606)PVS(0.001)R	2	-0.69323	1
O95453	619	S	Poly(A)-specific ribonuclease PARN	PARN	0.996614	0.000945863	68.171	ELS(0.997)PAGS(0.003)ISK	3	0.1045	2
O95466	1031	S	Formin-like protein 1	FMNL1	1	0.000327989	59.227	GEPPAPKS(1)PPK	3	-0.75689	1
O95466	624	S	Formin-like protein 1	FMNL1	1	0.000434771	79.886	RDS(1)ELGPGVK	3	-0.070313	10
O95477	1147	S	ATP-binding cassette sub-family A member 1	ABCA1	0.423768	0.00232529	54.343	NS(0.192)S(0.282)S(0.424)T(0.092)VS(0.009)Y(0.001)LK	2	0.7563	0
O95477	1145	S	ATP-binding cassette sub-family A member 1	ABCA1	0.721832	0.00217929	47.621	NS(0.722)S(0.198)S(0.079)T(0.002)VSYLK	3	0.71772	2
O95477	1296	S	ATP-binding cassette sub-family A member 1	ABCA1	0.989556	2.41767e-11	60.029	QSCLRPFT(0.001)EDDAADPNDS(0.99)DIDPES(0.009)R	3	-0.73815	1
O95477	2234	S	ATP-binding cassette sub-family A member 1	ABCA1	1	2.4419e-08	102.98	DQSDDDHLKDLS(1)LHK	4	-0.17298	3
O95490	1430	S	Adhesion G protein-coupled receptor L2	ADGRL2	0.999839	0.000283989	72.898	GNS(1)DGYIIPINK	2	-0.30798	2
O95490	1116	S	Adhesion G protein-coupled receptor L2	ADGRL2	0.757933	6.10496e-06	64.422	HSYCCGGLPT(0.008)ES(0.008)PHS(0.226)S(0.758)VK	4	-4.2675	1
O95528	520	S	Solute carrier family 2, facilitated glucose transporter member 10	SLC2A10	0.996286	0.00359907	52.49	FT(0.004)LS(0.996)FGHR	3	-0.47555	1
O95544	46	S	NAD kinase	NADK	0.943053	0.00227372	44.252	S(0.943)LS(0.052)AS(0.005)PALGSTK	2	0.12973	1
O95544	64	S	NAD kinase	NADK	0.999874	0.000171732	65.231	S(1)LHGPCPVTTFGPK	2	0.49084	4
O95544	48	S	NAD kinase	NADK	0.540631	0.000470015	50.102	S(0.192)LS(0.541)AS(0.267)PALGSTK	3	-0.83887	1
O95562	13	T	Vesicle transport protein SFT2B	SFT2D2	0.722218	0.0111965	53.448	VLS(0.278)GQDT(0.722)EDR	2	0.19358	1
O95602	1429	S	DNA-directed RNA polymerase I subunit RPA1	POLR1A	0.995206	8.25917e-05	54.582	EKQEEEVDY(0.005)ES(0.995)EEEEER	3	-1.3326	1
O95613	1653	S	Pericentrin	PCNT	1	0.00067575	80.318	RES(1)EVLDLK	3	-0.32757	5
O95674	33	S	Phosphatidate cytidylyltransferase 2	CDS2	0.931666	0.000184928	58.885	VDGET(0.016)AS(0.932)DS(0.052)ES(0.001)R	3	0.45161	4
O95674	21	S	Phosphatidate cytidylyltransferase 2	CDS2	0.982606	5.79425e-20	118.37	VAHEPVAPPEDKES(0.983)ES(0.017)EAK	3	0.25657	1
O95684	156	S	FGFR1 oncogene partner	FGFR1OP	0.604544	7.25743e-35	133.46	GPTTGEGALDLSDVHS(0.605)PPKS(0.395)PEGK	4	0.50196	1
O95696	885	T	Bromodomain-containing protein 1	BRD1	1	0.0020372	75.652	RHT(1)LEDR	3	0.38299	6
O95747	324	S	Serine/threonine-protein kinase OSR1	OXSR1	0.629136	0.0143943	51.276	RVPGS(0.629)S(0.371)GR	3	0.15309	1
O95758	56	S	Polypyrimidine tract-binding protein 3	PTBP3	0.994518	0.00186529	66.267	DRPPCS(0.995)PS(0.005)R	2	-0.26764	4
O95760	189	T	Interleukin-33	IL33	0.997557	0.00322009	46.88	MLMVT(0.997)LS(0.005)PT(0.998)K	3	3.4517	1
O95760	185	T	Interleukin-33	IL33	0.997085	0.00322009	46.88	MLMVT(0.997)LS(0.005)PT(0.998)K	3	3.4517	1
O95772	39	S	STARD3 N-terminal-like protein	STARD3NL	0.999942	0.00696467	64.841	IES(1)YEGR	2	1.0771	5
O95772	193	S	STARD3 N-terminal-like protein	STARD3NL	1	2.37521e-08	102.87	LLIVQDAS(1)ER	2	0.046582	6
O95786	855	S	Probable ATP-dependent RNA helicase DDX58	DDX58	0.966035	0.00959501	59.908	QFS(0.034)S(0.966)FEK	2	1.4206	1
O95810	24	S	Caveolae-associated protein 2	CAVIN2	0.379045	1.27127e-11	54.273	QEKPS(0.379)S(0.303)PS(0.303)PMPS(0.011)S(0.004)T(0.001)PSPSLNLGNTEEAIR	3	-0.96775	0
O95810	293	S	Caveolae-associated protein 2	CAVIN2	0.997529	0.00316602	68.485	VS(0.998)PLT(0.002)FGR	2	-0.15235	3
O95816	20	S	BAG family molecular chaperone regulator 2	BAG2	0.742535	0.00240068	78.516	S(0.129)S(0.129)S(0.743)MADR	2	-0.22516	4
O95831	519	S	Apoptosis-inducing factor 1, mitochondrial	AIFM1	0.999077	1.12679e-08	97.203	S(0.999)AT(0.001)EQSGTGIR	2	-0.74264	4
O95831	524	S	Apoptosis-inducing factor 1, mitochondrial	AIFM1	0.909351	0.00393944	44.252	SAT(0.008)EQS(0.909)GT(0.083)GIR	2	1.7983	2
O95831	116	S	Apoptosis-inducing factor 1, mitochondrial	AIFM1	0.5	0.000719312	42.059	AALS(0.5)AS(0.5)EGEEVPQDK	3	1.4099	1
O95831	118	S	Apoptosis-inducing factor 1, mitochondrial	AIFM1	0.5	0.000719312	42.059	AALS(0.5)AS(0.5)EGEEVPQDK	3	1.4099	1
O95831	268	S	Apoptosis-inducing factor 1, mitochondrial	AIFM1	0.999269	0.00425428	73.233	S(0.001)LS(0.999)AIDR	2	-0.24754	4
O95832	205	S	Claudin-1	CLDN1	0.999121	0.00327896	54.764	PYPKPAPS(0.999)S(0.997)GKDY(0.004)V	3	-0.077656	1
O95832	206	S	Claudin-1	CLDN1	0.997279	0.00327896	54.764	PYPKPAPS(0.999)S(0.997)GKDY(0.004)V	3	-0.077656	1
O95857	201	S	Tetraspanin-13	TSPAN13	1	0.0180076	50.04	ANPS(1)AFL	2	0.46563	1
O95954	519	S	Formimidoyltransferase-cyclodeaminase	FTCD	0.975082	1.75208e-06	95.417	VS(0.975)S(0.025)LLQEAK	2	0.61359	3
O95954	386	S	Formimidoyltransferase-cyclodeaminase	FTCD	0.959372	4.16045e-08	99.927	QFQS(0.959)LDT(0.036)T(0.004)MR	2	-1.1048	2
O95954	520	S	Formimidoyltransferase-cyclodeaminase	FTCD	0.956811	0.000445642	80.014	VS(0.043)S(0.957)LLQEAK	2	-0.27518	1
O95954	316	S	Formimidoyltransferase-cyclodeaminase	FTCD	0.999918	0.000289938	52.5	LGLDSLCPFS(1)PK	3	-0.083707	1
O95999	138	S	B-cell lymphoma/leukemia 10	BCL10	0.996003	3.36342e-09	100.4	S(0.001)NS(0.996)DES(0.002)NFSEK	2	0.017166	3
O96013	104	S	Serine/threonine-protein kinase PAK 4	PAK4	1	0.000109212	61.213	RDS(1)PPPPAR	3	0.40318	11
O96019	233	S	Actin-like protein 6A	ACTL6A	1	0.011445	48.981	EGS(1)PANWK	2	-2.7785	2
P00325	95	T	Alcohol dehydrogenase 1B	ADH1B	1	0.00943531	43.308	VIPLFT(1)PQCGK	3	-0.63382	1
P00325	165	S	Alcohol dehydrogenase 1B	ADH1B	1	0.00180069	66.004	IDAAS(1)PLEK	2	0.99676	4
P00338	310	S	L-lactate dehydrogenase A chain	LDHA	0.810492	0.00707921	43.405	VT(0.007)LT(0.183)S(0.81)EEEAR	2	1.4377	1
P00352	267	T	Retinal dehydrogenase 1	ALDH1A1	1	0.00108416	65.842	RVT(1)LELGGK	3	0.11428	2
P00367	128	S	Glutamate dehydrogenase 1, mitochondrial	GLUD1	1	1.87424e-19	126.16	DDGS(1)WEVIEGYR	3	0.27257	7
P00367	450	S	Glutamate dehydrogenase 1, mitochondrial	GLUD1	0.999994	0.000389787	80.69	NLNHVS(1)YGR	2	-0.70416	6
P00367	228	T	Glutamate dehydrogenase 1, mitochondrial	GLUD1	0.582612	3.68108e-06	71.428	GFIGPGIDVPAPDMS(0.417)T(0.583)GER	3	0.18883	1
P00367	227	S	Glutamate dehydrogenase 1, mitochondrial	GLUD1	0.788195	3.04787e-06	62.589	GFIGPGIDVPAPDMS(0.788)T(0.212)GER	3	1.034	3
P00367	451	Y	Glutamate dehydrogenase 1, mitochondrial	GLUD1	0.885737	0.000476623	76.228	NLNHVS(0.114)Y(0.886)GR	2	-0.76591	1
P00367	79	S	Glutamate dehydrogenase 1, mitochondrial	GLUD1	1	0.00668995	56.043	GAS(1)IVEDK	2	0.72784	5
P00387	146	S	NADH-cytochrome b5 reductase 3	CYB5R3	0.999999	6.41439e-05	77.185	GPS(1)GLLVYQGK	2	-0.41188	6
P00450	722	S	Ceruloplasmin	CP	0.998329	1.08128e-25	133.78	RQS(0.998)EDS(0.001)T(0.001)FYLGER	2	-0.2233	3
P00505	166	T	Aspartate aminotransferase, mitochondrial	GOT2	0.999939	0.00201004	56.569	PTWGNHT(1)PIFR	3	-0.46005	1
P00533	693	T	Epidermal growth factor receptor	EGFR	0.999869	4.86926e-29	139.7	ELVEPLT(1)PSGEAPNQALLR	3	0.18857	4
P00747	45	S	Plasminogen	PLG	1	4.76112e-08	104.2	QLGAGS(1)IEECAAK	3	0.22076	3
P00918	216	S	Carbonic anhydrase 2	CA2	0.97678	9.99082e-06	89.231	EPIS(0.977)VS(0.023)S(0.001)EQVLK	3	-0.64062	2
P00966	174	T	Argininosuccinate synthase	ASS1	1	0.00414173	50.088	QHGIPIPVT(1)PK	3	-0.076301	3
P00966	91	T	Argininosuccinate synthase	ASS1	0.771802	0.0101323	62.466	YLLGT(0.772)S(0.228)LAR	2	-0.10737	1
P00973	50	S	2'-5'-oligoadenylate synthase 1	OAS1	0.926895	0.00568239	46.069	GS(0.034)S(0.927)Y(0.039)PVCVSK	2	0.39308	1
P01008	68	S	Antithrombin-III	SERPINC1	0.999998	3.13181e-18	119.94	ATEDEGS(1)EQKIPEATNR	3	-1.1191	4
P01009	37	T	Alpha-1-antitrypsin	SERPINA1	0.465997	0.000707434	41.422	T(0.13)DT(0.466)S(0.404)HHDQDHPT(0.001)FNK	4	0.89813	0
P01024	672	S	Complement C3	C3	0.999861	0.00657225	66.056	S(1)VQLTEK	2	0.15615	8
P01042	332	S	Kininogen-1	KNG1	0.999995	2.16734e-87	185.41	ES(1)NEELTESCETK	3	-0.16924	21
P02545	428	S	Prelamin-A/C	LMNA	0.791365	0.000760768	76.815	S(0.791)S(0.187)FS(0.022)QHAR	3	-1.7836	1
P02545	107	S	Prelamin-A/C	LMNA	1	0.00657225	66.056	LQLELS(1)K	2	-0.062305	2
P02545	407	S	Prelamin-A/C	LMNA	0.86988	1.80681e-12	111.09	AS(0.001)S(0.003)HS(0.121)S(0.87)QT(0.006)QGGGSVTK	3	-1.6611	4
P02545	22	S	Prelamin-A/C	LMNA	0.970199	2.97769e-05	83.894	SGAQASS(0.001)T(0.002)PLS(0.97)PT(0.027)R	2	0.55302	9
P02545	212	S	Prelamin-A/C	LMNA	0.993811	0.0219303	40.496	NIY(0.006)S(0.994)EELR	2	0.25612	1
P02545	616	S	Prelamin-A/C	LMNA	0.374815	8.60413e-18	71.098	ASASGSGAQVGGPIS(0.015)S(0.035)GS(0.375)S(0.375)AS(0.142)S(0.043)VT(0.014)VT(0.001)R	3	-0.073551	0
P02545	615	S	Prelamin-A/C	LMNA	0.374815	8.60413e-18	71.098	ASASGSGAQVGGPIS(0.015)S(0.035)GS(0.375)S(0.375)AS(0.142)S(0.043)VT(0.014)VT(0.001)R	3	-0.073551	0
P02545	533	S	Prelamin-A/C	LMNA	0.967265	4.03379e-08	104.21	TALINS(0.967)T(0.033)GEEVAMR	3	-0.67577	4
P02545	463	S	Prelamin-A/C	LMNA	0.997208	0.000138377	66.022	S(0.003)NEDQS(0.997)MGNWQIK	3	-0.77758	2
P02545	390	S	Prelamin-A/C	LMNA	0.997858	1.21232e-09	105.58	LRLS(0.998)PS(0.987)PT(0.008)S(0.008)QR	3	-0.60801	7
P02545	458	S	Prelamin-A/C	LMNA	0.99993	4.52045e-18	120.4	NKS(1)NEDQSMGNWQIK	4	-0.13614	4
P02545	429	S	Prelamin-A/C	LMNA	0.610622	2.23846e-05	91.087	S(0.385)S(0.611)FS(0.005)QHAR	3	-0.12255	5
P02545	406	S	Prelamin-A/C	LMNA	0.794338	1.80681e-12	111.09	AS(0.024)S(0.024)HS(0.794)S(0.157)QT(0.001)QGGGSVTK	3	-0.038446	2
P02545	277	S	Prelamin-A/C	LMNA	1	0.00544585	47.037	LDNARQS(1)AER	2	-0.033774	1
P02545	392	S	Prelamin-A/C	LMNA	0.993257	1.21232e-09	105.58	LSPS(0.993)PT(0.006)SQR	3	-1.9815	8
P02545	414	S	Prelamin-A/C	LMNA	0.971896	1.84348e-07	94.632	ASSHSSQT(0.011)QGGGS(0.972)VT(0.017)K	3	-0.43777	4
P02545	19	T	Prelamin-A/C	LMNA	0.779862	0.00168086	49.425	S(0.001)GAQAS(0.007)S(0.189)T(0.78)PLS(0.022)PT(0.002)R	3	-1.4603	1
P02545	423	S	Prelamin-A/C	LMNA	0.96027	0.00708897	59.198	KLES(0.96)T(0.037)ES(0.003)R	2	-0.49886	8
P02545	404	S	Prelamin-A/C	LMNA	0.905526	1.87924e-05	90.397	AS(0.049)S(0.906)HS(0.262)S(0.738)QT(0.042)QGGGS(0.003)VTK	2	0.69189	2
P02549	261	S	Spectrin alpha chain, erythrocytic 1	SPTA1	1	0.00442555	48.467	ALS(1)NAANLQR	2	1.927	1
P02671	365	S	Fibrinogen alpha chain	FGA	0.578159	0.000443006	47.916	PGSTGTWNPGS(0.421)S(0.578)ER	3	0.55458	1
P02671	274	S	Fibrinogen alpha chain	FGA	0.958631	2.62344e-104	202.94	GGS(0.959)T(0.04)S(0.002)YGTGSETESPR	2	-0.44887	5
P02671	276	S	Fibrinogen alpha chain	FGA	0.540298	4.22954e-87	186.45	GGS(0.178)T(0.257)S(0.54)YGT(0.024)GSETESPR	2	0.12055	1
P02671	619	T	Fibrinogen alpha chain	FGA	0.434418	4.36424e-10	94.671	MADEAGSEADHEGT(0.131)HS(0.434)T(0.434)KR	4	-0.82354	0
P02671	618	S	Fibrinogen alpha chain	FGA	0.629202	9.34896e-11	102.66	MADEAGSEADHEGT(0.204)HS(0.629)T(0.166)K	4	-0.6301	1
P02671	275	T	Fibrinogen alpha chain	FGA	0.492304	1.83057e-12	111.01	GGS(0.492)T(0.492)S(0.015)YGTGSETESPR	3	0.2063	0
P02671	364	S	Fibrinogen alpha chain	FGA	0.952838	1.94055e-05	93.371	PGSTGTWNPGS(0.953)S(0.047)ER	2	-0.36974	19
P02671	609	S	Fibrinogen alpha chain	FGA	0.998293	3.50382e-05	45.885	MADEAGS(0.998)EADHEGT(0.001)HSTK	3	-0.67805	1
P02730	356	S	Band 3 anion transport protein	SLC4A1	0.967393	4.41665e-18	124.63	YQSSPAKPDS(0.967)S(0.033)FYK	4	-0.63847	15
P02730	350	S	Band 3 anion transport protein	SLC4A1	0.856175	1.5198e-07	97.095	YQS(0.144)S(0.856)PAKPDSSFYK	3	-1.1106	5
P02730	349	S	Band 3 anion transport protein	SLC4A1	0.499795	0.00012031	69.188	YQS(0.5)S(0.5)PAKPDSSFYK	4	-1.2269	0
P02730	357	S	Band 3 anion transport protein	SLC4A1	0.974819	7.48913e-08	100.43	Y(0.007)QS(0.063)S(0.389)PAKPDS(0.566)S(0.975)FYK	3	0.45554	5
P02751	2384	S	Fibronectin	FN1	0.999991	1.47575e-11	54.425	TNTNVNCPIECFMPLDVQADREDS(1)RE	3	-0.26217	3
P02765	328	S	Alpha-2-HS-glycoprotein	AHSG	0.563674	3.73123e-07	71.143	HTFMGVVS(0.017)LGS(0.564)PS(0.4)GEVS(0.02)HPR	3	0.82532	1
P02771	344	S	Alpha-fetoprotein	AFP	0.807644	0.000477926	66.393	DFNQFS(0.192)S(0.808)GEK	3	-0.053284	1
P02787	685	S	Serotransferrin	TF	0.484819	0.00010234	87.676	KCS(0.485)T(0.485)S(0.025)S(0.006)LLEACTFR	3	0.29179	0
P02787	686	T	Serotransferrin	TF	0.484819	0.00010234	87.676	KCS(0.485)T(0.485)S(0.025)S(0.006)LLEACTFR	3	0.29179	0
P02794	179	S	Ferritin heavy chain	FTH1	0.999955	4.26652e-08	99.752	HTLGDS(1)DNES	2	-0.28443	24
P04035	504	S	3-hydroxy-3-methylglutaryl-coenzyme A reductase	HMGCR	0.914278	0.000410672	77.221	KLS(0.914)EPS(0.069)S(0.016)LQYLPYR	3	0.15325	1
P04040	517	S	Catalase	CAT	0.745932	0.00017167	51.225	NAIHT(0.002)FVQS(0.252)GS(0.746)HLAAR	3	1.2254	1
P04040	515	S	Catalase	CAT	0.794534	0.00018365	58.693	NAIHTFVQS(0.795)GS(0.205)HLAAR	3	-0.1706	1
P04049	621	S	RAF proto-oncogene serine/threonine-protein kinase	RAF1	0.987824	1.58749e-08	100.58	S(0.012)AS(0.988)EPSLHR	3	0.17758	26
P04049	259	S	RAF proto-oncogene serine/threonine-protein kinase	RAF1	0.622981	1.0098e-28	139.55	S(0.126)T(0.126)S(0.623)T(0.126)PNVHMVSTTLPVDSR	3	0.34196	4
P04049	642	S	RAF proto-oncogene serine/threonine-protein kinase	RAF1	0.782407	7.87057e-13	111.96	AAHTEDINACT(0.001)LT(0.016)T(0.201)S(0.782)PR	3	-0.2718	1
P04049	624	S	RAF proto-oncogene serine/threonine-protein kinase	RAF1	0.743054	0.0107058	41.164	S(0.128)AS(0.128)EPS(0.743)LHR	2	0.33803	1
P04049	257	S	RAF proto-oncogene serine/threonine-protein kinase	RAF1	0.334044	5.21943e-15	111.56	S(0.334)T(0.334)S(0.263)T(0.069)PNVHMVSTTLPVDSR	3	-0.409	0
P04049	258	T	RAF proto-oncogene serine/threonine-protein kinase	RAF1	0.334044	5.21943e-15	111.56	S(0.334)T(0.334)S(0.263)T(0.069)PNVHMVSTTLPVDSR	3	-0.409	0
P04075	39	S	Fructose-bisphosphate aldolase A	ALDOA	0.994461	7.87522e-47	157.91	GILAADES(0.001)T(0.004)GS(0.994)IAK	2	0.16024	8
P04075	46	S	Fructose-bisphosphate aldolase A	ALDOA	0.988337	9.84791e-05	83.758	LQS(0.988)IGT(0.012)ENTEENR	2	-0.31769	1
P04075	36	S	Fructose-bisphosphate aldolase A	ALDOA	0.98851	2.70898e-60	169.92	GILAADES(0.989)T(0.011)GSIAK	2	-0.19311	8
P04075	37	T	Fructose-bisphosphate aldolase A	ALDOA	0.87017	0.00017504	82.651	GILAADES(0.114)T(0.87)GS(0.016)IAK	3	1.8059	1
P04114	644	S	Apolipoprotein B-100	APOB	0.805182	0.000167138	55.66	S(0.151)VS(0.805)LPS(0.043)LDPASAK	3	0.39883	2
P04114	4048	S	Apolipoprotein B-100	APOB	0.999956	8.34853e-07	92.265	VRES(1)DEETQIK	3	0.60126	9
P04406	154	T	Glyceraldehyde-3-phosphate dehydrogenase	GAPDH	0.498282	3.57839e-05	71.08	IISNAS(0.003)CT(0.498)T(0.498)NCLAPLAK	4	-0.95899	0
P04406	210	S	Glyceraldehyde-3-phosphate dehydrogenase	GAPDH	0.5	0.000622287	43.761	GALQNIIPAS(0.5)T(0.5)GAAK	3	0.25204	2
P04406	153	T	Glyceraldehyde-3-phosphate dehydrogenase	GAPDH	0.798561	1.20871e-06	92.474	IIS(0.002)NAS(0.005)CT(0.799)T(0.194)NCLAPLAK	3	-0.34703	7
P04406	211	T	Glyceraldehyde-3-phosphate dehydrogenase	GAPDH	0.5	0.000622287	43.761	GALQNIIPAS(0.5)T(0.5)GAAK	3	0.25204	2
P04637	315	S	Cellular tumor antigen p53	TP53	0.821286	0.00018731	73.834	ALPNNTS(0.003)S(0.176)S(0.821)PQPK	3	1.3553	1
P04792	83	S	Heat shock protein beta-1	HSPB1	0.585215	4.15179e-08	99.941	QLS(0.317)S(0.585)GVS(0.098)EIR	2	0.29222	3
P04792	199	S	Heat shock protein beta-1	HSPB1	0.998405	3.5897e-09	100.53	AQLGGPEAAKS(0.998)DET(0.002)AAK	4	1.0537	1
P04792	65	S	Heat shock protein beta-1	HSPB1	0.999991	2.71141e-09	90.464	PLPPAAIES(1)PAVAAPAYSR	3	-0.69928	6
P04792	82	S	Heat shock protein beta-1	HSPB1	0.963423	6.25934e-08	96.464	QLS(0.963)S(0.036)GVSEIR	2	0.036721	19
P04792	15	S	Heat shock protein beta-1	HSPB1	1	0.0164994	44.318	GPS(1)WDPFR	2	0.22394	1
P05023	653	S	Sodium/potassium-transporting ATPase subunit alpha-1	ATP1A1	1	0.00269409	47.774	LNIPVS(1)QVNPR	2	0.29801	1
P05060	367	S	Secretogranin-1	CHGB	0.994552	0.00513815	48.998	GRGS(0.995)EEY(0.005)R	3	3.0938	1
P05060	130	S	Secretogranin-1	CHGB	1	0.00134492	57.164	WAEGGGHS(1)R	3	-0.11045	2
P05060	225	S	Secretogranin-1	CHGB	0.99998	0.000157549	60.55	SETHAAGHS(1)QEK	3	-0.50678	1
P05062	39	T	Fructose-bisphosphate aldolase B	ALDOB	0.999951	5.36482e-45	152.68	GILAADESVGT(1)MGNR	2	-0.19327	25
P05062	36	S	Fructose-bisphosphate aldolase B	ALDOB	0.999854	1.45805e-34	143.67	GILAADES(1)VGTMGNR	2	-0.50241	32
P05062	132	S	Fructose-bisphosphate aldolase B	ALDOB	0.999416	0.000173098	54.768	ETTIQGLDGLS(0.999)ER	3	2.3444	1
P05165	252	S	Propionyl-CoA carboxylase alpha chain, mitochondrial	PCCA	0.994031	7.47884e-60	165.16	LSSQEAAS(0.006)S(0.994)FGDDR	2	-0.27911	8
P05177	83	T	Cytochrome P450 1A2	CYP1A2	0.594894	0.00419145	56.569	IGS(0.405)T(0.595)PVLVLSR	2	-0.02424	1
P05177	82	S	Cytochrome P450 1A2	CYP1A2	0.920329	0.000261893	71.529	IGS(0.92)T(0.08)PVLVLSR	2	0.17696	1
P05186	115	T	Alkaline phosphatase, tissue-nonspecific isozyme	ALPL	0.309972	5.05537e-08	51.31	TYNTNAQVPDS(0.31)AGT(0.31)AT(0.31)AY(0.07)LCGVK	4	0.88546	0
P05186	113	T	Alkaline phosphatase, tissue-nonspecific isozyme	ALPL	0.309972	5.05537e-08	51.31	TYNTNAQVPDS(0.31)AGT(0.31)AT(0.31)AY(0.07)LCGVK	4	0.88546	0
P05186	110	S	Alkaline phosphatase, tissue-nonspecific isozyme	ALPL	0.309972	5.05537e-08	51.31	TYNTNAQVPDS(0.31)AGT(0.31)AT(0.31)AY(0.07)LCGVK	4	0.88546	0
P05198	110	S	Eukaryotic translation initiation factor 2 subunit 1	EIF2S1	0.99907	0.0119221	56.434	T(0.001)VYS(0.999)ILR	2	0.32189	1
P05362	530	T	Intercellular adhesion molecule 1	ICAM1	0.999522	0.000171963	65.374	GTPMKPNTQAT(1)PP	3	-0.15903	3
P05387	102	S	60S acidic ribosomal protein P2	RPLP2	1	2.34934e-07	89.663	KEES(1)EES(1)DDDMGFGLFD	2	0.12841	6
P05387	105	S	60S acidic ribosomal protein P2	RPLP2	1	9.18128e-19	123.84	KEES(1)EES(1)DDDMGFGLFD	2	0.12841	10
P05455	92	S	Lupus La protein	SSB	0.9541	8.39031e-05	80.316	S(0.954)PS(0.046)KPLPEVTDEYK	3	-0.88306	2
P05556	777	T	Integrin beta-1	ITGB1	0.999984	0.00207725	76.073	WDT(1)GENPIYK	2	-0.039404	1
P05783	42	S	Keratin, type I cytoskeletal 18	KRT18	0.912229	6.92076e-08	88.555	PVSSAASVYAGAGGS(0.912)GS(0.088)R	2	2.2529	2
P05783	127	S	Keratin, type I cytoskeletal 18	KRT18	0.999386	0.0167642	50.805	DWS(0.999)HY(0.001)FK	2	-0.012017	1
P05783	93	S	Keratin, type I cytoskeletal 18	KRT18	0.999944	0.0128398	55.064	LAS(1)YLDR	2	0.18351	5
P06241	25	S	Tyrosine-protein kinase Fyn	FYN	0.506675	0.00471168	42.068	DGS(0.336)LNQS(0.507)S(0.141)GY(0.016)R	2	-0.41465	1
P06241	21	S	Tyrosine-protein kinase Fyn	FYN	0.991113	6.05799e-05	81.789	DGS(0.991)LNQS(0.008)S(0.001)GYR	2	0.24858	1
P06493	15	Y	Cyclin-dependent kinase 1	CDK1	0.999998	3.69894e-09	104.22	IGEGT(1)Y(1)GVVYK	3	4.1363	10
P06493	14	T	Cyclin-dependent kinase 1	CDK1	1	4.2472e-08	98.942	IGEGT(1)Y(1)GVVYK	2	-0.28081	11
P06576	528	S	ATP synthase subunit beta, mitochondrial	ATP5F1B	0.5	0.00475202	71.692	LAEEHS(0.5)S(0.5)	2	0.64854	3
P06576	529	S	ATP synthase subunit beta, mitochondrial	ATP5F1B	0.920847	7.75977e-05	90.37	LAEEHS(0.079)S(0.921)	2	0.49685	8
P06702	113	T	Protein S100-A9	S100A9	1	1.47945e-18	112.48	PGLGEGT(1)P	2	0.21731	20
P06733	419	S	Alpha-enolase	ENO1	1	6.53735e-08	100.88	IEEELGS(1)KAK	3	0.64102	10
P06733	79	S	Alpha-enolase	ENO1	0.999999	1.63431e-05	91.961	TIAPALVS(1)K	2	-0.32593	4
P06744	109	T	Glucose-6-phosphate isomerase	GPI	0.820297	0.00359591	60.196	S(0.18)NT(0.82)PILVDGK	3	0.38769	5
P06744	251	T	Glucose-6-phosphate isomerase	GPI	0.812732	0.00261024	52.576	HFVALS(0.003)T(0.003)NT(0.182)T(0.813)K	3	0.31972	1
P06748	137	S	Nucleophosmin	NPM1	0.999047	0.0128948	54.982	LLS(0.999)IS(0.001)GK	2	-0.30324	1
P06748	243	S	Nucleophosmin	NPM1	0.958082	0.0020226	63.944	GPS(0.042)S(0.958)VEDIK	2	0.64133	3
P06748	254	S	Nucleophosmin	NPM1	1	0.0104049	58.699	MQAS(1)IEK	2	1.5397	1
P06748	227	S	Nucleophosmin	NPM1	1	0.0117238	63.816	GQES(1)FKK	3	0.53051	1
P06753	88	S	Tropomyosin alpha-3 chain	TPM3	1	0.000608403	65.231	AADAEAEVAS(1)LNRR	3	-2.1115	1
P07099	450	S	Epoxide hydrolase 1	EPHX1	1	0.0262395	44.98	FLS(1)VLER	2	-0.49217	2
P07099	47	S	Epoxide hydrolase 1	EPHX1	1	1.90217e-05	85.813	EDDS(1)IRPFK	3	-0.26411	7
P07148	56	S	Fatty acid-binding protein, liver	FABP1	0.987408	0.0199769	41.109	FT(0.006)IT(0.007)AGS(0.987)K	2	0.12294	1
P07203	153	S	Glutathione peroxidase 1	GPX1	0.998767	0.000700856	76.927	LIT(0.001)WS(0.999)PVCR	2	-0.041994	1
P07237	32	S	Protein disulfide-isomerase	P4HB	1	0.00219235	41.542	S(1)NFAEALAAHK	3	-1.5054	1
P07237	75	S	Protein disulfide-isomerase	P4HB	1	0.0369777	40.058	AEGS(1)EIR	2	3.2539	1
P07307	12	S	Asialoglycoprotein receptor 2	ASGR2	0.799763	2.24026e-25	116.49	DFQDIQQLS(0.8)S(0.2)EENDHPFHQGEGPGTR	4	-1.1826	2
P07355	18	S	Annexin A2	ANXA2	0.596376	1.98491e-06	76.492	LS(0.365)LEGDHS(0.596)T(0.038)PPSAYGSVK	3	0.017378	1
P07355	19	T	Annexin A2	ANXA2	0.95428	2.03957e-09	96.208	LSLEGDHS(0.035)T(0.954)PPS(0.011)AY(0.001)GSVK	3	0.065351	5
P07355	26	S	Annexin A2	ANXA2	0.5988	7.97948e-06	67.563	LSLEGDHS(0.018)T(0.09)PPS(0.291)AY(0.002)GS(0.599)VK	3	-0.62989	2
P07355	12	S	Annexin A2	ANXA2	0.993493	6.24053e-14	109.83	LS(0.993)LEGDHS(0.006)TPPSAYGSVK	3	-0.45922	12
P07359	632	S	Platelet glycoprotein Ib alpha chain	GP1BA	0.998619	0.00434318	59.155	RPS(0.001)ALS(0.999)QGR	3	-0.046009	4
P07741	66	S	Adenine phosphoribosyltransferase	APRT	1	3.34843e-05	85.536	IDYIAGLDS(1)R	2	-0.28689	6
P07814	883	S	Bifunctional glutamate/proline--tRNA ligase	EPRS	0.552489	2.03794e-05	66.017	EYIPGQPPLS(0.098)QS(0.331)S(0.552)DS(0.579)S(0.354)PT(0.086)R	3	0.49462	1
P07814	886	S	Bifunctional glutamate/proline--tRNA ligase	EPRS	0.426992	9.06943e-15	106.99	EYIPGQPPLSQS(0.004)S(0.015)DS(0.421)S(0.427)PT(0.133)R	3	0.017211	0
P07814	885	S	Bifunctional glutamate/proline--tRNA ligase	EPRS	0.605869	4.67581e-20	120.33	EYIPGQPPLS(0.001)QS(0.018)S(0.045)DS(0.606)S(0.276)PT(0.053)R	3	-0.18838	18
P07814	882	S	Bifunctional glutamate/proline--tRNA ligase	EPRS	0.865961	1.77718e-08	90.062	EYIPGQPPLS(0.057)QS(0.866)S(0.113)DS(0.502)S(0.356)PT(0.106)R	3	0.81671	3
P07900	231	S	Heat shock protein HSP 90-alpha	HSP90AA1	1	1.36047e-36	142.39	EVS(1)DDEAEEK	3	-1.8072	8
P07900	263	S	Heat shock protein HSP 90-alpha	HSP90AA1	1	1.38451e-37	149.99	ESEDKPEIEDVGS(1)DEEEEKK	3	0.49317	6
P07910	233	S	Heterogeneous nuclear ribonucleoproteins C1/C2	HNRNPC	0.999997	1.31678e-07	98.391	NDKS(1)EEEQSSSSVK	4	-0.14468	5
P07948	13	S	Tyrosine-protein kinase Lyn	LYN	0.999122	2.99892e-07	95.264	DS(0.001)LS(0.999)DDGVDLK	2	0.32441	10
P08034	266	S	Gap junction beta-1 protein	GJB1	0.995233	0.000201054	64.104	RS(0.995)PGT(0.005)GAGLAEK	3	-0.080267	2
P08034	258	S	Gap junction beta-1 protein	GJB1	0.998824	0.00254507	46.063	LLS(0.001)EQDGS(0.999)LK	3	1.0254	1
P08133	303	S	Annexin A6	ANXA6	0.997168	0.000474102	83.948	S(0.003)LYS(0.997)MIK	2	-0.80344	2
P08138	293	T	Tumor necrosis factor receptor superfamily member 16	NGFR	1	1.04024e-05	69.98	PVNQT(1)PPPEGEK	3	0.026538	3
P08238	391	S	Heat shock protein HSP 90-beta	HSP90AB1	0.999997	0.00015555	70.783	GVVDSEDLPLNIS(1)R	3	0.099974	2
P08238	255	S	Heat shock protein HSP 90-beta	HSP90AB1	1	7.4687e-26	137.61	IEDVGS(1)DEEDDSGK	2	0.43825	32
P08238	226	S	Heat shock protein HSP 90-beta	HSP90AB1	1	3.88691e-61	167.32	EREKEIS(1)DDEAEEEK	4	0.44637	19
P08263	189	S	Glutathione S-transferase A1	GSTA1	0.499995	0.00186019	54.023	T(0.5)RIS(0.5)NLPTVK	3	0.24869	1
P08263	142	S	Glutathione S-transferase A1	GSTA1	0.999988	1.48277e-06	89.46	S(1)HGQDYLVGNK	3	0.23792	5
P08263	132	Y	Glutathione S-transferase A1	GSTA1	1	0.00266724	73.26	Y(1)FPAFEK	2	1.2616	3
P08263	186	T	Glutathione S-transferase A1	GSTA1	0.499995	0.00186019	54.023	T(0.5)RIS(0.5)NLPTVK	3	0.24869	1
P08263	37	S	Glutathione S-transferase A1	GSTA1	1	0.00410957	43.604	S(1)AEDLDKLR	3	1.0281	1
P08263	202	S	Glutathione S-transferase A1	GSTA1	1	0.00122979	71.03	KFLQPGS(1)PR	3	-0.83732	9
P08319	333	S	Alcohol dehydrogenase 4	ADH4	0.977182	0.03129	41.876	S(0.023)VDS(0.977)IPK	2	0.33327	1
P08319	330	S	Alcohol dehydrogenase 4	ADH4	0.961439	0.0356025	40.352	S(0.961)VDS(0.039)IPK	2	-0.033588	1
P08319	278	S	Alcohol dehydrogenase 4	ADH4	0.805554	4.6193e-06	79.467	GGVDFALDCAGGS(0.806)ET(0.194)MK	3	-1.0246	3
P08473	6	S	Neprilysin	MME	0.828706	1.85228e-05	74.776	S(0.171)ES(0.829)QMDITDINTPKPK	4	-0.89586	1
P08559	231	T	Pyruvate dehydrogenase E1 component subunit alpha, somatic form, mitochondrial	PDHA1	0.499975	0.0261892	48.981	YGMGT(0.5)S(0.5)VER	2	-0.35416	1
P08559	232	S	Pyruvate dehydrogenase E1 component subunit alpha, somatic form, mitochondrial	PDHA1	0.847283	0.00154027	54.286	YGMGT(0.153)S(0.847)VER	3	0.60324	2
P08559	295	S	Pyruvate dehydrogenase E1 component subunit alpha, somatic form, mitochondrial	PDHA1	0.56698	9.88764e-05	55.291	YHGHS(0.437)MS(0.567)DPGVS(0.991)Y(0.004)R	3	-0.094863	1
P08559	293	S	Pyruvate dehydrogenase E1 component subunit alpha, somatic form, mitochondrial	PDHA1	0.981516	7.01114e-08	104.78	YHGHS(0.982)MS(0.048)DPGVS(0.97)YR	3	-0.1579	6
P08559	300	S	Pyruvate dehydrogenase E1 component subunit alpha, somatic form, mitochondrial	PDHA1	0.991418	0.00101588	67.644	YHGHS(0.437)MS(0.567)DPGVS(0.991)Y(0.004)R	3	-0.094863	3
P08572	1475	S	Collagen alpha-2(IV) chain	COL4A2	1	2.61276e-28	85.337	GDEGPIGHQGPIGQEGAPGRPGS(1)PGLPGMPGR	4	2.184	1
P08575	975	S	Receptor-type tyrosine-protein phosphatase C	PTPRC	0.954673	0.000696625	59.709	NS(0.955)NVIPY(0.044)DY(0.001)NR	2	-0.78583	1
P08621	226	S	U1 small nuclear ribonucleoprotein 70 kDa	SNRNP70	0.999998	6.13152e-05	82.59	YDERPGPS(1)PLPHR	3	-0.31669	13
P08631	36	T	Tyrosine-protein kinase HCK	HCK	0.983706	0.00351012	50.897	FLQVGGNT(0.984)FS(0.016)K	3	-0.15756	2
P08648	128	S	Integrin alpha-5	ITGA5	0.485531	3.70489e-06	69.331	LLES(0.001)S(0.005)LS(0.023)S(0.486)S(0.486)EGEEPVEYK	4	0.23245	0
P08648	127	S	Integrin alpha-5	ITGA5	0.963288	2.76457e-60	172.5	LLESSLS(0.031)S(0.963)S(0.006)EGEEPVEYK	2	0.26547	1
P08651	194	S	Nuclear factor 1 C-type	NFIC	0.994025	6.91173e-09	101.2	ERDAEQS(0.006)GS(0.994)PR	3	0.57035	10
P08651	192	S	Nuclear factor 1 C-type	NFIC	0.868472	0.000548386	68.355	ERDAEQS(0.868)GS(0.132)PR	2	0.64237	5
P08670	72	S	Vimentin	VIM	0.92217	3.78801e-05	93.162	S(0.922)S(0.078)VPGVR	2	-0.19128	4
P08670	214	S	Vimentin	VIM	1	0.00167926	59.77	QDVDNAS(1)LAR	2	0.40839	2
P08670	73	S	Vimentin	VIM	0.966833	2.47394e-08	97.163	LRS(0.033)S(0.967)VPGVR	3	0.21719	8
P08670	117	Y	Vimentin	VIM	1	0.00580538	60.436	FANY(1)IDK	2	0.544	1
P08670	325	S	Vimentin	VIM	0.931461	0.000808393	42.947	QVQS(0.931)LT(0.069)CEVDALK	3	3.508	1
P08670	430	S	Vimentin	VIM	0.998349	4.94723e-08	100.97	ET(0.001)NLDS(0.998)LPLVDTHSK	4	0.49777	5
P08833	194	S	Insulin-like growth factor-binding protein 1	IGFBP1	0.966411	9.09544e-07	94.09	AQET(0.033)S(0.966)GEEISK	2	-0.043473	8
P08833	193	T	Insulin-like growth factor-binding protein 1	IGFBP1	0.623223	0.00012643	83.633	AQET(0.623)S(0.377)GEEISK	2	-0.16315	2
P09382	30	S	Galectin-1	LGALS1	1	0.00804038	52.49	S(1)FVLNLGK	2	-0.36631	1
P09496	236	S	Clathrin light chain A	CLTA	0.998564	0.00834102	61.78	S(0.999)VLIS(0.001)LK	2	0.52459	1
P09525	12	S	Annexin A4	ANXA4	1	5.22732e-25	129.51	AAS(1)GFNAMEDAQTLR	2	0.012526	2
P09525	297	S	Annexin A4	ANXA4	0.980571	0.0356025	40.352	S(0.001)LY(0.018)S(0.981)FIK	2	-0.0059575	1
P09619	705	S	Platelet-derived growth factor receptor beta	PDGFRB	0.991833	0.000297635	52.5	HT(0.008)FLQHHS(0.992)DKR	5	0.84678	1
P09651	6	S	Heterogeneous nuclear ribonucleoprotein A1	HNRNPA1	0.999733	2.94885e-19	120.49	SES(1)PKEPEQLR	2	0.49337	27
P09769	261	S	Tyrosine-protein kinase Fgr	FGR	0.986819	0.00390785	74.267	S(0.987)S(0.013)ITLER	2	0.57018	1
P09972	39	S	Fructose-bisphosphate aldolase C	ALDOC	0.996617	2.49555e-17	118.31	GILAADES(0.003)VGS(0.997)MAK	3	-0.022905	3
P09972	36	S	Fructose-bisphosphate aldolase C	ALDOC	0.999918	7.73837e-35	140.22	GILAADES(1)VGSMAK	2	0.39199	5
P0C7U0	461	S	Protein ELFN1	ELFN1	0.998682	0.00118059	52.599	AAS(0.001)AAAAGS(0.999)LK	3	2.016	3
P0DJ93	60	S	Small integral membrane protein 13	SMIM13	0.689034	1.41754e-28	93.172	ELVGDT(0.001)GS(0.002)QEGDHEPS(0.166)GS(0.689)ET(0.143)EEDTSSSPHR	4	0.2539	1
P0DJ93	58	S	Small integral membrane protein 13	SMIM13	0.713251	6.05535e-20	66.88	ELVGDT(0.007)GS(0.021)QEGDHEPS(0.713)GS(0.23)ET(0.028)EEDT(0.001)SSSPHR	4	-0.27363	1
P0DMP2	426	S	SLIT-ROBO Rho GTPase-activating protein 2B	SRGAP2B	0.916943	0.000941639	56.205	S(0.013)T(0.013)VS(0.917)ET(0.057)FMS(0.001)K	2	0.46821	3
P0DMV9	633	S	Heat shock 70 kDa protein 1B	HSPA1B	0.948276	4.59276e-05	87.863	GGS(0.045)GS(0.948)GPT(0.006)IEEVD	2	0.041095	2
P0DMV9	631	S	Heat shock 70 kDa protein 1B	HSPA1B	0.976609	3.79159e-48	161.21	GGS(0.977)GS(0.023)GPTIEEVD	2	0.88974	2
P10275	96	S	Androgen receptor	AR	1	0.000180498	64.705	QQQQQQGEDGS(1)PQAHR	3	-0.16953	1
P10632	130	T	Cytochrome P450 2C8	CYP2C8	0.589172	1.93404e-05	95.531	FS(0.048)LT(0.363)T(0.589)LR	2	-0.20053	1
P10632	127	S	Cytochrome P450 2C8	CYP2C8	0.999829	0.000140005	87.568	RFS(1)LTTLR	3	0.26333	5
P10636	721	S	Microtubule-associated protein tau	MAPT	0.593498	0.0039602	44.193	SPVVS(0.011)GDT(0.395)S(0.593)PR	2	-0.51334	1
P10644	77	S	cAMP-dependent protein kinase type I-alpha regulatory subunit	PRKAR1A	0.812208	2.12275e-06	73.574	T(0.188)DS(0.812)REDEIS(1)PPPPNPVVK	4	-0.4709	8
P10644	75	T	cAMP-dependent protein kinase type I-alpha regulatory subunit	PRKAR1A	0.333333	7.58716e-05	40.723	T(0.333)DS(0.333)REDEIS(0.333)PPPPNPVVK	4	-1.8638	0
P10644	83	S	cAMP-dependent protein kinase type I-alpha regulatory subunit	PRKAR1A	1	9.47662e-09	92.932	EDEIS(1)PPPPNPVVK	3	1.0305	55
P10809	70	S	60 kDa heat shock protein, mitochondrial	HSPD1	0.999425	0.000137395	70.26	TVIIEQS(0.001)WGS(0.999)PK	3	-0.58227	4
P11021	518	T	Endoplasmic reticulum chaperone BiP	HSPA5	0.998986	0.00291328	44.925	VT(0.001)AEDKGT(0.999)GNK	3	0.41252	1
P11021	648	T	Endoplasmic reticulum chaperone BiP	HSPA5	0.999525	3.94478e-09	77.576	LYGSAGPPPTGEEDT(1)AEKDEL	3	-0.057135	5
P11137	1782	S	Microtubule-associated protein 2	MAP2	0.972187	0.000145054	74.147	VDHGAEIIT(0.028)QS(0.972)PGR	3	-0.18343	2
P11137	1790	S	Microtubule-associated protein 2	MAP2	0.991154	0.0301145	42.599	S(0.004)S(0.004)VAS(0.991)PR	2	0.57157	1
P11137	1780	T	Microtubule-associated protein 2	MAP2	0.568577	0.00179321	60.062	VDHGAEIIT(0.569)QS(0.431)PGR	2	0.50494	1
P11168	523	T	Solute carrier family 2, facilitated glucose transporter member 2	SLC2A2	0.999997	3.45103e-12	114.28	FLGATET(1)V	2	0.83364	8
P11171	710	T	Protein 4.1	EPB41	0.613531	0.00895495	63.076	LS(0.077)T(0.614)HS(0.309)PFR	3	0.023172	1
P11182	220	S	Lipoamide acyltransferase component of branched-chain alpha-keto acid dehydrogenase complex, mitochondrial	DBT	0.998302	0.00143639	46.318	QT(0.002)GAILPPS(0.998)PK	3	0.039131	1
P11277	36	S	Spectrin beta chain, erythrocytic	SPTB	0.709522	2.4387e-12	113.73	WDAPDDELDNDNS(0.29)S(0.71)AR	3	-1.4496	2
P11277	2114	S	Spectrin beta chain, erythrocytic	SPTB	0.808964	0.001652	67.385	T(0.181)S(0.809)PVS(0.005)LWS(0.006)R	2	0.011833	3
P11277	2113	T	Spectrin beta chain, erythrocytic	SPTB	0.818413	0.0185473	51.567	T(0.818)S(0.169)PVS(0.009)LWS(0.004)R	2	-1.1874	1
P11308	222	S	Transcriptional regulator ERG	ERG	1	0.00996871	59.35	ALQNS(1)PR	2	0.86046	1
P11310	351	T	Medium-chain specific acyl-CoA dehydrogenase, mitochondrial	ACADM	0.999889	0.000161642	79.875	RNT(1)YYASIAK	3	0.18969	2
P11388	1106	S	DNA topoisomerase 2-alpha	TOP2A	0.999995	2.19749e-27	138.03	VPDEEENEES(1)DNEKETEK	3	0.16882	7
P11388	1213	S	DNA topoisomerase 2-alpha	TOP2A	1	0.00020581	73.296	TQMAEVLPS(1)PR	2	0.21396	4
P11498	21	T	Pyruvate carboxylase, mitochondrial	PC	0.513062	0.00181947	73.415	T(0.227)S(0.227)T(0.513)APAAS(0.032)PNVR	2	0.5605	1
P11498	142	S	Pyruvate carboxylase, mitochondrial	PC	1	0.000317129	78.903	FIGPS(1)PEVVR	2	-0.56066	2
P11498	20	S	Pyruvate carboxylase, mitochondrial	PC	0.7868	0.000320226	67.326	T(0.203)S(0.787)T(0.01)APAASPNVR	2	-0.2016	2
P11532	3623	S	Dystrophin	DMD	0.759756	5.65381e-08	97.463	S(0.226)DS(0.76)S(0.015)QPMLLR	2	-0.53133	1
P11532	3624	S	Dystrophin	DMD	0.992484	0.000184216	81.709	SDS(0.007)S(0.992)QPMLLR	2	-0.31359	3
P11712	127	S	Cytochrome P450 2C9	CYP2C9	0.984796	0.00788309	62.463	FS(0.985)LMT(0.015)LR	2	-0.055861	1
P11831	224	S	Serum response factor	SRF	0.975604	0.000545923	50.392	ALIQT(0.001)CLNS(0.023)PDS(0.976)PPR	2	-2.0105	1
P12111	1654	S	Collagen alpha-3(VI) chain	COL6A3	1	0.0016077	73.435	RDS(1)FQEVLR	3	-0.042076	3
P12111	1783	S	Collagen alpha-3(VI) chain	COL6A3	1	0.00188377	51.286	NIDS(1)EEVGK	3	-2.4922	1
P12236	42	S	ADP/ATP translocase 3	SLC25A6	1	0.00431027	40.475	LLLQVQHAS(1)K	3	-0.19518	1
P12268	416	S	Inosine-5'-monophosphate dehydrogenase 2	IMPDH2	1	0.00197005	48.513	GMGS(1)LDAMDK	3	-0.55229	1
P12694	337	S	2-oxoisovalerate dehydrogenase subunit alpha, mitochondrial	BCKDHA	0.982846	5.51265e-191	241.14	IGHHS(0.983)T(0.016)S(0.001)DDSSAYR	2	0.8053	24
P12694	338	T	2-oxoisovalerate dehydrogenase subunit alpha, mitochondrial	BCKDHA	0.72938	4.5645e-74	177.62	IGHHS(0.094)T(0.729)S(0.176)DDSSAYR	3	-0.45822	5
P12694	347	S	2-oxoisovalerate dehydrogenase subunit alpha, mitochondrial	BCKDHA	1	2.20797e-90	184.21	S(1)VDEVNYWDK	2	0.10621	35
P12814	404	S	Alpha-actinin-1	ACTN1	0.999983	0.000433248	55.724	AS(1)IHEAWTDGK	3	3.5129	1
P12956	455	T	X-ray repair cross-complementing protein 6	XRCC6	1	0.0153995	43.604	IMAT(1)PEQVGK	3	0.01903	1
P13073	72	S	Cytochrome c oxidase subunit 4 isoform 1, mitochondrial	COX4I1	0.973622	2.07161e-09	105.03	ASWS(0.026)S(0.974)LS(0.001)MDEK	2	-0.73945	2
P13073	26	S	Cytochrome c oxidase subunit 4 isoform 1, mitochondrial	COX4I1	1	0.00239894	69.812	AHES(1)VVK	3	0.36886	1
P13224	191	S	Platelet glycoprotein Ib beta chain	GP1BB	0.999784	1.07288e-47	151.99	LS(1)LTDPLVAER	2	-0.18609	14
P13224	193	T	Platelet glycoprotein Ib beta chain	GP1BB	0.985687	2.71239e-26	135.94	LS(0.014)LT(0.986)DPLVAER	2	0.59465	6
P13611	2115	T	Versican core protein	VCAN	0.496621	8.78126e-05	64.454	QEIES(0.002)ET(0.005)T(0.497)S(0.497)EEQIQEEK	3	-0.92284	0
P13611	2116	S	Versican core protein	VCAN	0.954409	6.77339e-07	86.367	QEIESET(0.005)T(0.04)S(0.954)EEQIQEEK	3	0.73578	1
P13612	1023	S	Integrin alpha-4	ITGA4	0.635829	0.000798901	75.102	RDS(0.364)WS(0.636)YINSK	3	-0.10541	1
P13612	1021	S	Integrin alpha-4	ITGA4	0.997006	2.36197e-12	108.66	RDS(0.997)WS(0.003)YINSK	2	0.37711	9
P13688	472	S	Carcinoembryonic antigen-related cell adhesion molecule 1	CEACAM1	0.895303	2.22452e-10	65.801	DLT(0.019)EHKPS(0.895)VS(0.077)NHT(0.008)QDHS(0.001)NDPPNK	5	-1.3352	1
P13716	215	S	Delta-aminolevulinic acid dehydratase	ALAD	0.864426	0.000112583	85.154	S(0.136)S(0.864)PAFGDR	2	0.22846	7
P13716	214	S	Delta-aminolevulinic acid dehydratase	ALAD	0.59301	0.00842749	51.765	S(0.593)S(0.407)PAFGDR	2	0.242	1
P13796	7	S	Plastin-2	LCP1	0.966256	3.74252e-20	128.22	GS(0.034)VS(0.966)DEEMMELR	2	-0.766	11
P13796	257	S	Plastin-2	LCP1	1	0.000169638	77.597	EGES(1)LEDLMK	2	0.18724	21
P13796	5	S	Plastin-2	LCP1	0.998362	1.7854e-27	134.4	GS(0.998)VS(0.002)DEEMMELR	3	-0.29996	41
P13797	339	S	Plastin-3	PLS3	1	3.95792e-09	104.7	RAES(1)MLQQADK	3	0.7134	6
P13798	187	S	Acylamino-acid-releasing enzyme	APEH	0.964544	0.000123725	63.682	ALDVS(0.035)AS(0.965)DDEIAR	2	-1.8702	2
P13807	645	S	Glycogen [starch] synthase, muscle	GYS1	0.907943	0.000464958	57.475	PAS(0.016)VPPS(0.908)PS(0.052)LS(0.024)R	2	0.10154	2
P13861	99	S	cAMP-dependent protein kinase type II-alpha regulatory subunit	PRKAR2A	0.999987	5.98547e-18	107.29	RVS(1)VCAETYNPDEEEEDTDPR	3	-0.53252	9
P13861	80	S	cAMP-dependent protein kinase type II-alpha regulatory subunit	PRKAR2A	1	8.02813e-59	163.85	VADAKGDS(1)ES(1)EEDEDLEVPVPSR	4	1.014	20
P13861	78	S	cAMP-dependent protein kinase type II-alpha regulatory subunit	PRKAR2A	1	5.24731e-88	193.54	VADAKGDS(1)ES(1)EEDEDLEVPVPSR	4	1.014	19
P13929	83	S	Beta-enolase	ENO3	1	0.0121442	46.069	KLS(1)VVDQEK	3	0.21861	1
P13984	248	S	General transcription factor IIF subunit 2	GTF2F2	1	7.26735e-13	108.31	HYQGEEKS(1)D	3	-0.37869	8
P14174	91	S	Macrophage migration inhibitory factor	MIF	1	0.0118846	44.863	LRIS(1)PDR	3	0.36675	1
P14317	275	S	Hematopoietic lineage cell-specific protein	HCLS1	1	1.10369e-06	43.841	RS(1)PEAPQPVIAMEEPAVPAPLPK	4	0.2059	1
P14317	62	S	Hematopoietic lineage cell-specific protein	HCLS1	1	0.000494947	53.773	NKVS(1)EEHDVLR	3	2.746	1
P14543	600	S	Nidogen-1	NID1	0.993184	0.0293265	43.083	DGAS(0.993)PS(0.007)R	2	-0.31709	1
P14618	37	S	Pyruvate kinase PKM	PKM	0.999573	0.000314166	69.456	LDIDS(1)PPITAR	2	-2.0343	7
P14618	249	S	Pyruvate kinase PKM	PKM	1	0.00362859	62.088	KAS(1)DVHEVR	3	-0.87233	2
P14625	447	S	Endoplasmin	HSP90B1	1	1.8754e-17	120.9	GVVDSDDLPLNVS(1)R	2	0.1717	5
P14625	501	S	Endoplasmin	HSP90B1	1	0.00367631	41.242	LGVIEDHS(1)NR	3	-0.090235	1
P14866	185	S	Heterogeneous nuclear ribonucleoprotein L	HNRNPL	0.997805	0.000173017	76.01	ISRPGDS(0.998)DDS(0.002)R	2	1.8781	4
P14902	393	S	Indoleamine 2,3-dioxygenase 1	IDO1	0.892792	0.0203444	41.704	T(0.003)VRS(0.893)T(0.057)T(0.047)EK	2	2.8358	1
P14923	182	S	Junction plakoglobin	JUP	1	6.68337e-05	93.181	ALMGS(1)PQLVAAVVR	3	-0.40409	9
P15151	406	S	Poliovirus receptor	PVR	0.863143	3.23818e-07	97.502	ENS(0.863)S(0.053)S(0.084)QDPQTEGTR	2	-0.18536	2
P15374	128	S	Ubiquitin carboxyl-terminal hydrolase isozyme L3	UCHL3	0.548986	0.000113748	53.448	FLEES(0.003)VS(0.549)MS(0.448)PEER	3	-1.0373	1
P15374	130	S	Ubiquitin carboxyl-terminal hydrolase isozyme L3	UCHL3	0.978949	0.000102632	70.134	FLEESVS(0.021)MS(0.979)PEER	3	-0.36692	10
P15408	200	S	Fos-related antigen 2	FOSL2	1	0.00333277	45.207	RS(1)PPAPGLQPMR	3	-0.49311	1
P15735	325	T	Phosphorylase b kinase gamma catalytic chain, liver/testis isoform	PHKG2	0.753753	0.00360323	80.684	VALS(0.246)T(0.754)HR	3	0.62509	1
P15924	22	S	Desmoplakin	DSP	1	0.00568069	58.699	AES(1)GPDLR	2	-1.8049	3
P15924	1127	S	Desmoplakin	DSP	1	0.000666688	61.423	S(1)VEDRFDQQK	3	0.34623	1
P15924	2821	S	Desmoplakin	DSP	0.689547	0.000368803	66.152	GLPS(0.002)PY(0.007)NMS(0.246)S(0.69)APGS(0.055)R	3	-0.15146	3
P15924	2825	S	Desmoplakin	DSP	0.973325	9.96001e-05	68.952	GLPSPYNMS(0.003)S(0.024)APGS(0.973)R	2	2.1969	6
P16070	697	S	CD44 antigen	CD44	0.999658	0.00146895	56.514	KPS(1)GLNGEASK	3	0.18071	1
P16070	706	S	CD44 antigen	CD44	1	2.80183e-08	96.464	S(1)QEMVHLVNK	3	-0.28669	9
P16150	336	S	Leukosialin	SPN	0.872066	0.000329075	68.044	GSGFPDGEGS(0.872)S(0.128)R	2	0.67991	1
P16152	149	S	Carbonyl reductase [NADPH] 1	CBR1	0.555998	0.00131997	57.532	S(0.556)CS(0.444)PELQQK	3	-0.30387	4
P16152	151	S	Carbonyl reductase [NADPH] 1	CBR1	0.5	0.00131997	57.532	S(0.5)CS(0.5)PELQQK	3	-0.22321	2
P16157	4	S	Ankyrin-1	ANK1	0.999993	0.00240068	78.516	PYS(1)VGFR	2	0.11929	5
P16157	834	S	Ankyrin-1	ANK1	1	0.000138094	79.875	RDS(1)RDVDEEK	4	-0.2191	8
P16157	1378	T	Ankyrin-1	ANK1	0.999376	0.0240398	59.908	T(0.999)PT(0.001)PLALR	2	0.099638	2
P16157	1686	S	Ankyrin-1	ANK1	0.996099	5.12294e-26	131.61	IT(0.002)HS(0.996)PT(0.002)VSQVTER	3	-0.062865	17
P16298	478	S	Serine/threonine-protein phosphatase 2B catalytic subunit beta isoform	PPP3CB	1	0.00234125	73.499	ICS(1)FEEAK	2	-0.1812	4
P16333	85	S	Cytoplasmic protein NCK1	NCK1	0.969207	6.30877e-10	79.512	RKPS(0.969)VPDS(0.028)AS(0.003)PADDSFVDPGER	4	0.25174	3
P16333	89	S	Cytoplasmic protein NCK1	NCK1	0.927633	3.63244e-18	111.4	KPS(0.058)VPDS(0.928)AS(0.014)PADDSFVDPGER	3	0.10597	2
P16403	36	S	Histone H1.2	HIST1H1C	0.999995	1.69402e-06	94.717	AS(1)GPPVSELITK	3	0.60979	2
P16435	68	S	NADPH--cytochrome P450 reductase	POR	0.976732	0.00702506	64.654	ES(0.023)S(0.977)FVEK	2	-0.074774	1
P16455	201	S	Methylated-DNA--protein-cysteine methyltransferase	MGMT	0.914581	0.000369871	55.896	GAGAT(0.018)S(0.067)GS(0.915)PPAGR	2	-0.2704	4
P16615	663	S	Sarcoplasmic/endoplasmic reticulum calcium ATPase 2	ATP2A2	1	0.000416122	56.286	EFDELNPS(1)AQR	3	0.055157	3
P16930	419	S	Fumarylacetoacetase	FAH	1	0.00488668	60.788	VLPALLPS(1)	2	0.19632	2
P16930	313	T	Fumarylacetoacetase	FAH	0.999513	0.00117381	55.66	GEGMSQAAT(1)ICK	3	-1.6833	1
P16949	38	S	Stathmin	STMN1	0.999999	0.000119746	73.386	ESVPEFPLS(1)PPK	3	0.087613	12
P16949	25	S	Stathmin	STMN1	0.999995	0.00014235	59.372	ASGQAFELILS(1)PR	3	-0.080596	2
P16949	63	S	Stathmin	STMN1	1	0.00358394	63.073	S(1)HEAEVLK	2	2.4955	3
P16949	46	S	Stathmin	STMN1	1	1.09153e-08	102.52	DLS(1)LEEIQK	3	0.91657	3
P16949	16	S	Stathmin	STMN1	1	5.43133e-07	97.095	RAS(1)GQAFELILSPR	3	-0.12201	3
P17026	49	S	Zinc finger protein 22	ZNF22	0.999867	0.00447758	50.353	S(1)LDDKPYK	2	-0.11046	4
P17029	13	S	Zinc finger protein with KRAB and SCAN domains 1	ZKSCAN1	0.991042	0.000187306	73.833	EAT(0.009)GLS(0.991)PQAAQEK	3	1.5387	1
P17181	495	S	Interferon alpha/beta receptor 1	IFNAR1	0.451009	0.000867851	54.343	NLLLS(0.098)T(0.451)S(0.451)EEQIEK	3	0.5074	0
P17181	494	T	Interferon alpha/beta receptor 1	IFNAR1	0.451009	0.000867851	54.343	NLLLS(0.098)T(0.451)S(0.451)EEQIEK	3	0.5074	0
P17480	484	S	Nucleolar transcription factor 1	UBTF	1	0.00986139	40.496	GKLPES(1)PK	3	-0.4269	1
P17706	304	S	Tyrosine-protein phosphatase non-receptor type 2	PTPN2	0.999194	0.000202599	51.771	EDLS(0.001)PAFDHS(0.999)PNK	3	0.49238	2
P17735	42	S	Tyrosine aminotransferase	TAT	0.999493	0.00292253	44.511	WS(0.999)VRPS(0.001)DMAK	3	-1.4595	2
P17735	448	S	Tyrosine aminotransferase	TAT	1	3.36205e-39	149.07	IQEFCEQHYHCAEGS(1)QEECDK	4	0.78165	8
P17812	562	S	CTP synthase 1	CTPS1	1	0.0150614	52.867	GCRLS(1)PR	2	-0.56339	1
P17812	575	S	CTP synthase 1	CTPS1	0.915562	0.000383879	52.862	S(0.057)GS(0.203)S(0.758)S(0.916)PDS(0.06)EIT(0.006)ELK	2	-0.71235	2
P17812	574	S	CTP synthase 1	CTPS1	0.757981	0.00193118	49.188	S(0.057)GS(0.203)S(0.758)S(0.916)PDS(0.06)EIT(0.006)ELK	2	-0.71235	1
P17987	551	S	T-complex protein 1 subunit alpha	TCP1	0.999914	0.000195586	61.962	HGSYEDAVHS(1)GALND	3	0.43516	1
P17987	544	S	T-complex protein 1 subunit alpha	TCP1	1	2.22501e-25	130.01	HGS(1)YEDAVHSGALND	3	0.098377	3
P18031	378	S	Tyrosine-protein phosphatase non-receptor type 1	PTPN1	1	0.0126347	55.37	VVGGS(1)LR	2	0.54845	2
P18206	721	S	Vinculin	VCL	0.999998	1.07431e-48	159.5	S(1)LLDASEEAIK	2	0.48124	11
P18206	787	S	Vinculin	VCL	0.996493	0.00276196	70.942	AAS(0.996)DELS(0.004)K	2	-0.39993	1
P18206	272	S	Vinculin	VCL	0.999952	0.000309585	83.862	ALAS(1)IDSK	2	0.74968	5
P18206	795	S	Vinculin	VCL	0.865688	0.00100369	55.04	T(0.134)IS(0.866)PMVMDAK	3	0.69363	4
P18206	809	S	Vinculin	VCL	1	0.000151457	76.358	AVAGNIS(1)DPGLQK	3	-1.2577	1
P18206	346	S	Vinculin	VCL	0.875067	1.80053e-06	88.092	GQGS(0.125)S(0.875)PVAMQK	3	0.2968	15
P18206	579	S	Vinculin	VCL	1	5.01982e-09	102.52	ALASQLQDS(1)LK	2	-0.82473	5
P18206	793	T	Vinculin	VCL	0.549056	0.00388019	54.343	T(0.549)IS(0.451)PMVMDAK	3	-0.37655	3
P18206	345	S	Vinculin	VCL	0.603692	0.000244564	59.227	GQGS(0.604)S(0.396)PVAMQK	3	-0.42499	7
P18206	290	S	Vinculin	VCL	0.99639	2.7521e-35	149.36	DPS(0.004)AS(0.996)PGDAGEQAIR	2	0.080404	18
P18433	189	S	Receptor-type tyrosine-protein phosphatase alpha	PTPRA	0.999837	0.000113431	83.204	QAGSHSNS(1)FR	2	-0.32344	4
P18583	1769	S	Protein SON	SON	0.960614	0.000119051	62.861	S(0.039)AAS(0.961)PVVS(0.001)SMPER	3	0.2799	4
P18583	283	S	Protein SON	SON	0.795853	0.000182769	74.987	SVES(0.026)T(0.159)S(0.796)PEPS(0.019)K	2	0.36746	3
P18583	1952	S	Protein SON	SON	0.819297	0.00877408	51.445	S(0.001)FS(0.021)IS(0.819)PS(0.159)R	2	0.37764	1
P18583	1782	S	Protein SON	SON	0.326875	9.56937e-05	58.712	AS(0.019)ES(0.327)S(0.327)S(0.327)EEKDDYEIFVK	3	2.0705	0
P18583	282	T	Protein SON	SON	0.522162	0.00286283	51.726	S(0.004)VES(0.115)T(0.522)S(0.339)PEPS(0.02)K	2	-0.26874	1
P18583	1555	T	Protein SON	SON	0.499997	7.82025e-11	87.319	EMEHNTVCAAGT(0.5)S(0.5)PVGEIGEEK	3	-0.57182	5
P18583	1784	S	Protein SON	SON	0.326875	9.56937e-05	58.712	AS(0.019)ES(0.327)S(0.327)S(0.327)EEKDDYEIFVK	3	2.0705	0
P18583	1556	S	Protein SON	SON	0.929665	6.44704e-12	92.363	EMEHNTVCAAGT(0.07)S(0.93)PVGEIGEEK	3	-0.61264	8
P18583	1820	S	Protein SON	SON	0.989028	0.0136675	63.184	KRDS(0.989)S(0.011)LR	2	-0.59064	2
P18583	1783	S	Protein SON	SON	0.326875	9.56937e-05	58.712	AS(0.019)ES(0.327)S(0.327)S(0.327)EEKDDYEIFVK	3	2.0705	0
P18615	181	S	Negative elongation factor E	NELFE	0.979994	1.55301e-05	84.297	SGAHS(0.004)S(0.016)AS(0.98)PPR	2	-0.12529	9
P18615	49	S	Negative elongation factor E	NELFE	0.560769	5.79126e-20	126.51	S(0.561)LS(0.439)EQPVMDTATATEQAK	3	-0.842	1
P18669	92	Y	Phosphoglycerate mutase 1	PGAM1	0.999999	1.58951e-18	117.89	HY(1)GGLTGLNK	3	0.65159	4
P18669	14	S	Phosphoglycerate mutase 1	PGAM1	1	0.000168483	66.989	HGES(1)AWNLENR	3	1.3226	4
P18754	11	S	Regulator of chromosome condensation	RCC1	1	0.000195107	83.045	S(1)PPADAIPK	2	-0.29153	13
P18827	287	S	Syndecan-1	SDC1	0.614357	3.57016e-05	83.37	KKDEGS(0.386)YS(0.614)LEEPK	4	-0.50512	1
P18887	447	S	DNA repair protein XRCC1	XRCC1	0.948901	3.43707e-30	129.72	TKPTQAAGPS(0.051)S(0.949)PQKPPTPEETK	4	-0.59561	3
P18887	453	T	DNA repair protein XRCC1	XRCC1	0.930668	1.3128e-09	71.117	T(0.004)KPT(0.008)QAAGPS(0.487)S(0.53)PQKPPT(0.931)PEET(0.041)K	4	-0.59311	2
P19174	1248	S	1-phosphatidylinositol 4,5-bisphosphate phosphodiesterase gamma-1	PLCG1	0.99432	0.0238292	46.462	EGS(0.994)FES(0.006)R	2	0.56868	1
P19338	69	T	Nucleolin	NCL	0.904938	0.00934465	45.081	KVVVS(0.095)PT(0.905)K	3	-0.089877	1
P19338	67	S	Nucleolin	NCL	0.965293	0.0110232	45.972	VVVS(0.965)PT(0.035)K	3	-0.78002	2
P19338	583	T	Nucleolin	NCL	0.66859	5.4657e-12	109.83	GLS(0.166)EDT(0.669)T(0.165)EETLK	2	0.083172	1
P19634	785	S	Sodium/hydrogen exchanger 1	SLC9A1	0.687416	1.75572e-12	89.723	ETSSPGTDDVFTPAPS(0.014)DS(0.687)PS(0.211)S(0.088)QR	3	-1.552	2
P20020	1216	S	Plasma membrane calcium-transporting ATPase 1	ATP2B1	0.499946	0.0018369	49.081	NS(0.5)S(0.5)PPPSPNK	3	0.3461	2
P20020	1215	S	Plasma membrane calcium-transporting ATPase 1	ATP2B1	0.499946	0.0018369	49.081	NS(0.5)S(0.5)PPPSPNK	3	0.3461	2
P20138	302	T	Myeloid cell surface antigen CD33	CD33	0.35206	0.000789574	69.485	NDT(0.001)HPT(0.352)T(0.352)GS(0.062)AS(0.233)PK	3	-0.4737	0
P20138	303	T	Myeloid cell surface antigen CD33	CD33	0.35206	0.000789574	69.485	NDT(0.001)HPT(0.352)T(0.352)GS(0.062)AS(0.233)PK	3	-0.4737	0
P20138	307	S	Myeloid cell surface antigen CD33	CD33	0.930967	6.03022e-05	85.362	NDTHPT(0.013)T(0.016)GS(0.04)AS(0.931)PK	2	0.27346	2
P20138	305	S	Myeloid cell surface antigen CD33	CD33	0.631081	0.000163164	69.979	NDTHPT(0.009)T(0.211)GS(0.631)AS(0.148)PK	3	0.018802	1
P20591	4	S	Interferon-induced GTP-binding protein Mx1	MX1	1	0.000444717	73.499	VVS(1)EVDIAK	2	0.051688	2
P20645	267	S	Cation-dependent mannose-6-phosphate receptor	M6PR	1	8.00493e-09	82.885	GVGDDQLGEES(1)EERDDHLLPM	3	-0.07887	3
P20700	391	S	Lamin-B1	LMNB1	0.69323	0.00340283	49.298	LKLS(0.693)PS(0.558)PS(0.721)S(0.028)R	3	0.37833	1
P20700	395	S	Lamin-B1	LMNB1	0.721015	0.00340283	53.597	LKLS(0.693)PS(0.558)PS(0.721)S(0.028)R	3	0.37833	1
P20700	393	S	Lamin-B1	LMNB1	0.889692	0.00276742	70.908	LS(0.003)PS(0.89)PS(0.103)S(0.003)R	2	0.67052	5
P20700	23	S	Lamin-B1	LMNB1	0.972789	0.000128972	72.209	AGGPT(0.001)T(0.003)PLS(0.973)PT(0.023)R	2	0.34965	2
P20749	382	S	B-cell lymphoma 3 protein	BCL3	0.67755	0.000844931	57.53	S(0.003)ANT(0.119)S(0.678)PES(0.161)S(0.037)S(0.002)R	2	0.2732	1
P20813	128	S	Cytochrome P450 2B6	CYP2B6	0.999453	5.45362e-05	92.611	RFS(0.999)VTTMR	3	-0.42636	3
P20815	134	S	Cytochrome P450 3A5	CYP3A5	0.644529	0.00411293	43.761	S(0.001)LLS(0.645)PT(0.156)FT(0.156)S(0.042)GK	2	0.1054	1
P20815	138	T	Cytochrome P450 3A5	CYP3A5	0.784125	2.37971e-06	93.766	SLLSPTFT(0.784)S(0.216)GK	3	-0.18847	3
P20815	139	S	Cytochrome P450 3A5	CYP3A5	0.746612	0.000103951	73.927	SLLS(0.001)PT(0.01)FT(0.242)S(0.747)GK	2	0.17128	4
P20815	107	S	Cytochrome P450 3A5	CYP3A5	1	0.00378781	51.998	S(1)LGPVGFMK	2	0.31807	1
P20823	93	S	Hepatocyte nuclear factor 1-alpha	HNF1A	1	0.000174142	59.502	ELENLS(1)PEEAAHQK	3	0.18759	1
P20823	70	S	Hepatocyte nuclear factor 1-alpha	HNF1A	0.995775	3.93038e-06	63.869	GS(0.996)EDET(0.004)DDDGEDFTPPILK	3	0.42992	1
P20823	247	S	Hepatocyte nuclear factor 1-alpha	HNF1A	0.792429	4.21929e-09	87.468	GVS(0.792)PS(0.208)QAQGLGSNLVTEVR	3	-0.33576	1
P21291	192	S	Cysteine and glycine-rich protein 1	CSRP1	1	2.54393e-05	89.43	GFGFGQGAGALVHS(1)E	3	-0.81835	5
P21333	2143	S	Filamin-A	FLNA	0.997538	0.030478	43.308	VKES(0.998)IT(0.002)R	2	-0.74041	1
P21333	2577	S	Filamin-A	FLNA	0.491192	0.00161142	53.237	S(0.491)S(0.491)FT(0.018)VDCSK	3	0.19684	0
P21333	2339	S	Filamin-A	FLNA	0.968111	4.01446e-05	84.753	LTVS(0.032)S(0.968)LQESGLK	2	0.13116	2
P21333	1630	S	Filamin-A	FLNA	0.99985	0.00124128	49.188	YGGDEIPFS(1)PYR	2	-1.9608	3
P21333	2599	T	Filamin-A	FLNA	1	0.00364761	67.385	T(1)PCEEILVK	3	-0.44864	1
P21333	2576	S	Filamin-A	FLNA	0.491192	0.00161142	53.237	S(0.491)S(0.491)FT(0.018)VDCSK	3	0.19684	0
P21333	1459	S	Filamin-A	FLNA	0.999927	0.000126364	64.244	CSGPGLS(1)PGMVR	3	-0.10838	4
P21333	2152	S	Filamin-A	FLNA	0.99999	6.04244e-28	139.69	APS(1)VANVGSHCDLSLK	4	0.76592	25
P21359	864	S	Neurofibromin	NF1	0.812795	5.3393e-05	41.166	S(0.001)NS(0.002)GLAT(0.035)Y(0.146)S(0.813)PPMGPVS(0.002)ER	3	-0.81975	1
P21359	2515	S	Neurofibromin	NF1	0.601433	4.41755e-06	59.789	GSEGYLAAT(0.002)Y(0.018)PT(0.058)VGQT(0.32)S(0.601)PR	3	1.0484	1
P21359	2543	S	Neurofibromin	NF1	0.999799	0.0006803	61.11	S(1)FDHLISDTK	2	0.12266	4
P21399	30	S	Cytoplasmic aconitate hydratase	ACO1	1	1.93625e-09	82.261	LEDS(1)RYGR	3	0.99491	5
P21439	666	S	Phosphatidylcholine translocator ABCB4	ABCB4	0.82583	0.00556914	44.318	LFRHS(0.826)T(0.174)QK	4	0.1633	1
P21549	207	S	Serine--pyruvate aminotransferase	AGXT	0.993002	9.36481e-05	79.652	QGIDILYS(0.007)GS(0.993)QK	3	0.21808	2
P21549	297	Y	Serine--pyruvate aminotransferase	AGXT	1	0.00230822	65.224	EAAAY(1)LHGR	3	1.3887	1
P21580	573	S	Tumor necrosis factor alpha-induced protein 3	TNFAIP3	0.949161	0.00210145	63.212	S(0.949)PS(0.05)PHS(0.001)CHR	2	-1.0871	1
P21730	327	S	C5a anaphylatoxin chemotactic receptor 1	C5AR1	0.999762	2.83719e-09	106.32	NVLTEES(1)VVR	2	0.62965	6
P21731	329	S	Thromboxane A2 receptor	TBXA2R	0.961709	0.000153935	68.277	S(0.962)LS(0.038)LQPQLTQR	3	0.5284	3
P21731	331	S	Thromboxane A2 receptor	TBXA2R	0.942275	0.00110019	48.442	S(0.057)LS(0.942)LQPQLT(0.001)QR	3	0.11728	1
P21796	104	S	Voltage-dependent anion-selective channel protein 1	VDAC1	0.872063	0.000127715	68.41	LTFDS(0.012)S(0.048)FS(0.872)PNT(0.068)GKK	3	0.035812	3
P21860	982	S	Receptor tyrosine-protein kinase erbB-3	ERBB3	1	1.05984e-06	72.935	RES(1)GPGIAPGPEPHGLTNK	4	1.6913	1
P21860	686	S	Receptor tyrosine-protein kinase erbB-3	ERBB3	0.999999	1.50893e-36	141	GES(1)IEPLDPSEK	2	0.4982	13
P21964	131	S	Catechol O-methyltransferase	COMT	1	0.0331168	40.882	LLS(1)PGAR	2	-0.30278	2
P22059	240	S	Oxysterol-binding protein 1	OSBP	0.997672	3.34844e-08	100.93	S(0.002)LS(0.998)ELESLK	2	0.045466	1
P22059	238	S	Oxysterol-binding protein 1	OSBP	0.938073	1.00524e-08	105.03	S(0.938)LS(0.057)ELES(0.005)LK	2	0.34199	1
P22059	190	S	Oxysterol-binding protein 1	OSBP	0.999987	3.62121e-11	103.03	MLAES(1)DES(1)GDEESVSQTDK	3	0.60037	7
P22059	193	S	Oxysterol-binding protein 1	OSBP	0.999964	3.62121e-11	103.03	MLAES(1)DES(1)GDEESVSQTDK	3	0.60037	12
P22105	3649	S	Tenascin-X	TNXB	0.876397	2.94516e-15	89.434	LGPLSAEGTTGLAPAGQT(0.062)S(0.876)EES(0.062)RPR	3	-0.18782	1
P22105	3648	T	Tenascin-X	TNXB	0.493044	2.94516e-15	89.434	LGPLSAEGTTGLAPAGQT(0.493)S(0.493)EES(0.014)RPR	3	0.96494	0
P22234	27	S	Multifunctional protein ADE2	PAICS	0.999985	0.000267381	61.167	EVYELLDS(1)PGK	3	-0.10095	2
P22234	107	S	Multifunctional protein ADE2	PAICS	0.999858	3.4702e-05	92.538	IATGS(1)FLK	2	0.23219	6
P22314	13	S	Ubiquitin-like modifier-activating enzyme 1	UBA1	1	0.0143293	49.3	RVS(1)GPDPK	2	0.00062076	3
P22392	94	T	Nucleoside diphosphate kinase B	NME2	0.999782	5.79972e-07	91.276	VMLGET(1)NPADSKPGTIR	3	1.2704	3
P22415	186	S	Upstream stimulatory factor 1	USF1	0.998571	0.00435281	72.928	THPY(0.001)S(0.999)PK	2	-0.066995	4
P22455	573	S	Fibroblast growth factor receptor 4	FGFR4	1	0.00192984	46.892	RPPGPDLS(1)PDGPR	3	0.72978	1
P22626	85	S	Heterogeneous nuclear ribonucleoproteins A2/B1	HNRNPA2B1	1	0.000766827	80.455	PHS(1)IDGR	3	0.13691	4
P23142	147	S	Fibulin-1	FBLN1	0.964388	2.60873e-18	121.38	S(0.964)QET(0.036)GDLDVGGLQETDK	3	0.38684	4
P23142	246	S	Fibulin-1	FBLN1	0.786585	4.65139e-05	70.114	DS(0.787)S(0.171)CGT(0.042)GYELTEDNSCK	3	-1.1861	2
P23193	81	S	Transcription elongation factor A protein 1	TCEA1	0.785311	6.6931e-05	82.01	LLDGPS(0.785)T(0.215)EKDLDEK	3	0.90817	1
P23193	100	S	Transcription elongation factor A protein 1	TCEA1	0.99992	5.91916e-12	110.38	EPAITSQNS(1)PEAR	3	0.24436	26
P23327	145	S	Sarcoplasmic reticulum histidine-rich calcium-binding protein	HRC	0.999999	2.3313e-47	159.18	GHGSEDTEDS(1)AEHR	3	-0.17597	11
P23327	358	S	Sarcoplasmic reticulum histidine-rich calcium-binding protein	HRC	0.949348	6.20654e-35	140.2	HQGHRDEEEDEDVS(0.949)T(0.051)ER	3	0.65024	4
P23381	467	S	Tryptophan--tRNA ligase, cytoplasmic	WARS	1	0.0352695	44.318	KLS(1)FDFQ	2	-0.11084	3
P23396	221	T	40S ribosomal protein S3	RPS3	0.91537	3.49746e-07	102.65	DEILPT(0.068)T(0.915)PIS(0.017)EQK	3	0.071954	14
P23497	18	S	Nuclear autoantigen Sp-100	SP100	0.999998	6.82498e-14	67.396	LNECIS(1)PVANEMNHLPAHSHDLQR	4	-0.8244	2
P23497	157	S	Nuclear autoantigen Sp-100	SP100	1	0.00108026	40.493	LPLQES(1)EEEEREER	3	-1.2102	2
P23497	410	S	Nuclear autoantigen Sp-100	SP100	0.779328	5.38828e-16	86.208	VIGQDHDFS(0.007)ES(0.213)S(0.779)EEEAPAEASSGALR	3	-0.4881	1
P23508	294	S	Colorectal mutant cancer protein	MCC	0.853014	0.000150927	72.627	LQSVQATGPS(0.147)S(0.853)PGR	3	-1.2615	1
P23528	24	S	Cofilin-1	CFL1	0.831232	0.00551579	54.343	KS(0.124)S(0.831)T(0.045)PEEVK	3	-0.57578	1
P23528	23	S	Cofilin-1	CFL1	0.497351	0.0154719	42.843	KS(0.497)S(0.497)T(0.005)PEEVK	3	-0.43359	0
P23588	406	S	Eukaryotic translation initiation factor 4B	EIF4B	1	0.00467855	58.699	ERHPS(1)WR	3	1.5691	3
P23588	422	S	Eukaryotic translation initiation factor 4B	EIF4B	0.848787	2.82261e-34	141.83	T(0.008)GS(0.849)ES(0.115)S(0.027)QTGTSTTSSR	2	0.67774	2
P24534	106	S	Elongation factor 1-beta	EEF1B2	0.99999	1.26382e-18	115.55	DDDDIDLFGS(1)DDEEESEEAKR	3	0.13099	3
P24821	72	S	Tenascin	TNC	0.985295	7.05971e-27	135.64	LPVGSQCSVDLES(0.015)AS(0.985)GEK	3	-0.689	3
P24928	1864	S	DNA-directed RNA polymerase II subunit RPB1	POLR2A	0.772312	0.0287423	43.442	Y(0.006)S(0.023)PT(0.199)S(0.772)PK	2	1.4006	1
P24928	1910	S	DNA-directed RNA polymerase II subunit RPB1	POLR2A	0.532486	0.00193678	49.768	Y(0.036)S(0.532)PT(0.274)S(0.283)PT(0.103)Y(0.032)S(0.698)PT(0.033)S(0.008)PK	3	0.88389	1
P24928	1917	S	DNA-directed RNA polymerase II subunit RPB1	POLR2A	0.831959	0.000598719	49.768	YS(0.001)PT(0.001)S(0.004)PT(0.02)Y(0.073)S(0.832)PT(0.056)S(0.013)PK	3	0.15474	2
P25098	670	S	Beta-adrenergic receptor kinase 1	GRK2	0.999999	0.00396545	63.624	S(1)PVVELSK	2	0.14311	2
P25205	713	T	DNA replication licensing factor MCM3	MCM3	0.74728	1.76449e-10	56.882	DGDSYDPY(0.003)DFS(0.182)DT(0.747)EEEMPQVHT(0.067)PK	3	0.14388	1
P25205	672	S	DNA replication licensing factor MCM3	MCM3	0.921421	0.000172805	54.812	RS(0.064)EDES(0.921)ET(0.014)EDEEEK	3	-0.40913	2
P25205	722	T	DNA replication licensing factor MCM3	MCM3	0.729281	7.15178e-14	68.834	DGDSYDPYDFS(0.037)DT(0.234)EEEMPQVHT(0.729)PK	4	0.15148	1
P25490	118	S	Transcriptional repressor protein YY1	YY1	1	0.000122347	76.82	EEVVGGDDS(1)DGLR	2	-0.94914	5
P25686	313	S	DnaJ homolog subfamily B member 2	DNAJB2	0.970657	0.0157517	48.284	RS(0.029)PS(0.971)PEEK	2	0.58619	2
P25705	52	S	ATP synthase subunit alpha, mitochondrial	ATP5F1A	0.541946	0.000323858	58.98	TGTAEMS(0.542)S(0.458)ILEER	2	1.2894	1
P25705	53	S	ATP synthase subunit alpha, mitochondrial	ATP5F1A	0.812689	7.66817e-08	97.45	TGTAEMS(0.187)S(0.813)ILEER	3	-0.97573	3
P25705	76	S	ATP synthase subunit alpha, mitochondrial	ATP5F1A	1	0.00241873	53.557	VLS(1)IGDGIAR	2	-1.65	1
P25705	48	T	ATP synthase subunit alpha, mitochondrial	ATP5F1A	0.993026	3.63674e-17	120.63	T(0.007)GT(0.993)AEMSSILEER	2	-1.4357	2
P25788	250	S	Proteasome subunit alpha type-3	PSMA3	0.999999	9.48364e-08	104.21	ESLKEEDES(1)DDDNM	2	-0.5096	51
P25929	368	S	Neuropeptide Y receptor type 1	NPY1R	1	0.00276196	70.942	QAS(1)PVAFK	2	0.16402	1
P26038	527	S	Moesin	MSN	0.5	0.0378143	41.242	ALT(0.5)S(0.5)ELANAR	2	-0.80643	1
P26038	526	T	Moesin	MSN	0.5	0.0378143	41.242	ALT(0.5)S(0.5)ELANAR	2	-0.80643	1
P26038	576	S	Moesin	MSN	1	0.0126347	55.37	IDEFES(1)M	2	-0.33686	7
P26038	407	S	Moesin	MSN	1	0.000554731	79.148	EALLQAS(1)R	3	0.64497	1
P26045	359	S	Tyrosine-protein phosphatase non-receptor type 3	PTPN3	0.879681	0.000628215	62.088	S(0.12)LS(0.88)VEHLETK	3	1.0671	1
P26232	640	S	Catenin alpha-2	CTNNA2	0.996981	1.64368e-05	45.916	T(0.002)PEELEDDS(0.997)DFEQEDY(0.001)DVR	3	-0.94224	1
P26358	714	S	DNA (cytosine-5)-methyltransferase 1	DNMT1	1	3.73278e-06	64.589	EADDDEEVDDNIPEMPS(1)PK	3	-0.71837	2
P26368	79	S	Splicing factor U2AF 65 kDa subunit	U2AF2	1	1.258e-05	83.087	EEHGGLIRS(1)PR	3	0.38122	12
P26599	141	S	Polypyrimidine tract-binding protein 1	PTBP1	0.833241	0.00705984	46.844	T(0.003)DS(0.164)S(0.833)PNQAR	2	-0.76762	1
P26651	93	S	mRNA decay activator protein ZFP36	ZFP36	0.942647	3.42408e-11	86.08	LGPELSPSPT(0.046)S(0.943)PT(0.011)AT(0.001)STTPSR	3	-0.037998	1
P26678	16	S	Cardiac phospholamban	PLN	0.929113	0.000668095	58.814	RAS(0.929)T(0.071)IEMPQQAR	3	-0.73742	2
P27105	7	T	Erythrocyte band 7 integral membrane protein	STOM	0.999918	1.53144e-36	139.78	RHT(1)RDSEAQR	4	-0.18904	9
P27105	10	S	Erythrocyte band 7 integral membrane protein	STOM	0.999943	7.72109e-27	132.86	HTRDS(1)EAQR	2	-0.3313	9
P27144	48	T	Adenylate kinase 4, mitochondrial	AK4	0.834346	5.36218e-08	104.84	ENIKAS(0.166)T(0.834)EVGEMAK	3	-0.59011	2
P27144	47	S	Adenylate kinase 4, mitochondrial	AK4	0.790737	0.000172825	53.453	ENIKAS(0.791)T(0.209)EVGEMAK	3	0.18092	1
P27216	10	S	Annexin A13	ANXA13	0.959056	4.54629e-06	87.083	AS(0.041)S(0.959)PQGFDVDR	2	-0.50934	1
P27708	1859	S	CAD protein	CAD	1	4.70657e-08	98.943	IHRAS(1)DPGLPAEEPK	3	0.072201	12
P27708	1406	S	CAD protein	CAD	0.943214	0.0153543	48.568	RLS(0.943)S(0.056)FVT(0.001)K	2	0.15855	1
P27816	521	T	Microtubule-associated protein 4	MAP4	0.999925	1.12264e-16	118.55	DVT(1)PPPETEVVLIK	2	0.1329	11
P27816	636	S	Microtubule-associated protein 4	MAP4	0.996848	2.92164e-11	110.56	KCS(0.997)LPAEEDS(0.003)VLEK	3	-0.75625	3
P27816	280	S	Microtubule-associated protein 4	MAP4	0.946199	1.69703e-25	129.11	DMES(0.946)PT(0.053)KLDVTLAK	3	-0.396	13
P27816	282	T	Microtubule-associated protein 4	MAP4	0.62781	1.69703e-25	129.11	DMES(0.372)PT(0.628)KLDVTLAK	3	0.088935	4
P27816	825	S	Microtubule-associated protein 4	MAP4	0.968908	0.00522123	59.908	S(0.969)PS(0.027)T(0.004)LLPK	2	-0.028436	1
P27816	1073	S	Microtubule-associated protein 4	MAP4	1	0.000244328	44.848	VGS(1)LDNVGHLPAGGAVK	3	-0.33916	1
P27824	564	S	Calnexin	CANX	0.99941	3.6026e-141	217.17	SDAEEDGGT(0.001)VS(0.999)QEEEDR	2	0.24868	28
P27824	562	T	Calnexin	CANX	0.949558	6.00634e-15	108.75	QKSDAEEDGGT(0.95)VS(0.05)QEEEDR	3	1.2526	5
P27824	554	S	Calnexin	CANX	0.999965	5.89938e-12	104.83	QKS(1)DAEEDGGTVSQEEEDR	3	-0.086554	14
P27824	583	S	Calnexin	CANX	1	4.6284e-20	127.32	AEEDEILNRS(1)PR	2	-0.90078	39
P28290	743	T	Sperm-specific antigen 2	SSFA2	0.443147	0.000142901	90.453	S(0.001)QS(0.292)LPT(0.263)T(0.443)LLS(0.001)PVR	2	0.36949	0
P28290	737	S	Sperm-specific antigen 2	SSFA2	0.999784	0.000154216	78.674	S(1)QS(0.963)LPT(0.031)T(0.006)LLSPVR	2	-0.17609	10
P28290	641	S	Sperm-specific antigen 2	SSFA2	0.99967	2.51469e-05	88.101	EAS(1)AESDVGK	3	0.88989	3
P28290	742	T	Sperm-specific antigen 2	SSFA2	0.723573	4.05149e-18	127.83	S(0.001)QS(0.245)LPT(0.724)T(0.03)LLSPVR	2	-0.022456	1
P28290	1156	T	Sperm-specific antigen 2	SSFA2	0.987269	6.81331e-05	91.457	AS(0.001)VALT(0.987)PT(0.011)APS(0.001)R	3	-0.19552	2
P28290	1134	S	Sperm-specific antigen 2	SSFA2	0.989888	5.84162e-07	94.717	TGVPS(0.002)T(0.008)AS(0.99)VGK	3	1.0742	3
P28290	739	S	Sperm-specific antigen 2	SSFA2	0.992065	8.9343e-06	92.38	S(0.991)QS(0.992)LPT(0.012)T(0.005)LLSPVR	3	-0.34738	10
P28290	668	S	Sperm-specific antigen 2	SSFA2	0.999924	4.51344e-05	91.549	SLAS(1)IEAK	2	-0.71881	6
P28715	384	S	DNA repair protein complementing XP-G cells	ERCC5	0.932786	0.000725072	43.752	NAPAAVDEGS(0.067)IS(0.933)PR	3	1.9167	1
P28715	562	S	DNA repair protein complementing XP-G cells	ERCC5	0.496729	0.000175939	54.343	FDSS(0.001)LLS(0.497)S(0.497)DDET(0.006)K	3	-0.55357	0
P28715	563	S	DNA repair protein complementing XP-G cells	ERCC5	0.496729	0.000175939	54.343	FDSS(0.001)LLS(0.497)S(0.497)DDET(0.006)K	3	-0.55357	0
P28715	526	S	DNA repair protein complementing XP-G cells	ERCC5	0.977289	5.72345e-06	92.633	ELT(0.009)PAS(0.977)PT(0.014)CTNSVSK	3	-1.2136	1
P28799	435	S	Granulins	GRN	0.998544	0.0160015	50.353	RAS(0.999)LS(0.001)HPR	3	-0.31519	2
P29323	575	S	Ephrin type-B receptor 2	EPHB2	0.999831	0.00276196	70.942	ADS(1)EYTDK	2	0.36029	4
P29353	139	S	SHC-transforming protein 1	SHC1	0.999992	0.00104561	54.343	HGS(1)FVNKPTR	3	-0.12451	2
P29374	1163	S	AT-rich interactive domain-containing protein 4A	ARID4A	0.785347	0.00141646	56.205	EKHPNS(0.785)S(0.215)PR	3	-0.80071	2
P29374	864	S	AT-rich interactive domain-containing protein 4A	ARID4A	0.611349	0.00300425	58.172	ILGQS(0.389)S(0.611)PEKK	3	1.0169	1
P29374	863	S	AT-rich interactive domain-containing protein 4A	ARID4A	0.598516	0.0117372	42.976	ILGQS(0.599)S(0.401)PEKK	3	0.049275	1
P29474	633	S	Nitric oxide synthase, endothelial	NOS3	0.909018	0.000321569	70.121	KES(0.909)S(0.079)NT(0.011)DSAGALGTLR	3	-0.12327	2
P29474	114	S	Nitric oxide synthase, endothelial	NOS3	1	1.85484e-15	110.62	LQGRPS(1)PGPPAPEQLLSQAR	3	0.5367	2
P29474	634	S	Nitric oxide synthase, endothelial	NOS3	0.52585	0.000783599	50.202	KES(0.41)S(0.526)NT(0.058)DS(0.006)AGALGTLR	3	-1.986	1
P29536	135	S	Leiomodin-1	LMOD1	0.908625	0.000721445	48.351	S(0.091)FS(0.909)RDRDEAGGK	3	0.41211	1
P29590	403	S	Protein PML	PML	0.997719	0.000933449	61.409	KAS(0.998)PEAAS(0.002)TPR	2	1.1986	4
P29590	40	S	Protein PML	PML	0.8608	0.000215041	73.386	QPS(0.996)PS(0.987)PS(0.861)PT(0.157)ER	2	0.85616	2
P29590	36	S	Protein PML	PML	0.995534	0.000215041	73.386	QPS(0.996)PS(0.987)PS(0.861)PT(0.157)ER	2	0.85616	2
P29590	518	S	Protein PML	PML	1	9.06091e-07	97.271	AVS(1)PPHLDGPPS(1)PR	2	0.69963	29
P29590	480	S	Protein PML	PML	0.998407	0.00094072	78.324	KCS(0.998)QT(0.002)QCPR	3	-0.19274	2
P29590	505	S	Protein PML	PML	0.871566	7.29635e-37	140.27	S(0.128)S(0.872)PEQPRPSTSK	3	0.62198	17
P29590	48	S	Protein PML	PML	1	0.000413131	58.885	APAS(1)EEEFQFLR	2	0.41941	1
P29590	8	S	Protein PML	PML	1	1.98068e-19	98.636	S(1)PRPQQDPAR	2	0.86388	16
P29590	408	S	Protein PML	PML	0.804644	8.59639e-06	85.536	KAS(0.173)PEAAS(0.805)T(0.022)PR	3	0.64799	4
P29590	38	S	Protein PML	PML	0.98682	0.000215041	73.386	QPS(0.996)PS(0.987)PS(0.861)PT(0.157)ER	2	0.85616	7
P29590	527	S	Protein PML	PML	1	6.46933e-09	106.38	AVS(1)PPHLDGPPS(1)PR	2	0.69963	32
P29590	409	T	Protein PML	PML	0.444806	0.00977881	40.496	KAS(0.11)PEAAS(0.445)T(0.445)PR	3	0.35959	0
P29590	504	S	Protein PML	PML	0.944266	2.10286e-09	106.6	S(0.944)S(0.056)PEQPR	2	-0.49085	9
P29692	133	S	Elongation factor 1-delta	EEF1D	0.999984	4.21743e-12	109.14	ATAPQTQHVS(1)PMR	3	-0.60159	38
P29728	468	S	2'-5'-oligoadenylate synthase 2	OAS2	0.994611	0.0128948	54.982	VLS(0.005)FS(0.995)LK	2	-0.46412	1
P29966	170	S	Myristoylated alanine-rich C-kinase substrate	MARCKS	0.999875	0.00729551	63.816	LSGFS(1)FK	2	-0.3021	2
P29966	101	S	Myristoylated alanine-rich C-kinase substrate	MARCKS	1	8.79795e-08	86.557	GEPAAAAAPEAGAS(1)PVEK	2	0.13694	4
P29966	26	S	Myristoylated alanine-rich C-kinase substrate	MARCKS	0.556472	5.18515e-06	51.827	GEAAAERPGEAAVAS(0.556)S(0.438)PS(0.006)K	3	-0.19068	1
P29966	150	T	Myristoylated alanine-rich C-kinase substrate	MARCKS	0.963102	0.000240442	64.705	AEDGAT(0.004)PS(0.017)PS(0.017)NET(0.963)PKK	3	-0.71022	1
P30038	44	S	Delta-1-pyrroline-5-carboxylate dehydrogenase, mitochondrial	ALDH4A1	0.995918	1.55828e-05	78.708	VANEPVLAFT(0.004)QGS(0.996)PER	3	-0.46899	1
P30041	44	T	Peroxiredoxin-6	PRDX6	0.99972	2.61713e-18	120.92	DFT(1)PVCTTELGR	2	-0.12625	3
P30041	48	T	Peroxiredoxin-6	PRDX6	0.577222	0.000627845	56.514	DFT(0.272)PVCT(0.577)T(0.151)ELGR	2	0.052418	2
P30050	38	S	60S ribosomal protein L12	RPL12	1	0.00237084	61.344	IGPLGLS(1)PK	2	1.1736	2
P30086	52	S	Phosphatidylethanolamine-binding protein 1	PEBP1	0.991736	3.79668e-25	132.67	NRPT(0.008)S(0.992)ISWDGLDSGK	2	0.37165	2
P30086	185	S	Phosphatidylethanolamine-binding protein 1	PEBP1	0.999997	0.00360074	65.842	LYEQLS(1)GK	2	-0.096348	3
P30086	51	T	Phosphatidylethanolamine-binding protein 1	PEBP1	0.779107	4.90251e-05	83.423	NRPT(0.779)S(0.205)IS(0.016)WDGLDSGK	2	-0.62704	2
P30086	54	S	Phosphatidylethanolamine-binding protein 1	PEBP1	0.946131	3.42665e-05	82.367	NRPT(0.015)S(0.015)IS(0.946)WDGLDS(0.023)GK	3	0.34906	1
P30273	69	S	High affinity immunoglobulin epsilon receptor subunit gamma	FCER1G	0.972866	7.79278e-14	116.63	SDGVYTGLS(0.973)T(0.027)R	2	-0.80421	8
P30414	1443	S	NK-tumor recognition protein	NKTR	0.452092	0.00605545	45.357	S(0.003)YGS(0.36)DS(0.452)ES(0.185)DR	2	1.2898	0
P30414	463	S	NK-tumor recognition protein	NKTR	0.997049	0.000729401	59.227	ILIPS(0.997)DIES(0.002)S(0.001)K	2	0.14097	1
P30414	1337	S	NK-tumor recognition protein	NKTR	0.955797	0.001687	64.82	SVSYS(0.044)HS(0.956)R	3	0.62238	1
P30455	356	S	HLA class I histocompatibility antigen, A-36 alpha chain	HLA-A	0.936811	2.16616e-23	109.44	GGSYTQAASSDS(0.003)AQGS(0.937)DVS(0.056)LT(0.004)ACK	3	0.26417	4
P30455	359	S	HLA class I histocompatibility antigen, A-36 alpha chain	HLA-A	0.749837	8.55056e-13	71.117	GGSYTQAAS(0.002)S(0.005)DS(0.094)AQGS(0.887)DVS(0.75)LT(0.262)ACK	3	-0.24638	1
P30455	343	S	HLA class I histocompatibility antigen, A-36 alpha chain	HLA-A	0.982127	1.5678e-18	101.34	GGS(0.982)YT(0.018)QAASSDSAQGSDVSLTACK	3	-0.50762	2
P30480	356	S	HLA class I histocompatibility antigen, B-42 alpha chain	HLA-B	0.442728	3.55192e-09	59.975	GGSYSQAACS(0.003)DS(0.009)AQGS(0.443)DVS(0.443)LT(0.103)A	3	0.84498	0
P30480	359	S	HLA class I histocompatibility antigen, B-42 alpha chain	HLA-B	0.442728	3.55192e-09	59.975	GGSYSQAACS(0.003)DS(0.009)AQGS(0.443)DVS(0.443)LT(0.103)A	3	0.84498	0
P30511	340	S	HLA class I histocompatibility antigen, alpha chain F	HLA-F	0.992772	0.00725335	43.761	NRGS(0.993)Y(0.001)S(0.006)QAAV	2	0.040158	1
P30533	50	S	Alpha-2-macroglobulin receptor-associated protein	LRPAP1	1	0.0238819	45.829	RES(1)GEEFR	3	0.20964	1
P30533	247	S	Alpha-2-macroglobulin receptor-associated protein	LRPAP1	0.99122	8.67571e-73	178.43	VSHQGYS(0.991)T(0.009)EAEFEEPR	3	1.1697	10
P30556	331	S	Type-1 angiotensin II receptor	AGTR1	0.969083	9.11686e-05	87.184	SHSNLS(0.969)T(0.031)K	2	-0.2563	3
P30613	292	S	Pyruvate kinase PKLR	PKLR	1	0.00113398	74.78	KAS(1)DVAAVR	2	-0.24775	2
P30613	480	S	Pyruvate kinase PKLR	PKLR	0.936597	0.0232079	46.844	S(0.937)AQLLS(0.063)R	2	-0.16617	1
P30622	204	S	CAP-Gly domain-containing linker protein 1	CLIP1	0.81904	2.28352e-05	75.533	TASESISNLS(0.181)EAGS(0.819)IK	3	-0.63015	1
P30622	1009	S	CAP-Gly domain-containing linker protein 1	CLIP1	1	0.0167205	58.699	KLS(1)DLEK	3	-0.59337	1
P30626	172	S	Sorcin	SRI	0.998679	0.0160015	50.353	ALT(0.001)DS(0.999)FRR	3	0.69634	1
P30685	356	S	HLA class I histocompatibility antigen, B-35 alpha chain	HLA-B	0.459518	7.46719e-16	104.84	GGSYSQAASSDSAQGS(0.46)DVS(0.46)LT(0.08)A	3	-0.14487	0
P30685	359	S	HLA class I histocompatibility antigen, B-35 alpha chain	HLA-B	0.468306	7.46719e-16	104.84	GGSYSQAAS(0.038)S(0.131)DS(0.131)AQGS(0.116)DVS(0.468)LT(0.116)A	3	0.056452	0
P31323	114	S	cAMP-dependent protein kinase type II-beta regulatory subunit	PRKAR2B	0.999861	1.10829e-14	102.5	RAS(1)VCAEAYNPDEEEDDAESR	3	-1.1867	1
P31327	1079	S	Carbamoyl-phosphate synthase [ammonia], mitochondrial	CPS1	0.952332	0.00215503	49.298	IMGT(0.048)S(0.952)PLQIDR	2	0.29118	2
P31327	786	S	Carbamoyl-phosphate synthase [ammonia], mitochondrial	CPS1	0.751274	0.011911	44.753	FHGT(0.014)S(0.235)S(0.751)R	3	0.99889	2
P31327	683	T	Carbamoyl-phosphate synthase [ammonia], mitochondrial	CPS1	0.5	0.00062683	80.102	RT(0.5)S(0.5)INVVR	3	0.56257	1
P31327	1078	T	Carbamoyl-phosphate synthase [ammonia], mitochondrial	CPS1	0.5	0.0177164	44.511	IMGT(0.5)S(0.5)PLQIDR	2	0.36684	1
P31327	684	S	Carbamoyl-phosphate synthase [ammonia], mitochondrial	CPS1	0.5	0.00062683	80.102	RT(0.5)S(0.5)INVVR	3	0.56257	1
P31327	835	S	Carbamoyl-phosphate synthase [ammonia], mitochondrial	CPS1	1	3.10954e-08	101.35	EWPS(1)NLDLR	2	0.030068	8
P31749	124	S	RAC-alpha serine/threonine-protein kinase	AKT1	0.818403	8.78427e-24	125.83	S(0.156)GS(0.818)PS(0.026)DNSGAEEMEVSLAKPK	3	-0.30573	1
P31943	104	S	Heterogeneous nuclear ribonucleoprotein H	HNRNPH1	0.994409	0.000339622	59.154	HT(0.001)GPNS(0.994)PDT(0.004)ANDGFVR	2	0.34898	4
P31943	23	S	Heterogeneous nuclear ribonucleoprotein H	HNRNPH1	0.98333	1.05181e-11	108.14	GLPWS(0.017)CS(0.983)ADEVQR	3	0.13774	2
P31948	481	S	Stress-induced-phosphoprotein 1	STIP1	1	0.00255491	72.2	HDS(1)PEDVK	2	-1.3191	4
P32246	352	S	C-C chemokine receptor type 1	CCR1	0.999999	5.56653e-17	122.19	VS(0.123)S(0.732)T(0.123)S(0.021)PSTGEHELS(1)AGF	2	1.6206	5
P32246	340	S	C-C chemokine receptor type 1	CCR1	0.425833	0.00212611	51.31	VS(0.426)S(0.426)T(0.108)S(0.029)PS(0.009)T(0.003)GEHELS(0.999)AGF	2	-0.57682	0
P32246	341	S	C-C chemokine receptor type 1	CCR1	0.731741	5.56653e-17	122.19	VS(0.123)S(0.732)T(0.123)S(0.021)PSTGEHELS(1)AGF	2	1.6206	2
P32929	403	S	Cystathionine gamma-lyase	CTH	0.546854	0.0011525	52.247	AAHPPS(0.1)GS(0.547)HS(0.354)	3	0.071664	1
P32929	405	S	Cystathionine gamma-lyase	CTH	0.816806	0.000447498	67.385	AAHPPS(0.025)GS(0.158)HS(0.817)	3	-0.21445	1
P33121	423	S	Long-chain-fatty-acid--CoA ligase 1	ACSL1	0.872159	0.000112583	85.154	VQS(0.128)S(0.872)LGGR	2	0.28132	1
P33176	933	S	Kinesin-1 heavy chain	KIF5B	0.876103	5.28561e-06	50.858	PIRPGQHPAAS(0.876)PT(0.123)HPSAIR	4	0.93224	1
P33241	252	S	Lymphocyte-specific protein 1	LSP1	0.999239	9.88491e-05	53.768	QAS(0.999)IELPS(0.001)MAVASTK	3	0.96251	14
P33241	111	S	Lymphocyte-specific protein 1	LSP1	1	2.73593e-46	156.1	S(1)PEGEQEDRPGLHAYEK	4	0.18334	5
P33316	88	S	Deoxyuridine 5'-triphosphate nucleotidohydrolase, mitochondrial	DUT	0.99362	1.17593e-05	57.484	AGGS(0.994)PAPGPET(0.006)PAISPSK	3	0.93503	1
P33316	248	S	Deoxyuridine 5'-triphosphate nucleotidohydrolase, mitochondrial	DUT	0.806415	0.000573078	64.313	GSGGFGS(0.806)T(0.194)GKN	2	-1.1046	1
P33527	930	S	Multidrug resistance-associated protein 1	ABCC1	0.831946	1.74044e-08	100.38	HHNS(0.832)T(0.168)AELQK	3	-0.47272	5
P33527	931	T	Multidrug resistance-associated protein 1	ABCC1	0.5	0.000451583	67.252	HHNS(0.5)T(0.5)AELQK	3	-0.85212	1
P33991	326	S	DNA replication licensing factor MCM4	MCM4	1	0.00834146	44.847	IAEPS(1)VCGR	2	0.38786	1
P34741	188	S	Syndecan-2	SDC2	0.792873	0.00333178	63.473	KPS(0.206)S(0.793)AAY(0.001)QK	3	-0.085218	1
P34741	187	S	Syndecan-2	SDC2	0.960793	0.00243955	65.179	KPS(0.961)S(0.039)AAYQK	2	0.65251	9
P34896	203	S	Serine hydroxymethyltransferase, cytosolic	SHMT1	0.482533	0.0164644	45.28	LIIAGT(0.483)S(0.483)CY(0.007)S(0.028)R	2	0.11052	0
P34896	202	T	Serine hydroxymethyltransferase, cytosolic	SHMT1	0.482533	0.0164644	45.28	LIIAGT(0.483)S(0.483)CY(0.007)S(0.028)R	2	0.11052	0
P34932	692	S	Heat shock 70 kDa protein 4	HSPA4	1	0.00141646	56.205	FQES(1)EERPK	3	-0.057545	1
P34932	76	S	Heat shock 70 kDa protein 4	HSPA4	1	6.44909e-09	101.3	AFS(1)DPFVEAEK	2	-0.18834	3
P35221	652	S	Catenin alpha-1	CTNNA1	0.666664	6.7507e-35	142.32	S(0.667)RT(0.667)S(0.667)VQTEDDQLIAGQSAR	3	-1.8904	6
P35221	641	S	Catenin alpha-1	CTNNA1	0.999952	2.27381e-26	133.84	TPEELDDS(1)DFETEDFDVR	2	0.30165	2
P35221	654	T	Catenin alpha-1	CTNNA1	0.688288	1.14069e-45	154.77	S(0.621)RT(0.688)S(0.688)VQT(0.002)EDDQLIAGQSAR	3	-0.53524	13
P35221	655	S	Catenin alpha-1	CTNNA1	0.915552	3.6556e-141	217.02	S(0.44)RT(0.637)S(0.916)VQT(0.007)EDDQLIAGQSAR	3	-0.0071755	17
P35221	658	T	Catenin alpha-1	CTNNA1	0.999996	2.53299e-20	128.06	T(0.602)S(0.398)VQT(1)EDDQLIAGQSAR	2	0.23088	10
P35222	191	S	Catenin beta-1	CTNNB1	0.999935	0.000389842	77.367	S(1)PQMVSAIVR	2	-0.14071	11
P35222	556	T	Catenin beta-1	CTNNB1	0.333333	0.000299924	43.592	RT(0.333)S(0.333)MGGT(0.333)QQQFVEGVR	3	-0.43579	0
P35222	551	T	Catenin beta-1	CTNNB1	0.499621	5.67936e-06	81.226	RT(0.5)S(0.5)MGGT(0.001)QQQFVEGVR	3	-0.11974	0
P35222	552	S	Catenin beta-1	CTNNB1	0.922181	1.43867e-45	157.66	RT(0.074)S(0.922)MGGT(0.004)QQQFVEGVR	2	-0.13511	3
P35269	385	S	General transcription factor IIF subunit 1	GTF2F1	0.998048	8.09753e-07	68.657	GNS(0.998)RPGT(0.002)PSAEGGSTSSTLR	3	-0.78642	1
P35414	345	S	Apelin receptor	APLNR	0.758148	1.10369e-09	95.5	S(0.158)AS(0.758)YS(0.04)S(0.04)GHS(0.003)QGPGPNMGK	3	-1.0438	2
P35555	2709	S	Fibrillin-1	FBN1	0.716461	6.75849e-12	61.612	GNPEPPVS(0.063)GEMDDNS(0.716)LS(0.219)PEACY(0.001)ECK	4	-1.3415	1
P35555	2702	S	Fibrillin-1	FBN1	0.957983	3.24557e-14	73.361	GNPEPPVS(0.958)GEMDDNS(0.039)LS(0.003)PEACYECK	4	-1.4593	13
P35558	19	S	Phosphoenolpyruvate carboxykinase, cytosolic [GTP]	PCK1	0.999785	1.99227e-07	101.08	VVQGS(1)LDSLPQAVR	3	0.16953	3
P35568	1078	S	Insulin receptor substrate 1	IRS1	1	0.0145245	52.549	VNLS(1)PNR	2	-0.18846	2
P35579	1943	S	Myosin-9	MYH9	1	6.57217e-19	128.06	KGAGDGS(1)DEEVDGKADGAEAK	5	-1.4705	32
P35579	1713	S	Myosin-9	MYH9	0.598084	4.40738e-61	171.56	DELADEIANS(0.598)S(0.402)GK	3	-0.8923	4
P35579	1714	S	Myosin-9	MYH9	0.5	4.40738e-61	171.56	DELADEIANS(0.5)S(0.5)GK	3	-0.11743	2
P35580	1975	S	Myosin-10	MYH10	0.999952	0.000383083	55.011	TSDVNETQPPQS(1)E	2	-0.4734	2
P35606	859	S	Coatomer subunit beta'	COPB2	0.981622	1.42841e-24	111.58	STAQQELDGKPAS(0.982)PT(0.018)PVIVASHTANK	4	-0.27665	1
P35611	11	T	Alpha-adducin	ADD1	0.499878	0.000174652	64.104	AAVVT(0.5)S(0.5)PPPTTAPHK	4	-0.30087	0
P35611	364	T	Alpha-adducin	ADD1	0.894702	0.00387169	40.941	S(0.032)PGS(0.012)PVGEGT(0.895)GS(0.062)PPK	3	1.2956	1
P35611	12	S	Alpha-adducin	ADD1	0.499878	0.000174652	64.104	AAVVT(0.5)S(0.5)PPPTTAPHK	4	-0.30087	0
P35611	358	S	Alpha-adducin	ADD1	0.999746	3.9972e-47	161.35	SPGS(1)PVGEGTGSPPK	2	-0.14947	15
P35612	533	T	Beta-adducin	ADD2	0.37845	0.00162245	50.222	S(0.308)PS(0.308)T(0.378)ES(0.005)QLMSK	3	0.46496	0
P35612	530	S	Beta-adducin	ADD2	0.463269	8.18118e-05	74.987	S(0.463)PS(0.463)T(0.073)ESQLMSK	3	1.2137	0
P35612	532	S	Beta-adducin	ADD2	0.463269	8.18118e-05	74.987	S(0.463)PS(0.463)T(0.073)ESQLMSK	3	1.2137	0
P35658	656	S	Nuclear pore complex protein Nup214	NUP214	0.443774	0.000108288	61.477	S(0.002)AQGS(0.11)S(0.444)S(0.444)PVPSMVQK	3	2.338	0
P35658	670	T	Nuclear pore complex protein Nup214	NUP214	1	0.0360753	51.066	IT(1)PPAAK	3	0.8494	1
P35658	437	T	Nuclear pore complex protein Nup214	NUP214	0.924792	9.71174e-05	67.396	S(0.113)PGS(0.644)T(0.194)PT(0.109)T(0.925)PT(0.011)S(0.003)S(0.001)QAPQK	3	0.48545	5
P35658	657	S	Nuclear pore complex protein Nup214	NUP214	0.775469	0.000108288	69.081	S(0.005)AQGS(0.05)S(0.168)S(0.775)PVPS(0.002)MVQK	3	-0.69184	2
P35658	433	S	Nuclear pore complex protein Nup214	NUP214	0.650996	9.71174e-05	67.396	S(0.135)PGS(0.651)T(0.231)PT(0.245)T(0.712)PT(0.018)S(0.006)S(0.002)QAPQK	3	0.18229	3
P35658	678	S	Nuclear pore complex protein Nup214	NUP214	1	0.000291094	50.178	PGS(1)PQAK	3	0.28015	2
P35658	430	S	Nuclear pore complex protein Nup214	NUP214	0.841255	4.65139e-05	70.114	S(0.841)PGS(0.128)T(0.029)PT(0.002)TPTSSQAPQK	3	0.81506	4
P35659	306	S	Protein DEK	DEK	0.996081	2.26255e-06	89.468	KES(0.879)ES(0.126)EDS(0.996)S(0.999)DDEPLIK	3	-0.41639	11
P35659	307	S	Protein DEK	DEK	0.998771	2.26255e-06	89.468	ESES(0.006)EDS(0.995)S(0.999)DDEPLIK	3	0.19618	11
P35659	301	S	Protein DEK	DEK	0.920408	0.000148032	63.225	KES(0.92)ES(0.07)EDS(0.505)S(0.505)DDEPLIK	4	0.62483	2
P35670	348	S	Copper-transporting ATPase 2	ATP7B	0.779478	1.0235e-13	117.08	SS(0.001)S(0.001)S(0.003)HS(0.215)PGS(0.779)PPR	2	-0.12994	2
P35670	345	S	Copper-transporting ATPase 2	ATP7B	0.980511	0.000158382	81.185	S(0.002)S(0.002)S(0.002)S(0.01)HS(0.981)PGS(0.003)PPR	3	1.1736	5
P35680	75	S	Hepatocyte nuclear factor 1-beta	HNF1B	0.771175	3.20495e-09	60.95	GRLS(0.771)GDEGS(0.228)EDGDDY(0.001)DTPPILK	3	0.25988	1
P35712	454	S	Transcription factor SOX-6	SOX6	0.76519	0.00538823	49.448	T(0.235)S(0.765)PVNLPNK	2	0.16944	1
P35749	1954	S	Myosin-11	MYH11	0.996863	0.000353168	52.185	VIENADGS(0.997)EEET(0.002)DT(0.001)R	2	-0.4763	3
P36021	80	T	Monocarboxylate transporter 8	SLC16A2	0.999287	0.000802079	70.47	VHEPEPT(0.999)PT(0.001)VETR	3	-0.5291	4
P36507	394	T	Dual specificity mitogen-activated protein kinase kinase 2	MAP2K2	0.996698	0.00760297	54.27	LNQPGT(0.997)PT(0.003)R	2	0.053253	5
P36542	146	S	ATP synthase subunit gamma, mitochondrial	ATP5F1C	0.686879	0.000548588	51.939	T(0.313)HS(0.687)DQFLVAFK	3	-0.036365	1
P36578	295	S	60S ribosomal protein L4	RPL4	1	0.00383269	44.564	ILKS(1)PEIQR	3	0.27417	1
P36871	357	T	Phosphoglucomutase-1	PGM1	0.991595	0.000990757	64.121	IALYET(0.008)PT(0.992)GWK	3	2.7533	2
P36871	19	T	Phosphoglucomutase-1	PGM1	0.94093	0.000167832	72.801	TQAY(0.001)QDQKPGT(0.941)S(0.058)GLR	3	-0.037774	3
P36871	507	T	Phosphoglucomutase-1	PGM1	0.849753	9.91035e-05	89.466	LS(0.001)GT(0.85)GS(0.023)AGAT(0.126)IR	2	-0.33434	3
P36871	505	S	Phosphoglucomutase-1	PGM1	0.99397	1.21571e-12	109.64	LS(0.994)GT(0.005)GS(0.001)AGATIR	2	2.0489	8
P36873	311	T	Serine/threonine-protein phosphatase PP1-gamma catalytic subunit	PPP1CC	0.793473	0.00175054	40.278	KPNAT(0.207)RPVT(0.793)PPR	3	0.52631	1
P36915	50	T	Guanine nucleotide-binding protein-like 1	GNL1	0.483601	3.75688e-14	109.65	EEQT(0.024)DT(0.484)S(0.484)DGES(0.008)VT(0.001)HHIR	3	0.54219	0
P36915	51	S	Guanine nucleotide-binding protein-like 1	GNL1	0.853937	6.11629e-19	122.18	REEQTDT(0.146)S(0.854)DGESVTHHIR	3	0.10413	9
P37288	278	S	Vasopressin V1a receptor	AVPR1A	0.754336	0.000194224	58.32	GFLLAPCVS(0.246)S(0.754)VK	3	0.42715	1
P37802	163	S	Transgelin-2	TAGLN2	1	2.23123e-27	138.28	NFS(1)DNQLQEGK	3	1.0237	16
P37837	237	S	Transaldolase	TALDO1	0.999382	0.000720608	60	T(0.001)IVMGAS(0.999)FR	3	-0.22539	3
P38117	226	S	Electron transfer flavoprotein subunit beta	ETFB	0.994607	0.000128972	62.287	LS(0.005)VIS(0.995)VEDPPQR	3	-0.6842	4
P38432	568	S	Coilin	COIL	0.550677	0.000161301	75.911	LIIES(0.448)PS(0.551)NT(0.001)SSTEPA	2	0.15102	3
P38432	566	S	Coilin	COIL	0.972949	1.37855e-05	92.38	LIIES(0.973)PS(0.027)NTSSTEPA	2	1.3004	14
P38646	627	S	Stress-70 protein, mitochondrial	HSPA9	0.982077	0.0122924	42.317	KDS(0.982)ET(0.018)GENIR	3	-1.258	1
P39656	312	S	Dolichyl-diphosphooligosaccharide--protein glycosyltransferase 48 kDa subunit	DDOST	1	0.00231053	60.064	VGPVS(1)HHR	3	0.89333	1
P39687	15	T	Acidic leucine-rich nuclear phosphoprotein 32 family member A	ANP32A	0.997	0.00324861	59.908	NRT(0.997)PS(0.003)DVK	2	0.44202	5
P40123	312	S	Adenylyl cyclase-associated protein 2	CAP2	0.956543	0.000836831	58.172	SHTPSPT(0.043)S(0.957)PK	3	0.67767	5
P40123	309	S	Adenylyl cyclase-associated protein 2	CAP2	0.961319	0.00056745	63.473	S(0.001)HT(0.034)PS(0.961)PT(0.003)SPK	3	0.11125	3
P40123	311	T	Adenylyl cyclase-associated protein 2	CAP2	0.799406	0.00475748	55.776	SHT(0.009)PS(0.039)PT(0.799)S(0.152)PK	3	0.40845	1
P40189	667	S	Interleukin-6 receptor subunit beta	IL6ST	0.989636	9.89966e-05	71.531	SHIAQWS(0.99)PHT(0.01)PPR	4	-0.087847	2
P40189	670	T	Interleukin-6 receptor subunit beta	IL6ST	0.994427	0.000687409	77.191	SHIAQWS(0.006)PHT(0.994)PPR	4	-0.27801	3
P40222	514	S	Alpha-taxilin	TXLNA	0.866404	0.000218444	82.59	RPEGPGAQAPS(0.866)S(0.134)PR	3	-0.088211	7
P40222	515	S	Alpha-taxilin	TXLNA	0.956034	1.70233e-07	103.75	RPEGPGAQAPS(0.044)S(0.956)PR	3	-0.38024	9
P40306	230	S	Proteasome subunit beta type-10	PSMB10	0.695977	0.00529796	46.069	T(0.034)LS(0.162)S(0.696)PT(0.109)EPVKR	3	0.34957	1
P40763	705	Y	Signal transducer and activator of transcription 3	STAT3	1	1.27086e-24	127.32	YCRPESQEHPEADPGSAAPY(1)LK	4	0.25769	3
P40818	718	S	Ubiquitin carboxyl-terminal hydrolase 8	USP8	0.834637	2.40366e-46	159.26	S(0.146)YS(0.835)S(0.019)PDITQAIQEEEK	3	0.31516	3
P40818	716	S	Ubiquitin carboxyl-terminal hydrolase 8	USP8	0.446263	1.29059e-05	79.88	S(0.446)YS(0.446)S(0.107)PDITQAIQEEEK	3	0.53127	0
P40818	641	S	Ubiquitin carboxyl-terminal hydrolase 8	USP8	1	0.00681123	45.565	ARS(1)EEMGR	3	1.1619	2
P40818	719	S	Ubiquitin carboxyl-terminal hydrolase 8	USP8	0.840063	2.40366e-46	159.26	S(0.039)YS(0.12)S(0.84)PDIT(0.001)QAIQEEEK	3	0.18425	1
P40855	66	S	Peroxisomal biogenesis factor 19	PEX19	1	0.00270857	59.116	DALFAS(1)QEK	2	-0.60789	2
P40925	241	S	Malate dehydrogenase, cytoplasmic	MDH1	0.944525	0.0008466	74.475	KLS(0.945)S(0.055)AMSAAK	3	-0.35268	2
P41208	20	S	Centrin-2	CETN2	0.999993	4.28619e-26	130.27	MS(1)PKPELTEEQK	3	-0.30656	17
P41212	213	S	Transcription factor ETV6	ETV6	1	0.0252891	51.436	RLS(1)PAER	3	-0.041319	3
P41227	186	S	N-alpha-acetyltransferase 10	NAA10	0.952907	0.000528145	55.755	GNS(0.953)PPS(0.02)S(0.027)GEACR	2	-0.30126	2
P41235	436	S	Hepatocyte nuclear factor 4-alpha	HNF4A	0.948835	8.32626e-07	46.065	GQAAT(0.004)PET(0.032)PQPS(0.949)PPGGS(0.006)GS(0.007)EPY(0.002)K	3	-0.18327	1
P41252	1049	S	Isoleucine--tRNA ligase, cytoplasmic	IARS	0.641141	0.000135506	60.489	APLKPY(0.002)PVS(0.357)PS(0.641)DK	3	-1.5655	2
P41252	1047	S	Isoleucine--tRNA ligase, cytoplasmic	IARS	0.960096	0.000124999	62.055	APLKPYPVS(0.96)PS(0.04)DK	3	0.31143	3
P41279	141	S	Mitogen-activated protein kinase kinase kinase 8	MAP3K8	1	0.000488833	79.492	NIGS(1)DFIPR	2	-0.74852	4
P42166	74	T	Lamina-associated polypeptide 2, isoform alpha	TMPO	0.99991	5.91603e-29	117.94	GPPDFSSDEEREPT(1)PVLGSGAAAAGR	3	-0.47909	11
P42166	67	S	Lamina-associated polypeptide 2, isoform alpha	TMPO	0.999971	6.37625e-29	118	GPPDFS(1)S(1)DEEREPTPVLGSGAAAAGR	3	0.27445	6
P42166	354	S	Lamina-associated polypeptide 2, isoform alpha	TMPO	0.825591	7.91052e-05	80.632	SHISDQS(0.002)PLS(0.826)S(0.173)K	3	2.1507	1
P42166	66	S	Lamina-associated polypeptide 2, isoform alpha	TMPO	0.999963	6.37625e-29	118	GPPDFS(1)S(1)DEEREPTPVLGSGAAAAGR	3	0.27445	7
P42345	1262	T	Serine/threonine-protein kinase mTOR	MTOR	0.569125	0.000194112	75.819	LHVS(0.431)T(0.569)INLQK	4	-0.72895	2
P42345	1261	S	Serine/threonine-protein kinase mTOR	MTOR	0.889212	2.86549e-08	96.229	LHVS(0.889)T(0.111)INLQK	3	-0.086765	5
P42356	1424	S	Phosphatidylinositol 4-kinase alpha	PI4KA	0.801717	0.000168201	56.304	YLT(0.198)AS(0.802)QLVPPDNQDTR	3	0.44263	1
P42357	654	S	Histidine ammonia-lyase	HAL	1	0.0089333	60.895	IPES(1)EDL	2	0.36388	2
P42566	814	S	Epidermal growth factor receptor substrate 15	EPS15	1	1.66512e-05	86.453	LNDPFQPFPGNDS(1)PK	3	-0.15742	4
P42566	796	S	Epidermal growth factor receptor substrate 15	EPS15	1	0.00363612	65.627	LDS(1)PDPFK	2	0.64809	10
P42677	11	S	40S ribosomal protein S27	RPS27	1	1.57463e-05	83.204	DLLHPS(1)PEEEK	3	0.038061	6
P42685	40	S	Tyrosine-protein kinase FRK	FRK	0.735891	9.13805e-05	57.484	STVIENPGALCS(0.264)PQS(0.736)QR	3	-1.05	1
P42685	178	T	Tyrosine-protein kinase FRK	FRK	1	1.60835e-18	125.82	LDEGGFFLT(1)R	2	-0.59423	2
P42685	37	S	Tyrosine-protein kinase FRK	FRK	0.916059	7.61676e-05	51.827	STVIENPGALCS(0.916)PQS(0.084)QR	3	-0.1276	1
P42858	1874	S	Huntingtin	HTT	0.986185	2.76279e-06	73.672	LLS(0.014)PQMS(0.986)GEEEDSDLAAK	3	0.31752	3
P42858	1862	S	Huntingtin	HTT	0.99812	0.00322835	72.531	RHS(0.998)LS(0.002)STK	4	0.61686	3
P43121	606	S	Cell surface glycoprotein MUC18	MCAM	1	5.33199e-13	115.29	S(1)ELVVEVK	2	0.34777	6
P43243	596	S	Matrin-3	MATR3	0.4994	0.0356025	40.352	S(0.499)Y(0.001)S(0.499)PDGK	2	0.67149	0
P43243	598	S	Matrin-3	MATR3	0.994651	8.03298e-05	83.891	S(0.005)Y(0.001)S(0.995)PDGK	2	-0.32482	10
P43243	208	S	Matrin-3	MATR3	0.994002	3.81207e-05	86.803	S(0.994)QES(0.001)GY(0.001)Y(0.004)DR	2	0.14701	2
P43243	188	S	Matrin-3	MATR3	1	1.62537e-38	143.27	RDS(1)FDDR	3	0.16744	9
P43243	604	S	Matrin-3	MATR3	0.824246	8.03298e-05	83.891	S(0.143)YS(0.856)PDGKES(0.824)PS(0.176)DK	3	0.99286	2
P43307	281	S	Translocon-associated protein subunit alpha	SSR1	0.999932	0.0123678	59.931	RS(1)VGSDE	2	-0.24039	1
P43487	60	S	Ran-specific GTPase-activating protein	RANBP1	1	4.8828e-09	102.64	FAS(1)ENDLPEWK	2	0.43985	4
P43487	188	S	Ran-specific GTPase-activating protein	RANBP1	1	0.0120398	56.258	LEALS(1)VK	2	1.0722	1
P43490	398	S	Nicotinamide phosphoribosyltransferase	NAMPT	1	0.00139836	78.342	DLLNCS(1)FK	2	-0.66804	2
P45973	11	S	Chromobox protein homolog 5	CBX5	0.428701	4.35724e-13	114.55	T(0.071)ADS(0.429)S(0.429)S(0.071)SEDEEEYVVEK	3	-0.39677	0
P45973	13	S	Chromobox protein homolog 5	CBX5	0.451641	3.38198e-05	71.592	T(0.003)ADS(0.015)S(0.079)S(0.452)S(0.452)EDEEEYVVEK	3	0.18491	0
P45973	12	S	Chromobox protein homolog 5	CBX5	0.428701	4.35724e-13	114.55	T(0.071)ADS(0.429)S(0.429)S(0.071)SEDEEEYVVEK	3	-0.39677	0
P45973	14	S	Chromobox protein homolog 5	CBX5	0.888752	9.52218e-36	149.47	TADS(0.001)S(0.011)S(0.098)S(0.889)EDEEEYVVEK	3	-0.90399	1
P45974	785	S	Ubiquitin carboxyl-terminal hydrolase 5	USP5	0.879575	0.000516489	45.618	S(0.016)AADS(0.052)IS(0.88)ES(0.052)VPVGPK	3	-0.18447	1
P45985	80	S	Dual specificity mitogen-activated protein kinase kinase 4	MAP2K4	0.980786	0.00188955	65.179	T(0.001)HS(0.981)IES(0.014)S(0.004)GK	2	1.2027	1
P46019	1046	T	Phosphorylase b kinase regulatory subunit alpha, liver isoform	PHKA2	0.470843	5.69822e-15	91.416	S(0.001)S(0.001)T(0.004)PS(0.085)S(0.399)PT(0.471)GT(0.03)S(0.008)S(0.002)SDSGGHHIGWGER	3	-0.37936	0
P46019	1044	S	Phosphorylase b kinase regulatory subunit alpha, liver isoform	PHKA2	0.897965	1.03719e-29	128.03	S(0.002)S(0.002)T(0.009)PS(0.055)S(0.898)PT(0.031)GT(0.002)S(0.001)SSDSGGHHIGWGER	3	-0.20066	4
P46019	729	S	Phosphorylase b kinase regulatory subunit alpha, liver isoform	PHKA2	0.947078	0.000174965	61.87	S(0.947)LNLVDS(0.053)PQPLLEK	3	-0.41862	1
P46063	597	S	ATP-dependent DNA helicase Q1	RECQL	0.999946	0.00693684	64.927	STQNS(1)FR	2	-1.4136	1
P46100	849	S	Transcriptional regulator ATRX	ATRX	0.999892	0.00158305	46.249	DFDS(1)S(1)EDEKHSK	3	-0.48086	1
P46100	1995	S	Transcriptional regulator ATRX	ATRX	0.586716	0.00106788	57.41	AT(0.012)S(0.043)S(0.162)S(0.782)NPS(0.587)S(0.414)PAPDWYK	3	-0.16687	3
P46100	1527	S	Transcriptional regulator ATRX	ATRX	0.986089	0.000313749	51.771	EVIEIEDAS(0.986)PT(0.014)K	3	1.8033	2
P46100	850	S	Transcriptional regulator ATRX	ATRX	0.999779	0.00158305	46.249	DFDS(1)S(1)EDEKHSK	3	-0.48086	1
P46100	1992	S	Transcriptional regulator ATRX	ATRX	0.781798	0.00106788	62.002	AT(0.012)S(0.043)S(0.162)S(0.782)NPS(0.587)S(0.414)PAPDWYK	3	-0.16687	4
P46100	1352	S	Transcriptional regulator ATRX	ATRX	0.999792	0.018489	46.892	LT(0.013)VS(0.987)DGES(1)GEEK	2	1.494	1
P46100	1348	S	Transcriptional regulator ATRX	ATRX	0.997964	0.000355569	70.197	LT(0.002)VS(0.998)DGESGEEK	2	-3.252	2
P46100	1996	S	Transcriptional regulator ATRX	ATRX	0.75771	0.00125075	62.002	AT(0.013)S(0.042)S(0.158)S(0.72)NPS(0.309)S(0.758)PAPDWYK	3	-0.46703	1
P46108	40	S	Adapter molecule crk	CRK	0.483106	1.98491e-06	76.492	DS(0.483)S(0.409)T(0.088)S(0.02)PGDYVLSVSENSR	3	-0.4016	0
P46108	41	S	Adapter molecule crk	CRK	0.71798	2.64834e-19	118.54	DS(0.139)S(0.718)T(0.139)S(0.005)PGDYVLSVSENSR	3	-0.18488	1
P46379	1081	S	Large proline-rich protein BAG6	BAG6	0.795868	0.00647152	44.564	PLT(0.201)S(0.796)PES(0.003)LSR	2	0.54817	1
P46379	964	S	Large proline-rich protein BAG6	BAG6	1	0.00684074	65.224	AS(1)PEPQR	2	0.76247	9
P46379	113	S	Large proline-rich protein BAG6	BAG6	0.614492	1.68642e-26	75.536	APPQTHLPSGAS(0.003)S(0.008)GT(0.008)GS(0.024)AS(0.075)AT(0.075)HGGGS(0.614)PPGT(0.192)R	4	-0.03525	1
P46459	739	S	Vesicle-fusing ATPase	NSF	1	0.00730388	42.976	EEGAS(1)PLDFD	2	0.71236	1
P46779	91	S	60S ribosomal protein L28	RPL28	0.842195	0.0307785	42.19	AT(0.111)LS(0.842)S(0.047)IR	2	0.72506	1
P46783	146	S	40S ribosomal protein S10	RPS10	0.913582	0.000513695	53.033	AEAGAGS(0.914)AT(0.086)EFQFR	3	-0.56232	2
P46821	1792	S	Microtubule-associated protein 1B	MAP1B	0.552938	1.4118e-08	92.563	ES(0.553)S(0.447)PLYSPTFSDSTSAVK	3	0.20928	3
P46821	1818	S	Microtubule-associated protein 1B	MAP1B	0.594443	2.98955e-10	71.418	TAT(0.001)CHS(0.06)S(0.275)S(0.594)S(0.068)PPIDAASAEPYGFR	3	0.30076	1
P46821	1949	T	Microtubule-associated protein 1B	MAP1B	0.999594	9.10856e-05	90.561	T(1)PEEGGYSYDISEK	3	-0.24507	3
P46821	1919	S	Microtubule-associated protein 1B	MAP1B	0.557508	6.50119e-13	111.4	T(0.018)T(0.018)KS(0.057)PS(0.349)DS(0.558)GYSYETIGK	4	-0.16752	1
P46821	1793	S	Microtubule-associated protein 1B	MAP1B	0.797366	4.60384e-08	84.975	ES(0.201)S(0.797)PLYSPT(0.001)FSDSTSAVK	3	0.42985	2
P46821	831	S	Microtubule-associated protein 1B	MAP1B	0.999038	6.56053e-05	77.894	S(0.001)LMS(0.999)S(1)PEDLTK	2	-0.49516	16
P46821	1378	S	Microtubule-associated protein 1B	MAP1B	0.764918	5.81213e-06	49.66	AS(0.225)VS(0.765)PMDEPVPDS(0.009)ES(0.001)PIEK	3	0.68013	1
P46821	1917	S	Microtubule-associated protein 1B	MAP1B	0.530659	0.000173103	56.514	S(0.446)PS(0.531)DS(0.023)GYSYETIGK	3	0.21611	1
P46821	1852	S	Microtubule-associated protein 1B	MAP1B	0.875612	1.56182e-05	87.568	DLS(0.876)T(0.124)PGLEK	3	0.41745	5
P46821	970	S	Microtubule-associated protein 1B	MAP1B	0.953826	0.000168137	67.019	HS(0.954)PT(0.046)EDEESAK	3	-4.2716	2
P46821	1427	S	Microtubule-associated protein 1B	MAP1B	1	0.00154748	68.355	GAES(1)PFEEK	2	1.6836	3
P46821	832	S	Microtubule-associated protein 1B	MAP1B	0.999812	1.54971e-06	92.856	S(0.001)LMS(0.999)S(1)PEDLTK	2	-0.49516	23
P46821	1819	S	Microtubule-associated protein 1B	MAP1B	0.489521	1.20986e-12	91.618	TATCHS(0.018)S(0.083)S(0.409)S(0.49)PPIDAASAEPYGFR	3	-0.83361	0
P46821	1797	S	Microtubule-associated protein 1B	MAP1B	0.820122	7.11943e-14	108.71	ES(0.001)S(0.001)PLYS(0.82)PT(0.178)FSDSTSAVK	3	-1.0099	1
P46937	109	S	Transcriptional coactivator YAP1	YAP1	0.758545	2.77493e-19	118.05	QAS(0.759)T(0.241)DAGTAGALTPQHVR	3	0.29966	4
P46937	382	S	Transcriptional coactivator YAP1	YAP1	0.926811	1.86888e-20	123.36	TMT(0.001)T(0.004)NS(0.068)S(0.927)DPFLNSGTYHSR	3	-0.49988	9
P46937	381	S	Transcriptional coactivator YAP1	YAP1	0.521057	5.01112e-10	94.259	T(0.006)MT(0.023)T(0.098)NS(0.521)S(0.353)DPFLNSGTYHSR	3	0.74376	1
P46937	110	T	Transcriptional coactivator YAP1	YAP1	0.830559	3.91087e-09	97.059	QAS(0.168)T(0.831)DAGT(0.001)AGALTPQHVR	3	-0.13712	3
P46939	833	S	Utrophin	UTRN	0.9877	0.0104066	46.819	QS(0.988)LPS(0.012)LK	3	-0.089794	2
P46939	2223	S	Utrophin	UTRN	0.832353	6.35422e-13	113.52	T(0.167)S(0.832)EISIPADLDK	2	0.68594	2
P46939	825	S	Utrophin	UTRN	0.909782	0.00168686	52.126	HT(0.084)S(0.91)IS(0.006)ESSR	3	0.22699	1
P46939	2222	T	Utrophin	UTRN	0.490152	0.000722001	61.23	T(0.49)S(0.49)EIS(0.02)IPADLDK	3	-0.023407	0
P46940	330	S	Ras GTPase-activating-like protein IQGAP1	IQGAP1	1	0.0015198	61.11	ALQS(1)PALGLR	2	-0.043914	1
P47871	456	S	Glucagon receptor	GCGR	0.998233	2.9948e-11	98.3	GGGS(0.998)QDS(0.002)SAETPLAGGLPR	3	0.14493	2
P47871	437	S	Glucagon receptor	GCGR	0.717226	0.00026379	54.09	AS(0.141)S(0.717)S(0.141)PGHGPPSK	3	-2.2646	1
P47871	436	S	Glucagon receptor	GCGR	0.372877	0.000617475	48.527	AS(0.373)S(0.313)S(0.313)PGHGPPSK	3	-0.35813	0
P47871	438	S	Glucagon receptor	GCGR	0.453803	0.000289494	52.527	AS(0.092)S(0.454)S(0.454)PGHGPPSK	3	-0.1423	0
P47985	99	S	Cytochrome b-c1 complex subunit Rieske, mitochondrial	UQCRFS1	0.964819	0.00122878	79.201	LEVLDS(0.965)T(0.035)K	2	0.35091	2
P48444	493	S	Coatomer subunit delta	ARCN1	0.999997	9.8983e-05	79.652	VTQVDGNS(1)PVR	2	-0.030152	1
P48634	808	S	Protein PRRC2A	PRRC2A	0.865712	0.0181821	49.933	PLT(0.134)S(0.866)PLR	2	-0.31239	1
P48634	350	S	Protein PRRC2A	PRRC2A	1	2.60512e-09	72.573	LKFS(1)DEEDGRDS(1)DEEGAEGHR	4	0.58485	2
P48634	1219	S	Protein PRRC2A	PRRC2A	1	2.80857e-13	113.69	LIPGPLS(1)PVAR	2	0.069049	2
P48634	342	S	Protein PRRC2A	PRRC2A	1	2.60512e-09	72.573	LKFS(1)DEEDGRDS(1)DEEGAEGHR	4	0.58485	2
P48634	380	S	Protein PRRC2A	PRRC2A	0.791467	0.000667122	52.862	KGNS(0.791)PNS(0.208)EPPT(0.001)PK	3	-0.8373	3
P48637	415	S	Glutathione synthetase	GSS	1	1.61801e-05	50.752	IEPEPFENCLLRPGS(1)PAR	3	0.52889	1
P48651	442	S	Phosphatidylserine synthase 1	PTDSS1	0.998268	4.40002e-06	51.473	GS(0.002)EDS(0.998)PPK	2	0.19929	4
P48681	578	S	Nestin	NES	1	1.36705e-06	102.87	S(1)LEEDLETLK	2	0.20415	2
P48681	680	S	Nestin	NES	1	3.81509e-24	124.82	ENQEPLRS(1)PEVGDEEALRPLTK	5	0.58239	2
P48681	471	S	Nestin	NES	0.965298	2.47348e-21	84.903	QEASTGQSPEDHASLAPPLS(0.965)PDHS(0.026)S(0.008)LEAK	5	-0.081064	1
P48681	768	S	Nestin	NES	1	5.82882e-14	117.65	S(1)LGEQDQMTLRPPEK	4	-0.049222	27
P48728	334	S	Aminomethyltransferase, mitochondrial	AMT	0.999997	0.000143341	67.326	AHS(1)PILNMEGTK	3	0.77428	1
P48960	817	T	CD97 antigen	CD97	0.477582	6.86956e-05	74.141	YSEFTS(0.001)T(0.015)T(0.478)S(0.478)GT(0.029)GHNQTR	3	-0.11078	0
P48960	818	S	CD97 antigen	CD97	0.477582	6.86956e-05	74.141	YSEFTS(0.001)T(0.015)T(0.478)S(0.478)GT(0.029)GHNQTR	3	-0.11078	0
P49023	84	S	Paxillin	PXN	0.411884	6.66283e-06	54.225	FIHQQPQS(0.113)S(0.412)S(0.412)PVY(0.057)GS(0.005)S(0.001)AK	4	1.5101	0
P49023	302	S	Paxillin	PXN	0.5	8.07791e-07	86.8	S(0.5)S(0.5)PGGQDEGGFMAQGK	3	-1.208	5
P49023	85	S	Paxillin	PXN	0.411884	6.66283e-06	54.225	FIHQQPQS(0.113)S(0.412)S(0.412)PVY(0.057)GS(0.005)S(0.001)AK	4	1.5101	0
P49023	303	S	Paxillin	PXN	0.5	8.07791e-07	86.8	S(0.5)S(0.5)PGGQDEGGFMAQGK	3	-1.208	5
P49023	258	S	Paxillin	PXN	0.99079	0.0125392	47.971	IS(0.991)AS(0.006)S(0.003)ATR	2	0.038271	2
P49189	3	T	4-trimethylaminobutyraldehyde dehydrogenase	ALDH9A1	0.418322	0.000709395	74.271	S(0.305)T(0.418)GT(0.276)FVVSQPLNYR	3	0.063017	0
P49321	421	S	Nuclear autoantigenic sperm protein	NASP	0.999986	0.000507341	72.2	LVPS(1)QEETK	3	0.81885	1
P49321	726	S	Nuclear autoantigenic sperm protein	NASP	1	0.000403677	75.819	RKPEEES(1)PR	3	-0.34705	5
P49326	401	S	Dimethylaniline monooxygenase [N-oxide-forming] 5	FMO5	0.784957	0.000104813	65.477	T(0.156)LPS(0.785)QS(0.059)EMMAEISK	3	-0.27023	1
P49326	280	S	Dimethylaniline monooxygenase [N-oxide-forming] 5	FMO5	0.968511	0.000466542	46.494	ALS(0.969)QHPT(0.031)LNDDLPNR	3	-0.11117	1
P49326	54	S	Dimethylaniline monooxygenase [N-oxide-forming] 5	FMO5	0.999884	0.000164164	67.645	FQENPEEGRAS(1)IYK	3	0.45153	1
P49327	1183	S	Fatty acid synthase	FASN	1	0.0320212	41.427	LLS(1)AACR	2	0.31122	2
P49327	207	S	Fatty acid synthase	FASN	0.999943	0.00013348	70.089	LGMLS(1)PEGTCK	3	-0.3705	3
P49327	211	T	Fatty acid synthase	FASN	0.684312	0.00516975	53.448	LGMLS(0.316)PEGT(0.684)CK	2	-0.994	1
P49354	373	S	Protein farnesyltransferase/geranylgeranyltransferase type-1 subunit alpha	FNTA	0.994994	2.50954e-18	126.16	HS(0.001)T(0.003)ENDS(0.995)PT(0.002)NVQQ	2	-0.4611	7
P49419	84	S	Alpha-aminoadipic semialdehyde dehydrogenase	ALDH7A1	0.995826	0.000134324	61.962	QAS(0.996)VADY(0.004)EETVK	3	0.11835	1
P49585	333	S	Choline-phosphate cytidylyltransferase A	PCYT1A	0.418885	0.0319861	41.448	S(0.325)PS(0.256)PS(0.419)FR	2	0.55395	0
P49585	342	T	Choline-phosphate cytidylyltransferase A	PCYT1A	0.499652	0.00470921	44.925	T(0.5)S(0.5)PPCS(0.001)PANLSR	3	-0.23662	0
P49585	323	S	Choline-phosphate cytidylyltransferase A	PCYT1A	0.669684	0.000466889	85.536	QS(0.91)PS(0.131)S(0.276)S(0.67)PT(0.013)R	2	0.90598	2
P49585	322	S	Choline-phosphate cytidylyltransferase A	PCYT1A	0.597918	0.0259545	61.042	QS(0.921)PS(0.12)S(0.598)S(0.353)PT(0.008)R	2	-0.48346	2
P49585	331	S	Choline-phosphate cytidylyltransferase A	PCYT1A	0.793167	0.0243715	46.129	S(0.196)PS(0.793)PS(0.01)FR	2	0.062113	2
P49585	362	S	Choline-phosphate cytidylyltransferase A	PCYT1A	0.999829	0.00205868	45.28	AAAYDIS(1)EDEED	2	0.31967	1
P49585	319	S	Choline-phosphate cytidylyltransferase A	PCYT1A	0.977251	0.000466889	85.536	QS(0.977)PS(0.189)S(0.179)S(0.634)PT(0.02)R	2	0.63299	4
P49585	329	S	Choline-phosphate cytidylyltransferase A	PCYT1A	0.807017	0.00948366	60.074	S(0.807)PS(0.119)PS(0.074)FR	2	-1.3117	1
P49585	343	S	Choline-phosphate cytidylyltransferase A	PCYT1A	0.499652	0.00470921	44.925	T(0.5)S(0.5)PPCS(0.001)PANLSR	3	-0.23662	0
P49682	350	S	C-X-C chemokine receptor type 3	CXCR3	0.499687	0.0239322	49.715	QPS(0.5)S(0.5)S(0.001)RR	2	-2.3178	0
P49682	349	S	C-X-C chemokine receptor type 3	CXCR3	0.499687	0.0239322	49.715	QPS(0.5)S(0.5)S(0.001)RR	2	-2.3178	0
P49716	191	S	CCAAT/enhancer-binding protein delta	CEBPD	0.999685	0.0010978	49.298	RGPDRGS(1)PEYR	3	-0.47988	1
P49736	27	S	DNA replication licensing factor MCM2	MCM2	0.928003	0.000317737	69.314	GNDPLT(0.002)S(0.07)S(0.928)PGR	2	-0.78559	3
P49736	39	T	DNA replication licensing factor MCM2	MCM2	0.442533	0.00103562	59.248	RTDALT(0.443)S(0.115)S(0.443)PGR	2	0.68863	0
P49736	40	S	DNA replication licensing factor MCM2	MCM2	0.809605	1.69094e-26	131.32	RTDALTS(0.81)S(0.19)PGR	2	-0.054272	1
P49736	139	S	DNA replication licensing factor MCM2	MCM2	1	2.7047e-59	170.61	GLLYDS(1)DEEDEERPAR	2	-0.72054	24
P49736	26	S	DNA replication licensing factor MCM2	MCM2	0.588746	0.00322154	46.282	GNDPLT(0.133)S(0.589)S(0.278)PGR	2	-2.8659	1
P49736	41	S	DNA replication licensing factor MCM2	MCM2	0.995226	2.83111e-27	138.31	RTDALTS(0.005)S(0.995)PGR	2	-0.35149	3
P49748	489	S	Very long-chain specific acyl-CoA dehydrogenase, mitochondrial	ACADVL	0.999976	3.18745e-08	101.53	ELSGLGS(1)ALK	2	-0.46137	1
P49756	677	S	RNA-binding protein 25	RBM25	0.936671	0.000598719	45.618	LGAS(0.063)NS(0.937)PGQPNS(0.001)VK	3	-0.19568	1
P49756	583	S	RNA-binding protein 25	RBM25	1	1.83279e-25	129.11	QEPES(1)EEEEEEKQEKEEK	4	0.98138	5
P49757	636	T	Protein numb homolog	NUMB	0.560551	0.00374705	48.288	T(0.008)NPS(0.425)PT(0.561)NPFS(0.006)S(0.002)DLQK	2	-0.035822	1
P49757	436	T	Protein numb homolog	NUMB	0.881011	0.0046249	53.237	RT(0.881)PS(0.119)EADR	3	-0.52643	2
P49757	634	S	Protein numb homolog	NUMB	0.787153	1.60387e-05	86.8	T(0.031)NPS(0.787)PT(0.182)NPFSSDLQK	3	0.088818	5
P49757	438	S	Protein numb homolog	NUMB	0.775895	0.0124641	53.237	RT(0.224)PS(0.776)EADR	3	-0.5147	1
P49761	215	S	Dual specificity protein kinase CLK3	CLK3	0.996478	0.00849987	70.028	RDS(0.996)DT(0.003)YR	3	0.23358	3
P49761	217	T	Dual specificity protein kinase CLK3	CLK3	0.792531	0.00904294	51.787	RDS(0.131)DT(0.793)Y(0.077)R	3	0.16427	1
P49768	367	S	Presenilin-1	PSEN1	0.768466	2.62326e-06	68.634	AAVQELS(0.047)S(0.185)S(0.768)ILAGEDPEER	3	0.66747	1
P49790	633	S	Nuclear pore complex protein Nup153	NUP153	0.709685	3.1676e-10	98.684	IDSVAAQPT(0.005)AT(0.284)S(0.71)PVVYT(0.001)R	3	0.05722	1
P49790	192	S	Nuclear pore complex protein Nup153	NUP153	0.999906	1.83816e-12	109.07	AS(1)DKDITVSK	4	-0.58193	5
P49792	21	S	E3 SUMO-protein ligase RanBP2	RANBP2	0.480238	0.000446621	48.216	YIASVQGS(0.354)T(0.166)PS(0.48)PR	3	-0.36818	0
P49792	2454	S	E3 SUMO-protein ligase RanBP2	RANBP2	0.999956	0.000782008	70.563	DSLITPHVS(1)R	2	0.82353	1
P49792	2251	S	E3 SUMO-protein ligase RanBP2	RANBP2	0.822534	7.2856e-65	171.29	EDALDDSVSSSSVHAS(0.007)PLAS(0.171)S(0.823)PVR	3	-0.090995	2
P49792	2250	S	E3 SUMO-protein ligase RanBP2	RANBP2	0.614541	7.2856e-65	171.29	EDALDDSVSSSSVHASPLAS(0.615)S(0.385)PVR	3	-0.17158	1
P49792	3207	S	E3 SUMO-protein ligase RanBP2	RANBP2	0.999758	0.00612416	57.532	IESFGS(1)PK	2	0.26332	2
P49792	837	S	E3 SUMO-protein ligase RanBP2	RANBP2	0.992565	5.12057e-06	85.976	LNSS(0.001)NS(0.007)AS(0.993)PHR	2	0.48384	1
P49792	788	S	E3 SUMO-protein ligase RanBP2	RANBP2	0.981709	0.0119357	46.001	Y(0.001)S(0.001)LS(0.982)PS(0.017)K	3	-0.31457	2
P49792	1399	T	E3 SUMO-protein ligase RanBP2	RANBP2	0.861085	0.0108206	61.48	T(0.861)S(0.139)PENVQDR	2	1.9693	1
P49792	2246	S	E3 SUMO-protein ligase RanBP2	RANBP2	0.422882	1.48163e-07	46.412	EDALDDS(0.001)VS(0.001)S(0.001)S(0.001)S(0.001)VHAS(0.423)PLAS(0.287)S(0.287)PVRK	5	0.14567	0
P49792	2280	S	E3 SUMO-protein ligase RanBP2	RANBP2	0.887837	1.97549e-05	81.904	SALS(0.001)PS(0.111)KS(0.888)PAK	4	0.8787	2
P49792	2450	T	E3 SUMO-protein ligase RanBP2	RANBP2	0.996299	0.0125467	46.069	DS(0.003)LIT(0.996)PHVS(0.001)R	3	-0.16758	1
P49792	1954	T	E3 SUMO-protein ligase RanBP2	RANBP2	0.357357	0.00107758	48.585	S(0.357)T(0.357)S(0.285)GEGFQFGK	3	1.3658	0
P49792	1955	S	E3 SUMO-protein ligase RanBP2	RANBP2	0.936336	0.000808225	50.286	S(0.03)T(0.034)S(0.936)GEGFQFGK	2	0.22878	2
P49792	2805	S	E3 SUMO-protein ligase RanBP2	RANBP2	0.469434	1.27469e-08	81.65	S(0.005)IS(0.323)S(0.469)PS(0.152)VS(0.022)S(0.022)ET(0.005)MDKPVDLSTR	3	-0.47012	0
P49792	779	T	E3 SUMO-protein ligase RanBP2	RANBP2	0.58804	0.0153362	55.37	HS(0.086)T(0.588)PS(0.3)PT(0.026)R	3	0.66665	3
P49792	1400	S	E3 SUMO-protein ligase RanBP2	RANBP2	0.824153	0.00430566	51.135	T(0.176)S(0.824)PENVQDR	2	0.39017	1
P49792	781	S	E3 SUMO-protein ligase RanBP2	RANBP2	0.961628	0.00299459	56.043	HS(0.001)T(0.022)PS(0.962)PT(0.015)R	3	0.16413	4
P49792	2804	S	E3 SUMO-protein ligase RanBP2	RANBP2	0.692745	2.983e-10	83.992	S(0.008)IS(0.693)S(0.178)PS(0.116)VS(0.002)S(0.002)ET(0.001)MDKPVDLSTR	3	-0.083495	1
P49792	1953	S	E3 SUMO-protein ligase RanBP2	RANBP2	0.357357	0.00107758	48.585	S(0.357)T(0.357)S(0.285)GEGFQFGK	3	1.3658	0
P49795	215	S	Regulator of G-protein signaling 19	RGS19	0.516472	0.00051839	51.03	ALLLQGPS(0.002)QS(0.241)S(0.241)S(0.516)EA	2	-0.28085	1
P49795	214	S	Regulator of G-protein signaling 19	RGS19	0.332234	0.00102055	47.712	ALLLQGPS(0.003)QS(0.332)S(0.332)S(0.332)EA	2	0.072578	0
P49795	213	S	Regulator of G-protein signaling 19	RGS19	0.332234	0.00102055	47.712	ALLLQGPS(0.003)QS(0.332)S(0.332)S(0.332)EA	2	0.072578	0
P49815	1411	S	Tuberin	TSC2	1	0.000232186	62.357	ADVGRLS(1)PEVK	3	0.58141	1
P49841	216	Y	Glycogen synthase kinase-3 beta	GSK3B	0.996049	2.87886e-06	91.313	GEPNVS(0.004)Y(0.996)ICSR	3	-0.5379	13
P49915	332	S	GMP synthase [glutamine-hydrolyzing]	GMPS	0.941772	0.000201054	73.386	TLNMT(0.002)T(0.057)S(0.942)PEEK	2	1.2319	4
P49915	331	T	GMP synthase [glutamine-hydrolyzing]	GMPS	0.472943	0.00320605	51.286	T(0.003)LNMT(0.051)T(0.473)S(0.473)PEEK	3	0.18362	0
P49916	209	T	DNA ligase 3	LIG3	0.573653	0.00778587	47.037	LT(0.001)T(0.003)T(0.01)GQVT(0.574)S(0.413)PVK	2	-0.65173	1
P49916	210	S	DNA ligase 3	LIG3	0.815223	0.000157549	60.55	LTTTGQVT(0.184)S(0.815)PVK	3	-0.36773	1
P50225	138	S	Sulfotransferase 1A1	SULT1A1	0.998387	0.000101318	62.055	DVAVS(0.998)Y(0.001)Y(0.001)HFYHMAK	4	-0.71308	1
P50395	61	S	Rab GDP dissociation inhibitor beta	GDI2	0.981892	0.00305925	45.334	IPGS(0.982)PPES(0.018)MGR	2	0.2461	1
P50402	29	S	Emerin	EMD	0.828461	0.000625035	45.618	YNIPHGPVVGS(0.828)T(0.171)R	3	0.70732	1
P50440	417	T	Glycine amidinotransferase, mitochondrial	GATM	0.983562	0.00846839	48.568	RGT(0.984)LQS(0.016)YLD	2	-0.0082014	2
P50443	36	S	Sulfate transporter	SLC26A2	0.801143	0.0137033	53.775	ES(0.061)S(0.801)T(0.138)DFK	2	0.89601	1
P50479	112	S	PDZ and LIM domain protein 4	PDLIM4	0.950299	2.04349e-34	144.27	IHIDPEIQDGS(0.95)PT(0.037)T(0.01)S(0.003)R	2	0.25071	9
P50479	120	S	PDZ and LIM domain protein 4	PDLIM4	0.961887	2.58581e-15	87.155	RPS(0.962)GT(0.029)GT(0.009)GPEDGRPSLGSPYGQPPR	3	0.19813	1
P50613	170	T	Cyclin-dependent kinase 7	CDK7	0.999928	0.000173424	86.911	AYT(1)HQVVTR	2	-0.81476	4
P50613	164	S	Cyclin-dependent kinase 7	CDK7	0.993152	0.0239463	46.39	S(0.007)FGS(0.993)PNR	2	-0.16376	2
P50613	175	T	Cyclin-dependent kinase 7	CDK7	0.539322	0.0325052	46.844	AYT(0.461)HQVVT(0.539)R	2	-1.0492	1
P50747	79	S	Biotin--protein ligase	HLCS	0.990867	6.13488e-12	115.34	RGS(0.991)AS(0.009)GSEPAGDSDR	3	0.48842	3
P50895	598	S	Basal cell adhesion molecule	BCAM	0.491202	1.39289e-41	122.08	GAPPPGEPGLS(0.018)HS(0.491)GS(0.491)EQPEQTGLLMGGASGGAR	4	0.32597	0
P50895	600	S	Basal cell adhesion molecule	BCAM	0.981152	8.74352e-49	131.35	GAPPPGEPGLSHS(0.019)GS(0.981)EQPEQTGLLMGGASGGAR	3	0.34804	9
P50914	139	S	60S ribosomal protein L14	RPL14	1	0.000989568	62.466	AALLKAS(1)PK	3	0.41463	1
P50991	236	S	T-complex protein 1 subunit delta	CCT4	0.788081	0.0161804	44.612	VS(0.21)NS(0.788)GIT(0.002)R	2	0.45311	1
P51149	72	S	Ras-related protein Rab-7a	RAB7A	0.999999	1.25598e-18	118.24	FQS(1)LGVAFYR	2	0.65154	2
P51178	134	S	1-phosphatidylinositol 4,5-bisphosphate phosphodiesterase delta-1	PLCD1	0.98761	2.77637e-05	81.709	IIHHS(0.012)GS(0.988)MDQR	3	-0.5568	3
P51531	1377	S	Probable global transcription activator SNF2L2	SMARCA2	1	0.000123399	52.862	LS(1)PNPPK	2	-0.00061811	3
P51531	172	S	Probable global transcription activator SNF2L2	SMARCA2	0.977806	0.00107535	40.493	GPS(0.978)PFS(0.022)PVQLHQLR	3	1.4532	1
P51532	1422	S	Transcription activator BRG1	SMARCA4	0.485215	0.000401623	48.527	DSDAGS(0.019)S(0.485)T(0.485)PT(0.006)T(0.002)S(0.002)T(0.001)R	3	-1.5289	0
P51532	1382	S	Transcription activator BRG1	SMARCA4	0.895249	0.00032988	59.116	EVDYS(0.03)DS(0.895)LT(0.074)EK	3	-0.6934	1
P51532	1452	S	Transcription activator BRG1	SMARCA4	0.999787	0.00121617	51.726	LS(1)PNPPNLTK	3	-0.036306	2
P51532	1423	T	Transcription activator BRG1	SMARCA4	0.485215	0.000401623	48.527	DSDAGS(0.019)S(0.485)T(0.485)PT(0.006)T(0.002)S(0.002)T(0.001)R	3	-1.5289	0
P51532	695	S	Transcription activator BRG1	SMARCA4	0.996972	0.000738386	62.099	KIPDPDS(0.997)DDVS(0.003)EVDAR	3	-1.1335	1
P51636	36	S	Caveolin-2	CAV2	1	0.000195105	58.32	FADS(1)DQDRDPHR	3	0.38182	1
P51659	265	T	Peroxisomal multifunctional enzyme type 2	HSD17B4	1	0.000656751	71.176	NHPMT(1)PEAVK	3	0.041855	3
P51681	337	S	C-C chemokine receptor type 5	CCR5	0.855443	0.00702506	64.654	AS(0.144)S(0.855)VYTR	2	-0.52413	2
P51812	715	S	Ribosomal protein S6 kinase alpha-3	RPS6KA3	1	6.75722e-13	107.97	NQS(1)PVLEPVGR	2	0.27781	2
P51858	200	T	Hepatoma-derived growth factor	HDGF	0.986359	2.22805e-24	106.58	NS(0.003)T(0.986)PS(0.01)EPGSGR	2	-0.55163	4
P51858	165	S	Hepatoma-derived growth factor	HDGF	1	2.13511e-05	88.561	RAGDLLEDS(1)PK	4	0.43856	47
P51858	132	S	Hepatoma-derived growth factor	HDGF	1	2.62892e-36	141.21	KGNAEGS(1)S(1)DEEGKLVIDEPAK	4	0.2806	21
P51858	202	S	Hepatoma-derived growth factor	HDGF	0.578742	0.00061304	60.937	NS(0.003)T(0.116)PS(0.579)EPGS(0.302)GR	2	-1.0491	2
P51858	133	S	Hepatoma-derived growth factor	HDGF	1	8.99061e-12	97.059	KGNAEGS(1)S(1)DEEGKLVIDEPAK	4	0.2806	21
P51948	279	S	CDK-activating kinase assembly factor MAT1	MNAT1	0.999902	3.20313e-06	66.52	AAS(1)PQDLAGGYTSSLACHR	3	-0.047038	1
P51956	354	S	Serine/threonine-protein kinase Nek3	NEK3	0.620952	0.00345822	41.448	KAS(0.621)S(0.379)PNLHR	4	0.65056	1
P51956	355	S	Serine/threonine-protein kinase Nek3	NEK3	0.891368	0.00113446	72.325	AS(0.109)S(0.891)PNLHR	3	-0.023397	1
P51991	358	S	Heterogeneous nuclear ribonucleoprotein A3	HNRNPA3	0.995469	1.43465e-30	138.37	S(0.002)S(0.002)GS(0.995)PYGGGYGSGGGSGGYGSR	2	-0.60974	6
P52209	129	S	6-phosphogluconate dehydrogenase, decarboxylating	PGD	0.77011	0.000240358	62.617	GILFVGS(0.23)GVS(0.77)GGEEGAR	2	0.55118	1
P52272	701	S	Heterogeneous nuclear ribonucleoprotein M	HNRNPM	1	0.00285173	58.172	FES(1)PEVAER	2	-1.4115	2
P52272	481	S	Heterogeneous nuclear ribonucleoprotein M	HNRNPM	1	0.00952028	60.019	IGS(1)GVER	2	1.1352	1
P52272	452	S	Heterogeneous nuclear ribonucleoprotein M	HNRNPM	1	0.0476986	40.058	MGS(1)GIER	2	-0.34112	1
P52272	432	S	Heterogeneous nuclear ribonucleoprotein M	HNRNPM	1	0.0125734	55.461	VGS(1)EIER	2	-0.39813	1
P52569	464	S	Cationic amino acid transporter 2	SLC7A2	0.952065	0.000113431	83.204	S(0.004)ES(0.952)QVT(0.044)MLQR	2	0.82042	1
P52569	646	S	Cationic amino acid transporter 2	SLC7A2	0.82335	5.32282e-09	96.673	NLS(0.823)S(0.177)PFIFHEK	3	-0.2364	2
P52569	647	S	Cationic amino acid transporter 2	SLC7A2	0.757251	3.64485e-14	116.58	NLS(0.243)S(0.757)PFIFHEK	3	-0.7173	2
P52594	181	S	Arf-GAP domain and FG repeat-containing protein 1	AGFG1	0.932099	3.66547e-06	88.78	GT(0.001)PS(0.067)QS(0.932)PVVGR	2	-1.1849	3
P52630	595	S	Signal transducer and activator of transcription 2	STAT2	0.852948	0.00323585	48.284	T(0.116)MS(0.853)GT(0.031)FLLR	2	-1.2929	1
P52701	137	S	DNA mismatch repair protein Msh6	MSH6	0.971667	0.000137395	76.01	VHVQFFDDS(0.972)PT(0.028)R	3	1.3954	4
P52701	227	S	DNA mismatch repair protein Msh6	MSH6	0.999997	3.08604e-07	93.753	SEEDNEIES(1)EEEVQPK	3	0.64508	3
P52732	925	T	Kinesin-like protein KIF11	KIF11	0.53667	0.0100112	49.243	LDIPT(0.038)GT(0.537)T(0.425)PQR	2	-0.037934	1
P52756	59	S	RNA-binding protein 5	RBM5	0.999999	0.000565709	78.903	DYDS(1)PERER	2	-0.15883	5
P52756	624	S	RNA-binding protein 5	RBM5	0.999948	4.18902e-20	121.21	GLVAAYSGDS(1)DNEEELVER	3	0.67738	4
P52756	78	S	RNA-binding protein 5	RBM5	1	2.40046e-74	183.45	SEDGYHS(1)DGDYGEHDYR	3	-0.82192	9
P52758	74	T	2-iminobutanoate/2-iminopropanoate deaminase	RIDA	1	0.0085623	44.426	AAGCDFT(1)NVVK	3	1.3197	1
P52758	10	S	2-iminobutanoate/2-iminopropanoate deaminase	RIDA	0.933939	0.0494605	42.19	RVIS(0.934)T(0.066)AK	3	0.27421	1
P52948	670	T	Nuclear pore complex protein Nup98-Nup96	NUP98	0.988308	0.00485404	44.612	PIPQT(0.988)PES(0.012)AGNK	3	0.33374	1
P52948	888	S	Nuclear pore complex protein Nup98-Nup96	NUP98	1	2.28371e-87	184.78	YGLQDS(1)DEEEEEHPSK	3	-0.67797	6
P52948	1772	T	Nuclear pore complex protein Nup98-Nup96	NUP98	0.588131	0.0102027	55.261	T(0.154)S(0.154)DS(0.103)T(0.588)PDPQR	2	0.41931	2
P52948	612	S	Nuclear pore complex protein Nup98-Nup96	NUP98	0.990168	0.000481234	47.712	NLNNS(0.01)NLFS(0.99)PVNR	3	-0.72222	1
P52948	1816	S	Nuclear pore complex protein Nup98-Nup96	NUP98	1	0.0180076	50.04	ELAVGS(1)L	2	-0.86681	1
P53602	96	S	Diphosphomevalonate decarboxylase	MVD	0.999996	1.88641e-05	74.029	RNS(1)RDGDPLPSSLSCK	3	-0.58049	2
P53621	402	S	Coatomer subunit alpha	COPA	1	1.36163e-05	90.561	DADS(1)QNPDAPEGK	3	2.0096	3
P53621	173	S	Coatomer subunit alpha	COPA	0.999358	0.000788449	46.701	NLS(0.999)PGAVES(0.001)DVR	3	0.18435	1
P53801	174	Y	Pituitary tumor-transforming gene 1 protein-interacting protein	PTTG1IP	1	0.022612	40.268	EENPY(1)AR	2	3.7333	1
P53985	466	T	Monocarboxylate transporter 1	SLC16A1	0.532124	4.34474e-06	81.016	EEET(0.532)S(0.468)IDVAGKPNEVTK	4	0.060907	3
P53985	467	S	Monocarboxylate transporter 1	SLC16A1	0.922187	2.71013e-09	102.07	EEET(0.078)S(0.922)IDVAGKPNEVTK	3	-0.26501	4
P53985	498	S	Monocarboxylate transporter 1	SLC16A1	1	1.16463e-11	107.63	DTDGGPKEEES(1)PV	2	0.48155	5
P53985	213	S	Monocarboxylate transporter 1	SLC16A1	0.999903	0.00568761	69.672	SKAS(1)LEK	2	-0.022328	6
P53999	11	S	Activated RNA polymerase II transcriptional coactivator p15	SUB1	0.406719	1.80285e-06	74.222	ELVS(0.014)S(0.065)S(0.407)S(0.357)S(0.329)GS(0.335)DS(0.361)DS(0.131)EVDKK	3	0.30399	0
P53999	13	S	Activated RNA polymerase II transcriptional coactivator p15	SUB1	0.329355	5.58019e-06	65.231	ELVS(0.014)S(0.065)S(0.407)S(0.357)S(0.329)GS(0.335)DS(0.361)DS(0.131)EVDKK	3	0.30399	0
P53999	10	S	Activated RNA polymerase II transcriptional coactivator p15	SUB1	0.431171	1.80285e-06	74.222	ELVS(0.431)S(0.431)S(0.31)S(0.31)S(0.105)GS(0.105)DS(0.274)DS(0.034)EVDKK	3	0.50209	0
P53999	9	S	Activated RNA polymerase II transcriptional coactivator p15	SUB1	0.431171	1.80285e-06	74.222	ELVS(0.431)S(0.431)S(0.31)S(0.31)S(0.105)GS(0.105)DS(0.274)DS(0.034)EVDKK	3	0.50209	0
P53999	17	S	Activated RNA polymerase II transcriptional coactivator p15	SUB1	0.361334	5.58019e-06	65.231	ELVS(0.014)S(0.065)S(0.407)S(0.357)S(0.329)GS(0.335)DS(0.361)DS(0.131)EVDKK	3	0.30399	0
P53999	12	S	Activated RNA polymerase II transcriptional coactivator p15	SUB1	0.356952	1.80285e-06	74.222	ELVS(0.014)S(0.065)S(0.407)S(0.357)S(0.329)GS(0.335)DS(0.361)DS(0.131)EVDKK	3	0.30399	0
P53999	15	S	Activated RNA polymerase II transcriptional coactivator p15	SUB1	0.62045	5.58019e-06	71.601	ELVS(0.001)S(0.005)S(0.024)S(0.122)S(0.122)GS(0.62)DS(0.105)DS(0.001)EVDKK	3	-0.27442	1
P54105	102	S	Methylosome subunit pICln	CLNS1A	0.999999	3.94157e-24	126.27	EPVADEEEEDS(1)DDDVEPITEFR	3	-0.25769	3
P54253	775	S	Ataxin-1	ATXN1	0.999989	0.0026526	77.062	RWS(1)APESR	3	0.4136	3
P54259	632	S	Atrophin-1	ATN1	0.758755	0.000260738	54.276	T(0.241)AS(0.759)PPGPPPYGK	3	-0.55667	2
P54259	645	S	Atrophin-1	ATN1	0.998826	0.0186472	42.336	APS(0.999)PGAY(0.001)K	2	1.5562	1
P54725	123	S	UV excision repair protein RAD23 homolog A	RAD23A	0.713199	2.96695e-11	51.66	EDKS(0.713)PS(0.251)EES(0.034)APTTSPESVSGSVPSSGSSGR	5	-0.2298	1
P54727	160	S	UV excision repair protein RAD23 homolog B	RAD23B	0.924631	3.99908e-15	96.317	PAETPVAT(0.057)S(0.925)PT(0.017)AT(0.001)DSTSGDSSR	3	2.7742	2
P54760	614	Y	Ephrin type-B receptor 4	EPHB4	0.866954	2.77124e-13	115.71	EIDVS(0.133)Y(0.867)VK	2	-0.70268	1
P54762	617	S	Ephrin type-B receptor 1	EPHB1	1	0.0180692	42.869	EIDVS(1)FVK	2	-0.12478	1
P54819	4	S	Adenylate kinase 2, mitochondrial	AK2	0.999897	0.000808393	42.947	APS(1)VPAAEPEYPK	3	3.1572	1
P54868	440	S	Hydroxymethylglutaryl-CoA synthase, mitochondrial	HMGCS2	0.870741	0.000375883	69.721	LVS(0.871)S(0.127)T(0.003)SDLPK	3	0.13415	1
P54868	443	S	Hydroxymethylglutaryl-CoA synthase, mitochondrial	HMGCS2	0.508685	0.00269285	45.433	LVS(0.013)S(0.064)T(0.414)S(0.509)DLPK	3	0.12687	1
P54868	433	S	Hydroxymethylglutaryl-CoA synthase, mitochondrial	HMGCS2	0.999975	0.000164063	56.121	VSQDAAPGS(1)PLDK	3	0.4243	6
P55008	38	S	Allograft inflammatory factor 1	AIF1	0.876685	0.000113503	80.245	Y(0.001)S(0.877)S(0.122)DEDLPSK	2	-0.35268	5
P55008	39	S	Allograft inflammatory factor 1	AIF1	0.965929	8.42427e-05	81.625	YS(0.034)S(0.966)DEDLPSK	2	0.027174	8
P55036	266	S	26S proteasome non-ATPase regulatory subunit 4	PSMD4	0.996687	0.00271696	51.726	MT(0.003)IS(0.997)QQEFGR	2	-0.41795	1
P55081	132	S	Microfibrillar-associated protein 1	MFAP1	0.745414	1.06768e-07	57.339	MEREDS(0.745)S(0.255)EEEEEEIDDEEIER	3	-1.2283	1
P55196	1182	S	Afadin	AFDN	0.999909	0.00136548	50.752	S(0.468)S(0.532)PNVANQPPS(1)PGGK	3	-0.38264	2
P55196	1173	S	Afadin	AFDN	0.531668	0.00136548	50.752	S(0.468)S(0.532)PNVANQPPS(1)PGGK	3	-0.38264	2
P55196	1779	S	Afadin	AFDN	0.990383	1.30384e-11	98.533	S(0.007)QDADS(0.99)PGS(0.003)SGAPENLTFK	3	0.34223	2
P55196	1081	T	Afadin	AFDN	0.36891	1.38086e-18	120.87	T(0.369)S(0.369)S(0.262)VVTLEVAK	3	-0.016844	0
P55196	1082	S	Afadin	AFDN	0.36891	1.38086e-18	120.87	T(0.369)S(0.369)S(0.262)VVTLEVAK	3	-0.016844	0
P55196	1275	S	Afadin	AFDN	1	0.00094646	63.181	S(1)QEELREDK	3	-0.4168	4
P55196	1696	S	Afadin	AFDN	0.905909	9.72907e-06	43.233	DY(0.001)EPPS(0.906)PS(0.093)PAPGAPPPPPQR	3	1.0544	1
P55196	1083	S	Afadin	AFDN	0.928141	1.53124e-14	117.27	T(0.036)S(0.036)S(0.928)VVTLEVAK	2	-0.12346	8
P55265	605	S	Double-stranded RNA-specific adenosine deaminase	ADAR	0.385342	4.54503e-05	43.208	T(0.001)AES(0.001)QT(0.008)PT(0.108)PS(0.385)AT(0.385)S(0.108)FFS(0.003)GK	3	0.28686	0
P55265	607	T	Double-stranded RNA-specific adenosine deaminase	ADAR	0.385342	4.54503e-05	43.208	T(0.001)AES(0.001)QT(0.008)PT(0.108)PS(0.385)AT(0.385)S(0.108)FFS(0.003)GK	3	0.28686	0
P55265	825	S	Double-stranded RNA-specific adenosine deaminase	ADAR	1	0.00748931	63.216	S(1)PEAQPK	3	0.57233	6
P55265	601	T	Double-stranded RNA-specific adenosine deaminase	ADAR	0.959368	3.60843e-19	125.92	T(0.001)AES(0.027)QT(0.959)PT(0.012)PSATSFFSGK	3	0.22291	6
P55285	786	S	Cadherin-6	CDH6	0.900333	0.000399177	65.105	LADMYGGVDS(0.9)DKDS(0.1)	2	-1.35	1
P55317	307	S	Hepatocyte nuclear factor 3-alpha	FOXA1	0.786833	7.28652e-05	59.975	KDPSGAS(0.001)NPS(0.212)ADS(0.787)PLHR	4	1.8524	1
P55327	173	T	Tumor protein D52	TPD52	0.580803	0.00191088	48.527	NS(0.007)PT(0.581)FKS(0.412)FEEK	3	-1.026	1
P55327	176	S	Tumor protein D52	TPD52	0.991209	0.000178773	62.162	NSPT(0.008)FKS(0.991)FEEK	3	-0.33787	3
P55899	334	S	IgG receptor FcRn large subunit p51	FCGRT	1	2.81839e-06	90.412	SGLPAPWIS(1)LR	2	-0.32663	1
P56181	105	S	NADH dehydrogenase [ubiquinone] flavoprotein 3, mitochondrial	NDUFV3	0.886195	0.000834179	44.045	MPQPS(0.028)S(0.086)GRES(0.886)PRH	3	0.53001	1
P56589	221	S	Peroxisomal biogenesis factor 3	PEX3	0.971057	0.00528933	70.028	S(0.971)S(0.023)S(0.006)WINK	2	0.12772	1
P56962	289	S	Syntaxin-17	STX17	0.757887	0.000615769	55.688	LT(0.051)S(0.191)S(0.758)CPDLPSQTDKK	3	0.41246	1
P57060	275	S	RWD domain-containing protein 2B	RWDD2B	1	0.00751331	61.344	KFS(1)IFEEK	3	-0.081099	2
P57081	391	S	tRNA (guanine-N(7)-)-methyltransferase non-catalytic subunit WDR4	WDR4	1	5.10427e-05	78.814	S(1)PPPGPDGHAK	3	-0.51841	19
P57682	253	T	Krueppel-like factor 3	KLF3	0.59394	0.00052975	50.874	RPLPVES(0.406)PDT(0.594)QR	3	1.076	1
P57737	21	S	Coronin-7	CORO7	0.99993	4.02498e-06	95.094	RES(1)WISDIR	2	0.55798	2
P57739	207	S	Claudin-2	CLDN2	0.5	0.0036931	41.242	S(0.5)S(0.5)PRPGQPPK	3	1.0939	1
P57739	208	S	Claudin-2	CLDN2	0.550492	0.00175866	49.448	S(0.45)S(0.55)PRPGQPPK	3	1.2934	2
P58107	2720	S	Epiplakin	EPPK1	0.604642	1.23441e-11	98.973	QVS(0.395)AS(0.605)ELHTSGILGPETLR	3	2.3347	1
P58107	2508	S	Epiplakin	EPPK1	1	0.000908986	41.542	AEAEAGS(1)PRPDPR	3	1.608	1
P60174	251	T	Triosephosphate isomerase	TPI1	0.594761	4.23349e-36	150.37	IIYGGS(0.405)VT(0.595)GATCK	2	1.1011	1
P60174	249	S	Triosephosphate isomerase	TPI1	0.999166	4.25695e-60	162.29	IIYGGS(0.999)VT(0.001)GATCK	2	0.097386	11
P60468	49	S	Protein transport protein Sec61 subunit beta	SEC61B	0.741238	0.000794673	58.268	T(0.215)T(0.042)S(0.741)AGT(0.002)GGMWR	2	1.0929	2
P60468	17	S	Protein transport protein Sec61 subunit beta	SEC61B	0.876168	2.93965e-07	82.177	PGPTPSGTNVGS(0.057)S(0.057)GRS(0.876)PS(0.009)K	3	-1.0241	1
P60891	238	S	Ribose-phosphate pyrophosphokinase 1	PRPS1	0.683564	0.00878423	51.436	LLS(0.684)AGAT(0.316)R	2	0.43969	1
P61006	185	S	Ras-related protein Rab-8A	RAB8A	0.996483	0.00128991	48.376	KLEGNS(0.004)PQGS(0.996)NQGVK	3	-0.062938	1
P61073	319	S	C-X-C chemokine receptor type 4	CXCR4	0.766127	0.000136363	66.059	TSAQHALT(0.221)S(0.766)VS(0.013)R	3	-0.22671	2
P61073	318	T	C-X-C chemokine receptor type 4	CXCR4	0.608194	0.000917728	58.817	TSAQHALT(0.608)S(0.382)VS(0.01)R	3	-0.3339	1
P61160	117	T	Actin-related protein 2	ACTR2	0.994551	0.000977634	46.249	ILLT(0.005)EPPMNPT(0.995)KNR	3	-0.057859	1
P61247	238	S	40S ribosomal protein S3a	RPS3A	0.464966	0.00017006	71.08	LMELHGEGS(0.07)S(0.465)S(0.465)GK	3	0.4438	0
P61247	237	S	40S ribosomal protein S3a	RPS3A	0.464966	0.00017006	71.08	LMELHGEGS(0.07)S(0.465)S(0.465)GK	3	0.4438	0
P61247	236	S	40S ribosomal protein S3a	RPS3A	0.994508	4.0353e-09	106.3	LMELHGEGS(0.995)S(0.004)S(0.001)GK	3	-0.17104	5
P61313	34	S	60S ribosomal protein L15	RPL15	1	0.00176422	74.173	QLS(1)ALHR	3	-0.9494	1
P61604	76	Y	10 kDa heat shock protein, mitochondrial	HSPE1	0.997878	0.00488469	49.3	VLLPEY(0.998)GGT(0.002)K	3	0.89254	1
P61956	38	T	Small ubiquitin-related modifier 2	SUMO2	0.999882	0.0178857	55.461	RHT(1)PLSK	2	-0.076486	1
P61956	28	S	Small ubiquitin-related modifier 2	SUMO2	1	0.000267058	62.861	VAGQDGS(1)VVQFK	3	0.21152	2
P61966	147	S	AP-1 complex subunit sigma-1A	AP1S1	1	8.34281e-06	81.878	AIEQADLLQEEDES(1)PR	3	0.57082	4
P61978	284	S	Heterogeneous nuclear ribonucleoprotein K	HNRNPK	0.999985	0.0065526	56.404	DYDDMS(1)PR	2	-0.12072	2
P62070	186	S	Ras-related protein R-Ras2	RRAS2	0.999907	6.03393e-08	104.81	KFQEQECPPS(1)PEPTR	3	-0.24054	9
P62191	434	T	26S proteasome regulatory subunit 4	PSMC1	0.999696	0.009486	56.569	QEGT(1)PEGLYL	2	0.052798	1
P62191	53	T	26S proteasome regulatory subunit 4	PSMC1	0.986117	0.00403679	50.222	LPLVT(0.986)PHT(0.014)QCR	3	-0.68388	1
P62191	56	T	26S proteasome regulatory subunit 4	PSMC1	0.972235	0.0047309	49.333	LPLVT(0.028)PHT(0.972)QCR	3	-0.47057	1
P62258	46	S	14-3-3 protein epsilon	YWHAE	0.999962	7.62794e-05	88.596	NLLS(1)VAYK	2	-0.14937	5
P62316	12	T	Small nuclear ribonucleoprotein Sm D2	SNRPD2	0.997726	6.6533e-10	106.67	S(0.002)EMT(0.998)PEELQK	3	0.28273	2
P62805	48	S	Histone H4	HIST1H4A	1	0.000137842	80.387	RIS(1)GLIYEETR	3	-0.3266	1
P62854	96	T	40S ribosomal protein S26	RPS26	1	0.00201726	72.434	KDRT(1)PPPR	3	-0.28563	2
P62857	21	T	40S ribosomal protein S28	RPS28	0.506018	3.32694e-18	119.65	T(0.506)GS(0.494)QGQCTQVR	2	-0.67305	1
P62857	23	S	40S ribosomal protein S28	RPS28	0.822271	6.53085e-05	81.526	T(0.178)GS(0.822)QGQCTQVR	3	0.62861	2
P62979	57	S	Ubiquitin-40S ribosomal protein S27a	RPS27A	0.993962	0.000568027	70.942	T(0.006)LS(0.994)DYNIQK	2	0.30004	5
P62995	33	T	Transformer-2 protein homolog beta	TRA2B	0.9996	0.00547227	55.353	SARHT(1)PAR	3	0.084149	3
P62995	203	T	Transformer-2 protein homolog beta	TRA2B	0.497378	6.11121e-05	60.246	RPHT(0.497)PT(0.497)PGIY(0.005)MGR	4	-0.21418	0
P62995	99	S	Transformer-2 protein homolog beta	TRA2B	0.998742	8.73433e-20	124.45	HSHS(0.001)HS(0.999)PMSTR	3	-0.0045097	41
P62995	201	T	Transformer-2 protein homolog beta	TRA2B	0.999733	8.68639e-37	150.19	RPHT(1)PTPGIYMGR	4	-0.35655	45
P62995	95	S	Transformer-2 protein homolog beta	TRA2B	0.999371	2.89627e-08	99.915	RHS(0.999)HS(0.995)HS(0.922)PMS(0.062)T(0.022)R	3	-0.5395	14
P62995	102	S	Transformer-2 protein homolog beta	TRA2B	0.538123	0.000821059	42.958	RHS(0.406)HS(0.301)HS(0.713)PMS(0.538)T(0.042)R	3	-0.83913	1
P62995	97	S	Transformer-2 protein homolog beta	TRA2B	0.999539	2.89627e-08	99.915	HSHS(1)HS(0.99)PMS(0.008)T(0.002)R	3	-0.43131	20
P63092	352	S	Guanine nucleotide-binding protein G(s) subunit alpha isoforms short	GNAS	0.855479	0.00442404	50.95	IS(0.008)T(0.136)AS(0.855)GDGR	2	-0.40912	1
P63208	131	T	S-phase kinase-associated protein 1	SKP1	1	0.00269926	60.598	GKT(1)PEEIRK	4	-0.22876	8
P63241	46	S	Eukaryotic translation initiation factor 5A-1	EIF5A	0.814586	0.000807868	81.335	IVEMS(0.002)T(0.183)S(0.815)K	2	1.1571	1
P63261	203	T	Actin, cytoplasmic 2	ACTG1	0.796712	0.00915997	57.164	GYS(0.002)FT(0.035)T(0.166)T(0.797)AER	2	-0.46142	1
P63261	324	T	Actin, cytoplasmic 2	ACTG1	0.60589	0.000800749	55.196	EITALAPS(0.394)T(0.606)MK	3	-0.15296	4
P63261	323	S	Actin, cytoplasmic 2	ACTG1	0.824551	7.93175e-05	80.746	EITALAPS(0.825)T(0.175)MK	3	-0.22529	6
P67809	174	S	Nuclease-sensitive element-binding protein 1	YBX1	0.5	1.42367e-45	150.69	NEGS(0.5)ES(0.5)APEGQAQQR	2	0.83868	1
P67809	165	S	Nuclease-sensitive element-binding protein 1	YBX1	0.982185	9.82097e-12	109.07	NYQQNYQNS(0.982)ES(0.018)GEK	3	-0.13708	3
P67809	176	S	Nuclease-sensitive element-binding protein 1	YBX1	0.5	1.42367e-45	150.69	NEGS(0.5)ES(0.5)APEGQAQQR	2	0.83868	1
P68366	158	S	Tubulin alpha-4A chain	TUBA4A	0.998405	0.0128948	54.982	LS(0.998)VDY(0.002)GK	2	0.45102	3
P68871	88	T	Hemoglobin subunit beta	HBB	0.898975	0.00376892	43.592	GT(0.051)FAT(0.899)LS(0.051)ELHCDK	3	-0.52163	1
P68871	13	T	Hemoglobin subunit beta	HBB	0.874689	1.85191e-07	99.752	S(0.125)AVT(0.875)ALWGK	2	-0.65239	1
P68871	10	S	Hemoglobin subunit beta	HBB	0.999973	2.65391e-19	125.97	S(1)AVTALWGK	2	-0.42501	6
P68871	5	T	Hemoglobin subunit beta	HBB	1	4.1542e-08	105.98	VHLT(1)PEEK	3	-0.3458	6
P69891	140	S	Hemoglobin subunit gamma-1	HBG1	0.999979	6.75329e-27	130.72	MVTAVAS(1)ALSSR	2	0.37537	11
P69892	140	S	Hemoglobin subunit gamma-2	HBG2	0.999989	7.18646e-13	112.96	MVTGVAS(1)ALSSR	2	-0.71321	6
P69905	4	S	Hemoglobin subunit alpha	HBA1	1	0.00522376	56.81	VLS(1)PADK	3	-0.70967	10
P78310	332	S	Coxsackievirus and adenovirus receptor	CXADR	0.778316	0.000711604	50.897	T(0.179)PQS(0.778)PT(0.043)LPPAK	3	0.059895	1
P78314	225	S	SH3 domain-binding protein 2	SH3BP2	0.999443	0.00457291	58.981	AHS(0.999)FTSK	3	1.2261	1
P78316	148	S	Nucleolar protein 14	NOP14	0.982962	3.62517e-07	96.391	HNDIVDS(0.017)DS(0.983)DAEDR	2	0.26406	1
P78332	891	S	RNA-binding protein 6	RBM6	1	0.00433263	59.198	KEES(1)PPPPK	3	0.0044531	6
P78332	1025	S	RNA-binding protein 6	RBM6	0.674761	0.00650248	47.712	LQS(0.325)FDS(0.675)PER	2	-0.18	1
P78344	395	S	Eukaryotic translation initiation factor 4 gamma 2	EIF4G2	0.974667	0.00457828	72.23	FS(0.975)PT(0.025)MGR	2	-0.13232	1
P78344	508	T	Eukaryotic translation initiation factor 4 gamma 2	EIF4G2	0.847904	2.91192e-05	82.877	T(0.152)QT(0.848)PPLGQTPQLGLK	3	-0.15557	5
P78347	823	S	General transcription factor II-I	GTF2I	0.940853	0.00100827	55.04	ES(0.001)T(0.002)S(0.009)S(0.048)KS(0.941)PPR	3	1.76	2
P78362	498	T	SRSF protein kinase 2	SRPK2	0.327785	0.00237635	43.761	T(0.003)VS(0.014)AS(0.328)S(0.328)T(0.328)GDLPK	2	-0.3721	0
P78362	547	T	SRSF protein kinase 2	SRPK2	0.997169	0.0201791	43.604	HFT(0.003)EDIQT(0.997)R	3	1.0912	1
P78362	497	S	SRSF protein kinase 2	SRPK2	0.872441	0.000212442	77.372	TVS(0.002)AS(0.063)S(0.872)T(0.063)GDLPK	2	-0.099102	5
P78362	494	S	SRSF protein kinase 2	SRPK2	0.788022	0.000135462	65.895	T(0.172)VS(0.788)AS(0.039)STGDLPK	3	-1.5135	1
P78362	496	S	SRSF protein kinase 2	SRPK2	0.327785	0.00237635	43.761	T(0.003)VS(0.014)AS(0.328)S(0.328)T(0.328)GDLPK	2	-0.3721	0
P78527	3205	S	DNA-dependent protein kinase catalytic subunit	PRKDC	0.998236	1.09696e-08	53.625	LT(0.002)PLPEDNS(0.998)MNVDQDGDPSDR	3	0.20058	2
P78536	791	S	Disintegrin and metalloproteinase domain-containing protein 17	ADAM17	0.992217	0.00152401	47.836	S(0.992)FEDLT(0.007)DHPVTR	2	0.99458	1
P78559	2022	S	Microtubule-associated protein 1A	MAP1A	0.989221	0.0032931	55.261	ELS(0.001)S(0.01)PIS(0.989)PK	2	0.88504	2
P78559	612	S	Microtubule-associated protein 1A	MAP1A	0.98442	2.49032e-06	74.364	GLDS(0.984)GAET(0.015)EEEKDTWEEK	3	0.27603	1
P80723	36	T	Brain acid soluble protein 1	BASP1	0.999999	0.000533189	79.346	AEGAATEEEGT(1)PK	3	-0.83048	1
P82094	344	S	TATA element modulatory factor	TMF1	0.988896	2.8012e-05	92.264	S(0.001)VS(0.003)EINS(0.989)DDELS(0.007)GK	2	-0.56348	2
P83916	89	S	Chromobox protein homolog 1	CBX1	0.922083	0.000115259	52.814	ADS(0.922)DS(0.078)EDKGEESKPK	4	0.32118	1
P84074	175	S	Neuron-specific calcium-binding protein hippocalcin	HPCA	0.999154	3.92505e-09	80.438	S(0.999)DPS(0.001)IVR	2	-1.1649	2
P84103	138	S	Serine/arginine-rich splicing factor 3	SRSF3	1	0.047983	42.629	ERS(1)LS(1)RER	2	-0.93802	1
P84103	108	S	Serine/arginine-rich splicing factor 3	SRSF3	1	0.00481595	60.118	RRS(1)PPPR	3	-0.022706	18
P84103	148	S	Serine/arginine-rich splicing factor 3	SRSF3	0.99307	0.00272373	41.227	NHKPS(0.993)RS(0.98)FS(0.027)R	4	0.63306	1
P84103	140	S	Serine/arginine-rich splicing factor 3	SRSF3	1	0.047983	42.629	ERS(1)LS(1)RER	2	-0.93802	1
P84103	150	S	Serine/arginine-rich splicing factor 3	SRSF3	0.979731	0.00272373	41.227	NHKPS(0.993)RS(0.98)FS(0.027)R	4	0.63306	1
P85037	213	S	Forkhead box protein K1	FOXK1	0.996916	1.14705e-05	46.558	EEAPAS(0.997)PLRPLY(0.002)PQIS(0.001)PLK	4	1.3613	1
P85037	420	S	Forkhead box protein K1	FOXK1	0.995535	1.9729e-09	92.633	S(0.002)APAS(0.996)PT(0.003)HPGLMSPR	3	-0.97658	8
P85299	310	S	Proline-rich protein 5	PRR5	0.548932	7.49351e-05	81.632	S(0.45)S(0.549)PAPHS(0.001)GPCPSR	3	0.68921	2
P85299	309	S	Proline-rich protein 5	PRR5	0.499966	7.49351e-05	81.632	S(0.5)S(0.5)PAPHSGPCPSR	3	1.1502	1
P98082	401	S	Disabled homolog 2	DAB2	0.999987	0.000142852	76.341	SSPNPFVGS(1)PPK	3	-0.34562	3
P98095	578	S	Fibulin-2	FBLN2	1	0.00350779	51.726	RVS(1)EAEMAGR	2	0.21882	2
P98170	437	T	E3 ubiquitin-protein ligase XIAP	XIAP	0.5	0.00360392	53.211	EIS(0.5)T(0.5)EEQLR	2	-2.0276	1
P98170	436	S	E3 ubiquitin-protein ligase XIAP	XIAP	0.5	0.00360392	53.211	EIS(0.5)T(0.5)EEQLR	2	-2.0276	1
P98175	733	S	RNA-binding protein 10	RBM10	0.951777	1.1867e-05	60.332	GLVAAY(0.038)S(0.952)GES(0.009)DS(0.001)EEEQER	3	0.46705	2
P98175	723	S	RNA-binding protein 10	RBM10	0.999888	0.000299529	60.157	LASDDRPS(1)PPR	2	0.31034	12
P98175	738	S	RNA-binding protein 10	RBM10	0.999748	3.32407e-59	168.99	GLVAAYSGES(1)DS(1)EEEQER	3	-0.11772	13
P98175	89	S	RNA-binding protein 10	RBM10	0.998833	3.84116e-12	107.35	HRHS(0.999)PT(0.001)GPPGFPR	4	-0.22308	20
P98175	736	S	RNA-binding protein 10	RBM10	0.999818	1.39432e-35	142.97	GLVAAYSGES(1)DS(1)EEEQER	3	-0.11772	7
P98196	738	S	Probable phospholipid-transporting ATPase IH	ATP11A	0.584656	0.0029109	66.27	HS(0.585)GS(0.403)LT(0.012)R	3	0.068055	1
Q00341	667	S	Vigilin	HDLBP	0.999251	0.0043097	42.843	LHNS(0.999)LIGT(0.001)K	3	-0.0026554	1
Q00341	904	S	Vigilin	HDLBP	1	0.0101006	59.153	DFS(1)VQIK	2	0.29701	2
Q00341	31	S	Vigilin	HDLBP	0.997559	6.8035e-35	145.91	VAT(0.002)LNS(0.998)EEESDPPTYK	3	0.49743	13
Q00537	137	S	Cyclin-dependent kinase 17	CDK17	1	0.0045579	58.274	RIS(1)MEDLNK	3	-0.71205	1
Q00537	180	S	Cyclin-dependent kinase 17	CDK17	0.984559	0.00038873	72.321	RAS(0.985)LS(0.015)EIGFGK	3	0.2817	4
Q00537	146	S	Cyclin-dependent kinase 17	CDK17	1	0.000753897	78.342	RLS(1)LPADIR	2	-0.079128	1
Q00587	302	S	Cdc42 effector protein 1	CDC42EP1	0.881337	5.43248e-08	97.284	S(0.881)S(0.119)PVGGGPR	2	-0.63579	1
Q00587	192	S	Cdc42 effector protein 1	CDC42EP1	0.947477	0.0153609	45.368	RS(0.052)DS(0.947)LLS(0.001)FR	3	-0.64335	2
Q00613	363	S	Heat shock factor protein 1	HSF1	0.990586	4.61025e-08	83.059	GHT(0.001)DT(0.008)EGRPPS(0.991)PPPT(0.001)STPEK	4	-0.076451	5
Q00688	36	S	Peptidyl-prolyl cis-trans isomerase FKBP3	FKBP3	0.82219	0.000247959	47.082	FLQEHGS(0.178)DS(0.822)FLAEHK	4	-0.24312	1
Q00G26	140	S	Perilipin-5	PLIN5	1	0.0271398	48.188	RWS(1)VELK	2	-0.20218	1
Q00G26	277	S	Perilipin-5	PLIN5	1	4.69201e-20	127.3	S(1)QAELETLVLSR	3	0.80259	6
Q01082	2165	S	Spectrin beta chain, non-erythrocytic 1	SPTBN1	0.960252	0.000125581	62.69	ES(0.038)S(0.96)PIPS(0.987)PT(0.011)S(0.004)DR	2	0.19352	18
Q01082	2340	S	Spectrin beta chain, non-erythrocytic 1	SPTBN1	0.605245	2.9337e-29	139.51	AQTLPTSVVTIT(0.001)S(0.023)ES(0.605)S(0.371)PGKR	4	-1.0142	1
Q01082	2320	T	Spectrin beta chain, non-erythrocytic 1	SPTBN1	0.793088	3.14462e-17	121.72	HEVSASTQS(0.206)T(0.793)PAS(0.001)SR	3	-0.56558	5
Q01082	1388	S	Spectrin beta chain, non-erythrocytic 1	SPTBN1	0.814585	0.000706844	46.069	AELFT(0.185)QS(0.815)CADLDK	3	-0.98168	2
Q01082	2171	T	Spectrin beta chain, non-erythrocytic 1	SPTBN1	0.756438	0.000972147	62.69	ES(0.068)S(0.931)PIPS(0.202)PT(0.756)S(0.043)DR	2	0.093815	2
Q01082	2161	S	Spectrin beta chain, non-erythrocytic 1	SPTBN1	0.990523	2.6497e-08	99.407	T(0.157)S(0.851)S(0.991)KES(0.001)SPIPSPTSDR	3	0.56556	12
Q01082	2106	S	Spectrin beta chain, non-erythrocytic 1	SPTBN1	0.711374	0.000402007	64.121	RPPS(0.286)PEPS(0.711)T(0.003)K	4	0.06936	2
Q01082	2317	T	Spectrin beta chain, non-erythrocytic 1	SPTBN1	0.399641	0.000780346	66.809	HEVS(0.003)AS(0.074)T(0.4)QS(0.277)T(0.223)PAS(0.018)S(0.005)R	3	1.1351	0
Q01082	2160	S	Spectrin beta chain, non-erythrocytic 1	SPTBN1	0.853042	2.72965e-06	85.805	T(0.179)S(0.853)S(0.966)KES(0.002)S(0.001)PIPSPTSDR	3	0.028721	7
Q01082	257	S	Spectrin beta chain, non-erythrocytic 1	SPTBN1	1	2.78948e-08	101.05	LLDPEDIS(1)VDHPDEK	3	-0.093578	5
Q01082	2187	T	Spectrin beta chain, non-erythrocytic 1	SPTBN1	0.936555	0.00392566	42.708	TALPAQS(0.063)AAT(0.937)LPAR	3	-0.45859	1
Q01082	2164	S	Spectrin beta chain, non-erythrocytic 1	SPTBN1	0.60876	0.000125581	69.98	T(0.17)S(0.17)S(0.552)KES(0.609)S(0.499)PIPS(0.001)PTSDR	3	0.78047	5
Q01082	2159	T	Spectrin beta chain, non-erythrocytic 1	SPTBN1	0.425983	0.000263363	61.612	T(0.426)S(0.426)S(0.128)KES(0.008)S(0.011)PIPSPTSDR	3	1.9151	0
Q01082	2169	S	Spectrin beta chain, non-erythrocytic 1	SPTBN1	0.986622	2.06494e-05	80.786	ES(0.038)S(0.96)PIPS(0.987)PT(0.011)S(0.004)DR	2	0.19352	17
Q01082	2107	T	Spectrin beta chain, non-erythrocytic 1	SPTBN1	0.469452	0.00360747	45.368	RPPS(0.238)PEPS(0.292)T(0.469)K	3	-0.21397	0
Q01082	2319	S	Spectrin beta chain, non-erythrocytic 1	SPTBN1	0.956114	1.41906e-25	133.52	HEVSAST(0.009)QS(0.956)T(0.034)PASSR	3	0.14375	5
Q01082	1386	T	Spectrin beta chain, non-erythrocytic 1	SPTBN1	0.5	0.00293019	46.069	AELFT(0.5)QS(0.5)CADLDK	3	-0.22839	1
Q01082	2102	S	Spectrin beta chain, non-erythrocytic 1	SPTBN1	0.999986	3.04675e-05	79.885	RRPPS(1)PEPSTK	4	-0.46905	23
Q01082	2341	S	Spectrin beta chain, non-erythrocytic 1	SPTBN1	0.766791	1.82563e-36	141.69	AQTLPTSVVTIT(0.002)S(0.046)ES(0.186)S(0.767)PGKR	4	-0.85051	2
Q01105	7	S	Protein SET	SET	1	0.000620962	65.179	RQS(1)PLPPQK	3	0.68101	18
Q01130	25	T	Serine/arginine-rich splicing factor 2	SRSF2	0.91205	6.94587e-27	135	T(0.912)S(0.088)PDTLR	2	0.18235	6
Q01130	189	S	Serine/arginine-rich splicing factor 2	SRSF2	0.999918	0.00810936	43.03	S(1)RS(1)PPPVSK	3	0.0077447	2
Q01130	191	S	Serine/arginine-rich splicing factor 2	SRSF2	0.999918	0.00810936	43.635	S(1)RS(1)PPPVSK	3	0.0077447	3
Q01130	101	S	Serine/arginine-rich splicing factor 2	SRSF2	0.998357	0.00130727	46.318	YGRPPDS(0.002)HHS(0.998)R	3	-1.1556	2
Q01130	26	S	Serine/arginine-rich splicing factor 2	SRSF2	0.820346	1.43594e-12	109.11	T(0.18)S(0.82)PDTLR	2	-0.65576	6
Q01130	208	S	Serine/arginine-rich splicing factor 2	SRSF2	0.705319	0.000147039	67.76	S(0.186)KS(0.705)PPKS(0.066)PEEEGAVS(0.007)S(0.036)	3	0.15634	2
Q01167	398	S	Forkhead box protein K2	FOXK2	1	0.000105	63.302	EGS(1)PAPLEPEPGAAQPK	3	0.074013	1
Q01196	212	S	Runt-related transcription factor 1	RUNX1	0.994009	0.000661665	45.084	VS(0.994)PHHPAPT(0.006)PNPR	3	0.43882	1
Q01433	190	S	AMP deaminase 2	AMPD2	0.994101	3.03371e-48	158.93	T(0.001)DS(0.994)DS(0.005)DLQLYK	2	-0.0067177	21
Q01433	192	S	AMP deaminase 2	AMPD2	0.397772	1.17076e-36	147.51	T(0.009)DS(0.262)DS(0.398)DLQLY(0.331)K	2	-0.63141	0
Q01433	188	T	AMP deaminase 2	AMPD2	0.611263	9.40029e-48	159.82	T(0.611)DS(0.36)DS(0.028)DLQLYK	2	0.0086197	1
Q01433	100	S	AMP deaminase 2	AMPD2	1	0.000614873	62.338	S(1)LPGPAPCLK	3	-0.15527	2
Q01433	168	S	AMP deaminase 2	AMPD2	1	0.00416829	73.499	QIS(1)QDVK	2	0.47586	6
Q01484	890	S	Ankyrin-2	ANK2	0.993145	0.0189775	49.444	Y(0.007)S(0.993)LEGGR	2	0.57261	1
Q01518	308	S	Adenylyl cyclase-associated protein 1	CAP1	0.841085	1.65891e-07	96.208	PQT(0.04)S(0.841)PS(0.119)PK	2	-0.39473	5
Q01518	310	S	Adenylyl cyclase-associated protein 1	CAP1	0.86948	0.0170518	43.808	PQT(0.024)S(0.107)PS(0.869)PK	2	-1.1494	2
Q01664	124	S	Transcription factor AP-4	TFAP4	0.832465	2.05703e-36	145.1	FIQELS(0.003)GS(0.164)S(0.832)PK	3	-0.28834	7
Q01664	123	S	Transcription factor AP-4	TFAP4	0.487887	0.000791163	58.32	FIQELS(0.024)GS(0.488)S(0.488)PK	2	-0.4086	0
Q01814	18	S	Plasma membrane calcium-transporting ATPase 2	ATP2B2	0.812092	2.98313e-47	161.2	NES(0.812)S(0.188)HGGEFGCTMEELR	3	-0.59603	7
Q01814	19	S	Plasma membrane calcium-transporting ATPase 2	ATP2B2	0.5	2.82803e-35	147.08	NES(0.5)S(0.5)HGGEFGCTMEELR	3	-0.5915	3
Q01831	883	S	DNA repair protein complementing XP-C cells	XPC	0.981624	2.9535e-19	70.67	SEAAAPHTDAGGGLS(0.982)S(0.982)DEEEGT(0.027)S(0.005)S(0.005)QAEAAR	3	0.76077	1
Q01831	94	S	DNA repair protein complementing XP-C cells	XPC	1	0.000164164	67.645	VIKDEALS(1)DGDDLR	3	-0.78206	1
Q01831	884	S	DNA repair protein complementing XP-C cells	XPC	0.981624	2.9535e-19	70.67	SEAAAPHTDAGGGLS(0.982)S(0.982)DEEEGT(0.027)S(0.005)S(0.005)QAEAAR	3	0.76077	1
Q01970	1105	S	1-phosphatidylinositol 4,5-bisphosphate phosphodiesterase beta-3	PLCB3	0.99988	1.61541e-08	105.03	RHNS(1)ISEAK	3	0.036158	2
Q02040	633	S	A-kinase anchor protein 17A	AKAP17A	0.99955	0.00189237	51.286	HAYKDDS(1)PR	3	0.57929	1
Q02040	537	S	A-kinase anchor protein 17A	AKAP17A	1	9.63009e-07	94.688	VVPEDGS(1)PEKR	3	0.058826	9
Q02156	368	S	Protein kinase C epsilon type	PRKCE	1	0.0141627	53.089	ALS(1)FDNR	2	-0.46129	1
Q02224	1693	S	Centromere-associated protein E	CENPE	0.999257	0.0327252	40.994	S(0.999)VEET(0.001)LK	2	1.6111	1
Q02318	56	S	Sterol 26-hydroxylase, mitochondrial	CYP27A1	1	0.00163018	80.688	S(1)LEEIPR	2	-0.21753	4
Q02410	568	S	Amyloid-beta A4 precursor protein-binding family A member 1	APBA1	0.803137	1.61557e-09	104.67	S(0.197)NS(0.803)QENVEASHPSQDGK	4	0.24892	2
Q02410	566	S	Amyloid-beta A4 precursor protein-binding family A member 1	APBA1	0.499968	1.61557e-09	104.67	S(0.5)NS(0.5)QENVEASHPSQDGK	3	0.46006	1
Q02410	242	S	Amyloid-beta A4 precursor protein-binding family A member 1	APBA1	0.998485	2.04808e-07	92.098	LHHYDERS(0.998)DGES(0.001)DSPEK	4	0.25784	2
Q02543	123	S	60S ribosomal protein L18a	RPL18A	1	0.00347334	48.091	AHS(1)IQIMK	3	-0.17414	1
Q02818	369	S	Nucleobindin-1	NUCB1	0.999101	1.16202e-07	100.77	LS(0.999)QET(0.001)EALGR	2	0.10548	21
Q02818	372	T	Nucleobindin-1	NUCB1	0.813384	0.000311694	84.169	LS(0.187)QET(0.813)EALGR	2	-0.42723	2
Q02952	371	S	A-kinase anchor protein 12	AKAP12	0.999966	0.000104255	88.495	LS(1)AEYEK	2	-1.0241	5
Q02952	286	S	A-kinase anchor protein 12	AKAP12	0.391704	5.78927e-05	56.882	S(0.006)AES(0.084)PT(0.392)S(0.392)PVT(0.015)S(0.084)ET(0.025)GS(0.002)T(0.001)FK	3	2.3368	0
Q02952	1328	S	A-kinase anchor protein 12	AKAP12	0.664819	0.00329444	67.704	S(0.665)PPS(0.335)PVER	2	-0.11522	3
Q02952	1115	T	A-kinase anchor protein 12	AKAP12	0.494942	5.4657e-12	109.83	VVGQT(0.495)T(0.495)PES(0.01)FEK	2	0.73626	0
Q02952	696	S	A-kinase anchor protein 12	AKAP12	0.878728	0.000609132	57.288	RGS(0.879)S(0.051)S(0.07)DEEGGPK	2	0.593	1
Q02952	1331	S	A-kinase anchor protein 12	AKAP12	0.998029	0.00378362	64.73	S(0.002)PPS(0.998)PVER	2	-0.82436	9
Q02952	285	T	A-kinase anchor protein 12	AKAP12	0.391704	5.78927e-05	56.882	S(0.006)AES(0.084)PT(0.392)S(0.392)PVT(0.015)S(0.084)ET(0.025)GS(0.002)T(0.001)FK	3	2.3368	0
Q02952	1116	T	A-kinase anchor protein 12	AKAP12	0.956307	5.4657e-12	109.83	VVGQT(0.043)T(0.956)PESFEK	3	0.44591	2
Q03135	37	S	Caveolin-1	CAV1	1	7.76303e-13	113.22	AMADELS(1)EK	3	-1.1971	25
Q03164	1684	S	Histone-lysine N-methyltransferase 2A	KMT2A	0.499992	0.00014563	52.814	S(0.5)S(0.5)PEGPDPPVLTEVSK	3	2.0246	1
Q03164	2098	S	Histone-lysine N-methyltransferase 2A	KMT2A	0.966189	0.00013083	69.422	T(0.008)IAHS(0.966)PT(0.024)S(0.002)FTESSSK	3	0.25321	2
Q03164	1685	S	Histone-lysine N-methyltransferase 2A	KMT2A	0.499992	0.00014563	52.814	S(0.5)S(0.5)PEGPDPPVLTEVSK	3	2.0246	1
Q03252	34	T	Lamin-B2	LMNB2	0.997115	0.000973261	78.985	AGGPAT(0.997)PLS(0.003)PTR	2	-0.022414	2
Q03252	37	S	Lamin-B2	LMNB2	0.972598	0.000329075	68.044	AGGPATPLS(0.973)PT(0.027)R	2	0.8891	1
Q03393	19	S	6-pyruvoyl tetrahydrobiopterin synthase	PTS	0.97954	0.000480805	79.986	IS(0.98)FS(0.02)ASHR	3	-0.14949	2
Q04446	133	S	1,4-alpha-glucan-branching enzyme	GBE1	0.999388	0.00215169	50.354	S(0.999)VLVPHGS(0.001)K	3	0.47882	1
Q04637	1209	S	Eukaryotic translation initiation factor 4 gamma 1	EIF4G1	0.99266	6.25007e-07	93.478	KAAS(0.993)LT(0.007)EDRDR	3	-0.098572	11
Q04637	1238	S	Eukaryotic translation initiation factor 4 gamma 1	EIF4G1	1	1.54375e-08	104.24	AALS(1)EEELEK	3	0.52282	2
Q04637	1211	T	Eukaryotic translation initiation factor 4 gamma 1	EIF4G1	0.996176	1.33138e-12	107.12	AAS(0.004)LT(0.996)EDRDR	2	0.11693	12
Q04637	1596	S	Eukaryotic translation initiation factor 4 gamma 1	EIF4G1	1	0.00111837	72.34	EAEEES(1)DHN	2	-0.49874	5
Q04637	1231	S	Eukaryotic translation initiation factor 4 gamma 1	EIF4G1	1	0.000113278	71.879	REAALPPVS(1)PLK	3	-0.18679	34
Q04637	1185	S	Eukaryotic translation initiation factor 4 gamma 1	EIF4G1	0.838641	0.00410957	43.604	S(0.839)FS(0.161)KEVEER	3	0.045713	1
Q04724	267	S	Transducin-like enhancer protein 1	TLE1	0.999639	0.00181559	63.073	ASPAHS(1)PR	3	0.28546	2
Q04727	210	S	Transducin-like enhancer protein 4	TLE4	0.611162	0.00011403	78.814	S(0.001)S(0.004)S(0.003)VS(0.381)PS(0.611)AS(0.001)FR	2	-1.4423	1
Q04727	208	S	Transducin-like enhancer protein 4	TLE4	0.912429	0.00167376	50.659	S(0.002)S(0.008)S(0.01)VS(0.912)PS(0.063)AS(0.005)FR	2	0.23588	1
Q04727	325	T	Transducin-like enhancer protein 4	TLE4	0.733371	0.0193991	49.06	S(0.201)NT(0.733)PT(0.065)PR	2	-1.8279	1
Q05193	778	S	Dynamin-1	DNM1	0.249628	0.0025747	52.247	S(0.25)PT(0.25)S(0.25)S(0.25)PT(0.001)PQR	2	-0.49394	0
Q05193	776	T	Dynamin-1	DNM1	0.249628	0.0025747	52.247	S(0.25)PT(0.25)S(0.25)S(0.25)PT(0.001)PQR	2	-0.49394	0
Q05193	774	S	Dynamin-1	DNM1	0.990778	7.1327e-09	68.676	S(0.991)PT(0.007)S(0.002)S(0.001)PTPQR	2	0.23804	3
Q05193	777	S	Dynamin-1	DNM1	0.249628	0.0025747	52.247	S(0.25)PT(0.25)S(0.25)S(0.25)PT(0.001)PQR	2	-0.49394	0
Q05209	606	S	Tyrosine-protein phosphatase non-receptor type 12	PTPN12	0.701718	1.23033e-09	93.407	TPLSFTNPLHS(0.015)DDS(0.702)DS(0.283)DER	3	-0.12648	1
Q05209	435	S	Tyrosine-protein phosphatase non-receptor type 12	PTPN12	1	0.00321234	76.228	NLS(1)FEIK	2	-0.13851	6
Q05516	282	T	Zinc finger and BTB domain-containing protein 16	ZBTB16	0.922419	0.0502758	49.466	EGPGT(0.922)PT(0.078)R	2	-0.22115	1
Q05519	447	T	Serine/arginine-rich splicing factor 11	SRSF11	0.5	0.00605184	42.031	KPIET(0.5)GS(0.5)PK	3	-0.16839	1
Q05519	434	S	Serine/arginine-rich splicing factor 11	SRSF11	0.816829	0.000172306	55.688	DYDEEEQGY(0.183)DS(0.817)EKEK	3	0.99646	1
Q05519	449	S	Serine/arginine-rich splicing factor 11	SRSF11	0.99843	0.000369284	72.29	KPIET(0.002)GS(0.998)PK	4	-0.40786	13
Q05655	304	S	Protein kinase C delta type	PRKCD	0.861992	7.13149e-35	141.6	S(0.112)DS(0.862)AS(0.026)SEPVGIYQGFEK	3	0.15797	4
Q05655	645	S	Protein kinase C delta type	PRKCD	0.99933	9.59447e-05	87.184	ARLS(0.999)YS(0.001)DK	2	0.0094982	6
Q05682	759	S	Caldesmon	CALD1	0.922307	0.00132851	47.037	T(0.078)PDGNKS(0.922)PAPK	3	-0.40874	1
Q06124	62	Y	Tyrosine-protein phosphatase non-receptor type 11	PTPN11	0.995316	9.65413e-08	102.64	IQNTGDY(0.995)Y(0.005)DLYGGEK	3	-0.06037	2
Q06210	261	S	Glutamine--fructose-6-phosphate aminotransferase [isomerizing] 1	GFPT1	0.844714	3.0594e-35	140.22	VDS(0.845)T(0.129)T(0.026)CLFPVEEK	2	0.068709	13
Q06210	263	T	Glutamine--fructose-6-phosphate aminotransferase [isomerizing] 1	GFPT1	0.491925	0.00311899	50.305	VDS(0.418)T(0.09)T(0.492)CLFPVEEK	2	0.59558	0
Q06210	262	T	Glutamine--fructose-6-phosphate aminotransferase [isomerizing] 1	GFPT1	0.786455	1.1218e-11	107.5	VDS(0.094)T(0.786)T(0.12)CLFPVEEK	2	0.38169	2
Q06265	306	S	Exosome complex component RRP45	EXOSC9	0.795616	1.29455e-06	93.348	APIDT(0.204)S(0.796)DVEEK	2	0.11363	3
Q06265	305	T	Exosome complex component RRP45	EXOSC9	0.5	0.00234471	54.343	APIDT(0.5)S(0.5)DVEEK	3	1.9114	1
Q06520	251	S	Bile salt sulfotransferase	SULT2A1	1	0.0102152	50.04	KGVS(1)GDWK	3	0.89865	5
Q06587	215	T	E3 ubiquitin-protein ligase RING1	RING1	0.606321	2.80743e-26	83.236	GGGAGGSSVGT(0.606)GGGGT(0.392)GGVGGGAGS(0.001)EDSGDR	3	-0.67521	1
Q06587	229	S	E3 ubiquitin-protein ligase RING1	RING1	0.958442	6.50076e-29	94.886	GGGAGGSSVGT(0.001)GGGGT(0.004)GGVGGGAGS(0.958)EDS(0.036)GDR	3	0.39429	3
Q06830	32	S	Peroxiredoxin-1	PRDX1	0.99912	0.000870769	81.017	DIS(0.001)LS(0.999)DYK	2	-0.11407	1
Q07002	89	S	Cyclin-dependent kinase 18	CDK18	0.999995	0.00284828	66.267	RFS(1)MEDVSK	3	-0.60894	2
Q07002	132	S	Cyclin-dependent kinase 18	CDK18	0.999195	2.04153e-08	95.981	RAS(0.999)LS(0.001)DIGFGK	3	0.33411	4
Q07065	80	S	Cytoskeleton-associated protein 4	CKAP4	0.204063	8.37481e-11	57.238	S(0.204)S(0.204)S(0.204)S(0.204)S(0.059)S(0.059)AS(0.066)AAAAAAAASSSASCSR	3	-4.0844	0
Q07065	26	S	Cytoskeleton-associated protein 4	CKAP4	1	6.2484e-06	93.424	GAHPS(1)GGADDVAK	3	-0.17413	6
Q07065	79	S	Cytoskeleton-associated protein 4	CKAP4	0.204063	8.37481e-11	57.238	S(0.204)S(0.204)S(0.204)S(0.204)S(0.059)S(0.059)AS(0.066)AAAAAAAASSSASCSR	3	-4.0844	0
Q07065	460	S	Cytoskeleton-associated protein 4	CKAP4	0.826453	2.10617e-12	105.46	LEGLGS(0.826)S(0.174)EADQDGLASTVR	3	0.15805	2
Q07065	81	S	Cytoskeleton-associated protein 4	CKAP4	0.204063	8.37481e-11	57.238	S(0.204)S(0.204)S(0.204)S(0.204)S(0.059)S(0.059)AS(0.066)AAAAAAAASSSASCSR	3	-4.0844	0
Q07065	461	S	Cytoskeleton-associated protein 4	CKAP4	0.625084	1.62155e-59	171.29	LEGLGS(0.375)S(0.625)EADQDGLASTVR	2	0.5504	4
Q07065	232	S	Cytoskeleton-associated protein 4	CKAP4	0.938299	0.0021328	44.925	DFT(0.056)S(0.938)LENT(0.005)VEER	2	-0.050508	1
Q07065	19	S	Cytoskeleton-associated protein 4	CKAP4	0.50016	0.00118199	52.579	GGHGAAS(0.5)PS(0.5)EK	2	0.21211	1
Q07065	82	S	Cytoskeleton-associated protein 4	CKAP4	0.204063	8.37481e-11	57.238	S(0.204)S(0.204)S(0.204)S(0.204)S(0.059)S(0.059)AS(0.066)AAAAAAAASSSASCSR	3	-4.0844	0
Q07157	166	S	Tight junction protein ZO-1	TJP1	1	0.00391304	72.2	ERS(1)LS(1)PR	3	-0.084173	4
Q07157	303	S	Tight junction protein ZO-1	TJP1	1	0.00524761	56.81	S(1)HDRPPR	3	0.46683	3
Q07157	1617	S	Tight junction protein ZO-1	TJP1	0.955108	4.6382e-65	171.08	AIPVS(0.955)PS(0.045)AVEEDEDEDGHTVVATAR	3	0.59818	3
Q07157	168	S	Tight junction protein ZO-1	TJP1	1	0.00391304	72.2	ERS(1)LS(1)PR	3	-0.084173	4
Q07157	617	S	Tight junction protein ZO-1	TJP1	0.797443	0.000401612	48.899	S(0.797)REDLS(0.203)AQPVQTK	3	0.2232	1
Q07157	300	S	Tight junction protein ZO-1	TJP1	0.999181	0.00013593	75.773	DDISEIQS(0.003)LAS(0.998)DHS(0.999)GR	3	-0.43787	4
Q07157	297	S	Tight junction protein ZO-1	TJP1	0.99782	9.00346e-05	75.773	DDISEIQS(0.003)LAS(0.998)DHS(0.999)GR	3	-0.43787	5
Q07352	92	S	mRNA decay activator protein ZFP36L1	ZFP36L1	0.979241	0.00728159	54.486	S(0.021)FS(0.979)EGGER	2	0.17664	1
Q07352	54	S	mRNA decay activator protein ZFP36L1	ZFP36L1	0.921954	0.000734344	55.105	RHS(0.922)VT(0.078)LPSSK	3	0.18813	2
Q07866	521	S	Kinesin light chain 1	KLC1	0.5	0.00161957	45.207	S(0.5)RES(0.5)LNVDVVK	3	0.27143	1
Q07866	524	S	Kinesin light chain 1	KLC1	0.619234	0.00132851	47.037	S(0.381)RES(0.619)LNVDVVK	3	0.62083	2
Q07866	462	T	Kinesin light chain 1	KLC1	0.54684	0.00286283	51.726	VDS(0.452)PT(0.547)VT(0.001)TTLK	3	0.41194	1
Q07889	401	S	Son of sevenless homolog 1	SOS1	0.987305	0.00539197	67.334	RLS(0.987)ES(0.013)ACR	3	-1.0893	2
Q07889	1161	S	Son of sevenless homolog 1	SOS1	0.999981	0.000559688	76.051	RPES(1)APAESSPSK	3	-0.72388	1
Q07954	4520	S	Prolow-density lipoprotein receptor-related protein 1	LRP1	0.99344	0.00161142	53.237	HS(0.993)LAS(0.005)T(0.001)DEK	3	0.12399	1
Q07955	201	S	Serine/arginine-rich splicing factor 1	SRSF1	0.998264	0.000688814	58.079	VDGPRS(1)PS(0.998)Y(0.002)GR	3	0.12814	4
Q07955	199	S	Serine/arginine-rich splicing factor 1	SRSF1	0.99952	0.000688814	58.079	VDGPRS(1)PS(0.991)Y(0.009)GR	3	0.79753	4
Q07960	50	S	Rho GTPase-activating protein 1	ARHGAP1	0.459785	1.03914e-19	125.82	S(0.46)S(0.46)S(0.08)PELVTHLK	3	1.1786	0
Q07960	49	S	Rho GTPase-activating protein 1	ARHGAP1	0.459785	1.03914e-19	125.82	S(0.46)S(0.46)S(0.08)PELVTHLK	3	1.1786	0
Q07960	51	S	Rho GTPase-activating protein 1	ARHGAP1	0.981305	7.63639e-20	127.78	S(0.001)S(0.016)S(0.981)PELVT(0.002)HLK	2	0.15534	8
Q08170	458	S	Serine/arginine-rich splicing factor 4	SRSF4	0.989136	0.000550615	64.104	SKPNLPS(0.011)ES(0.989)R	3	-0.47771	1
Q08170	78	S	Serine/arginine-rich splicing factor 4	SRSF4	0.997575	0.000301288	83.137	RDGS(0.998)Y(0.002)GSGR	3	-0.84388	4
Q08209	469	S	Serine/threonine-protein phosphatase 2B catalytic subunit alpha isoform	PPP3CA	0.958618	0.00649816	56.548	IT(0.041)S(0.959)FEEAK	2	1.1708	2
Q08257	319	S	Quinone oxidoreductase	CRYZ	0.982203	4.3613e-05	70.452	VAEAHENIIHGS(0.982)GAT(0.018)GK	3	0.30151	1
Q08334	261	S	Interleukin-10 receptor subunit beta	IL10RB	1	0.0196621	41.399	NS(1)LPQHLK	2	0.0010633	1
Q08357	259	S	Sodium-dependent phosphate transporter 2	SLC20A2	0.999788	0.00452096	67.879	VS(1)DES(1)LSK	2	0.46602	3
Q08357	256	S	Sodium-dependent phosphate transporter 2	SLC20A2	0.999936	4.09954e-08	103.08	VS(1)DES(0.983)LS(0.017)K	2	1.1606	12
Q08378	983	S	Golgin subfamily A member 3	GOLGA3	0.990736	0.000941639	56.205	LGS(0.991)DLT(0.009)SAQK	3	0.51072	2
Q08378	465	S	Golgin subfamily A member 3	GOLGA3	0.931592	0.000113316	78.326	QDS(0.932)LS(0.065)S(0.004)EVDTLK	3	-0.040189	2
Q08426	25	S	Peroxisomal bifunctional enzyme	EHHADH	0.487858	0.000170899	55.097	NPPVNAIS(0.488)T(0.33)T(0.182)LLR	3	0.47183	0
Q08426	342	S	Peroxisomal bifunctional enzyme	EHHADH	0.973267	0.00362084	65.719	MIT(0.027)S(0.973)VLEK	2	-0.62455	1
Q08426	307	T	Peroxisomal bifunctional enzyme	EHHADH	0.999987	0.000919797	70.334	PVSSVGVVGLGT(1)MGR	2	-0.44819	2
Q08495	333	S	Dematin	DMTN	1	1.05701e-08	97.797	GNS(1)LPCVLEQK	2	0.23383	9
Q08495	372	S	Dematin	DMTN	0.999944	0.00177244	66.267	HLS(1)AEDFSR	2	0.20317	4
Q08495	26	S	Dematin	DMTN	0.986406	6.8256e-05	87.088	DS(0.002)S(0.002)VPGS(0.986)PS(0.009)S(0.001)IVAK	3	-0.020327	2
Q08495	226	S	Dematin	DMTN	1	1.49886e-35	146.97	RGAEEEEEEEDDDS(1)GEEMK	3	1.2519	7
Q08999	413	S	Retinoblastoma-like protein 2	RBL2	0.999834	1.53558e-06	78.428	ENS(1)PCVTPVSTATHSLSR	3	0.041387	1
Q08999	952	S	Retinoblastoma-like protein 2	RBL2	0.998315	2.48709e-05	82.069	S(0.001)HQNS(0.998)PT(0.001)ELNK	3	0.48087	2
Q08999	639	S	Retinoblastoma-like protein 2	RBL2	0.981035	0.000173597	57.936	ADEICIAGS(0.981)PLT(0.019)PR	3	-0.12462	1
Q08999	1112	S	Retinoblastoma-like protein 2	RBL2	0.928554	0.000178352	53.981	GILLEDGS(0.071)ES(0.929)PAK	3	3.3911	1
Q08J23	461	T	tRNA (cytosine(34)-C(5))-methyltransferase	NSUN2	0.874962	2.66567e-36	145.2	EST(0.001)QLS(0.124)PADLT(0.875)EGKPTDPSK	3	-0.056213	1
Q09161	7	S	Nuclear cap-binding protein subunit 1	NCBP1	1	9.22477e-06	91.518	RRHS(1)DENDGGQPHK	5	-1.4634	11
Q09472	1038	S	Histone acetyltransferase p300	EP300	0.498594	9.01934e-53	154.13	TEIKEEEDQPSTSAT(0.002)QS(0.499)S(0.499)PAPGQSK	4	1.1251	0
Q09472	2326	S	Histone acetyltransferase p300	EP300	0.482151	0.000581715	46.249	PQS(0.002)QPPHS(0.482)S(0.482)PS(0.033)PR	3	-0.21695	0
Q09472	2325	S	Histone acetyltransferase p300	EP300	0.723764	0.000159104	69.331	PQSQPPHS(0.724)S(0.163)PS(0.113)PR	3	-0.099395	2
Q09472	1037	S	Histone acetyltransferase p300	EP300	0.498594	9.01934e-53	154.13	TEIKEEEDQPSTSAT(0.002)QS(0.499)S(0.499)PAPGQSK	4	1.1251	0
Q09666	5839	T	Neuroblast differentiation-associated protein AHNAK	AHNAK	0.49512	0.00332313	44.511	GHY(0.005)EVT(0.495)GS(0.495)DDET(0.005)GK	3	0.83002	0
Q09666	5780	S	Neuroblast differentiation-associated protein AHNAK	AHNAK	0.999551	0.000157361	81.703	HRS(1)NS(0.931)FS(0.069)DER	3	1.1714	6
Q09666	218	T	Neuroblast differentiation-associated protein AHNAK	AHNAK	0.580557	2.51483e-09	100.53	LPSGSGAAS(0.379)PT(0.581)GS(0.04)AVDIR	2	-0.042121	1
Q09666	5841	S	Neuroblast differentiation-associated protein AHNAK	AHNAK	0.999475	9.95142e-18	119.45	GHYEVT(0.001)GS(0.999)DDETGK	3	0.55859	4
Q09666	41	S	Neuroblast differentiation-associated protein AHNAK	AHNAK	0.590187	8.41965e-05	55.209	DDGVFVQEVT(0.41)QNS(0.59)PAAR	3	-0.65648	1
Q09666	135	S	Neuroblast differentiation-associated protein AHNAK	AHNAK	1	6.0724e-46	152.4	LKS(1)EDGVEGDLGETQSR	4	0.85471	8
Q09666	176	S	Neuroblast differentiation-associated protein AHNAK	AHNAK	0.820916	0.00153815	59.198	DIDIS(0.821)S(0.179)PEFK	3	-0.08314	6
Q09666	5110	S	Neuroblast differentiation-associated protein AHNAK	AHNAK	1	0.00237084	61.344	AEAPLPS(1)PK	2	-1.5412	14
Q09666	5782	S	Neuroblast differentiation-associated protein AHNAK	AHNAK	0.987247	0.000157361	81.703	HRS(0.987)NS(0.987)FS(0.026)DER	3	-0.75598	7
Q09666	93	S	Neuroblast differentiation-associated protein AHNAK	AHNAK	0.999987	8.1502e-05	81.656	S(1)PEPGQTWTR	2	-1.2478	10
Q09666	5735	S	Neuroblast differentiation-associated protein AHNAK	AHNAK	0.877082	6.10757e-12	113.88	GGVTGS(0.088)PEAS(0.877)IS(0.033)GS(0.002)K	2	0.3172	1
Q09666	177	S	Neuroblast differentiation-associated protein AHNAK	AHNAK	0.974745	2.12475e-05	89.301	DIDIS(0.025)S(0.975)PEFK	2	0.25845	9
Q09666	5731	S	Neuroblast differentiation-associated protein AHNAK	AHNAK	0.975474	5.94083e-08	103.66	GGVT(0.024)GS(0.975)PEASISGSK	3	0.16605	8
Q0JRZ9	403	S	F-BAR domain only protein 2	FCHO2	0.999998	0.000845808	65.179	NLS(1)NEELTK	3	0.50864	2
Q0JRZ9	394	S	F-BAR domain only protein 2	FCHO2	1	0.00123876	70.908	HS(1)PVQMNR	3	-0.66502	8
Q0VF96	283	S	Cingulin-like protein 1	CGNL1	1	0.000101227	84.895	RQDS(1)AGPVLDGAR	3	-0.33599	12
Q0ZGT2	365	S	Nexilin	NEXN	0.996184	1.43701e-13	115.68	T(0.004)IS(0.996)QEFLTPGK	2	0.67417	11
Q0ZGT2	80	S	Nexilin	NEXN	1	1.33962e-17	123.14	EMLAS(1)DDEEDVSSK	3	1.1331	14
Q0ZGT2	218	S	Nexilin	NEXN	0.999936	0.00141646	56.205	YEEQRPS(1)LK	3	0.10024	1
Q12767	445	S	Transmembrane protein 94	TMEM94	0.970412	2.28769e-46	154.6	VEPPHS(0.03)S(0.97)HEDLTDGLSTR	3	2.5391	3
Q12770	822	S	Sterol regulatory element-binding protein cleavage-activating protein	SCAP	0.999311	7.81539e-18	122.6	RDS(0.999)GVGS(0.001)GLEAQESWER	3	-0.35879	2
Q12789	1068	S	General transcription factor 3C polypeptide 1	GTF3C1	0.998199	2.71998e-12	107.72	NSST(0.001)DQGS(0.998)DEEGSLQK	3	0.03118	3
Q12797	29	S	Aspartyl/asparaginyl beta-hydroxylase	ASPH	0.735986	9.69226e-19	100.66	SSGNSSSSGSGSGSTSAGS(0.02)S(0.244)S(0.736)PGAR	3	-0.60621	1
Q12802	2563	S	A-kinase anchor protein 13	AKAP13	0.734149	0.000812086	42.947	S(0.17)LS(0.734)RPS(0.048)S(0.048)LIEQEK	3	0.91038	1
Q12802	2467	T	A-kinase anchor protein 13	AKAP13	0.999094	2.43818e-09	105.99	AET(0.999)FGGFDS(0.001)HQMNASK	3	-0.77033	5
Q12802	2498	S	A-kinase anchor protein 13	AKAP13	0.937207	0.00225444	48.467	RT(0.054)ES(0.937)DS(0.008)GLKK	3	0.011617	1
Q12802	1565	S	A-kinase anchor protein 13	AKAP13	1	0.00364738	49.3	RHS(1)WGPGK	4	0.30103	2
Q12802	983	S	A-kinase anchor protein 13	AKAP13	0.963787	1.93011e-05	77.08	ALQLS(0.035)NS(0.964)PGAS(0.001)SAFLK	3	0.23684	1
Q12802	1929	S	A-kinase anchor protein 13	AKAP13	0.984946	1.45038e-13	113.07	FLS(0.006)HS(0.985)T(0.009)DSLNK	3	0.49364	5
Q12802	2728	S	A-kinase anchor protein 13	AKAP13	0.966329	0.000264138	50.874	SGSLDSELS(0.033)VS(0.966)PK	3	3.9503	1
Q12830	216	S	Nucleosome-remodeling factor subunit BPTF	BPTF	1	0.00684074	65.224	S(1)PILEEK	2	1.0025	5
Q12846	208	S	Syntaxin-4	STX4	1	0.0020264	63.908	HS(1)EIQQLER	2	-0.11942	1
Q12846	117	S	Syntaxin-4	STX4	0.994886	1.3357e-09	93.21	AIEPQKEEADENYNS(0.995)VNT(0.005)R	3	-0.0078527	2
Q12846	15	S	Syntaxin-4	STX4	1	0.000760649	89.468	QGDDS(1)S(1)DEEDKER	3	-0.00059729	3
Q12846	14	S	Syntaxin-4	STX4	1	0.000760649	89.468	QGDDS(1)S(1)DEEDKER	3	-0.00059729	3
Q12849	335	S	G-rich sequence factor 1	GRSF1	0.998676	0.0120398	56.258	T(0.001)HVGS(0.999)YK	2	0.23072	1
Q12857	280	S	Nuclear factor 1 A-type	NFIA	0.918552	3.99892e-08	61.03	LKS(0.919)VEDEMDS(0.081)PGEEPFYTGQGR	3	-0.54071	1
Q12857	287	S	Nuclear factor 1 A-type	NFIA	0.995477	8.2629e-06	44.788	S(0.001)VEDEMDS(0.995)PGEEPFY(0.003)T(0.001)GQGR	3	-0.8013	1
Q12888	1362	S	TP53-binding protein 1	TP53BP1	1	0.00898412	44.543	GGPGKLS(1)PR	2	0.0912	1
Q12888	1319	T	TP53-binding protein 1	TP53BP1	0.304978	3.63585e-05	50.178	T(0.113)S(0.113)S(0.101)GT(0.305)S(0.305)LS(0.061)AMHS(0.001)SGSSGK	3	3.3588	0
Q12888	831	S	TP53-binding protein 1	TP53BP1	0.573278	1.50013e-06	46.662	SGTAET(0.001)EPVEQDS(0.397)S(0.573)QPS(0.028)LPLVR	3	0.51898	1
Q12888	552	S	TP53-binding protein 1	TP53BP1	0.770823	5.48065e-10	55.128	IDEDGENT(0.002)QIEDT(0.219)EPMS(0.771)PVLNS(0.008)K	4	-0.56139	1
Q12888	1320	S	TP53-binding protein 1	TP53BP1	0.304978	3.63585e-05	50.178	T(0.113)S(0.113)S(0.101)GT(0.305)S(0.305)LS(0.061)AMHS(0.001)SGSSGK	3	3.3588	0
Q12888	294	S	TP53-binding protein 1	TP53BP1	0.988178	2.16014e-05	43.208	S(0.988)PEPEVLS(0.006)T(0.006)QEDLFDQSNK	3	0.3024	1
Q12888	382	T	TP53-binding protein 1	TP53BP1	0.407677	0.0020268	60.764	STPFIVPS(0.296)S(0.296)PT(0.408)EQEGR	2	-0.083024	0
Q12888	379	S	TP53-binding protein 1	TP53BP1	0.587125	3.90832e-05	77.871	STPFIVPS(0.587)S(0.409)PT(0.004)EQEGR	2	0.0035572	2
Q12888	500	S	TP53-binding protein 1	TP53BP1	1	1.2741e-08	98.443	NS(1)PEDLGLSLTGDSCK	3	0.44015	4
Q12888	525	S	TP53-binding protein 1	TP53BP1	0.817444	0.00011976	60.55	LMLSTS(0.001)EY(0.082)S(0.099)QS(0.817)PK	3	-1.1399	1
Q12888	380	S	TP53-binding protein 1	TP53BP1	0.918077	3.90832e-05	77.871	STPFIVPS(0.038)S(0.918)PT(0.044)EQEGR	2	0.33366	1
Q12893	329	T	Transmembrane protein 115	TMEM115	0.99831	0.000271274	61.942	VDSPLPS(0.002)DKAPT(0.998)PPGK	3	0.22563	3
Q12906	482	S	Interleukin enhancer-binding factor 3	ILF3	0.999988	5.05527e-13	110.44	GEDS(1)AEETEAK	2	-1.1513	9
Q12906	476	S	Interleukin enhancer-binding factor 3	ILF3	0.919321	1.19137e-05	72.99	VLQDMGLPT(0.018)GAEGRDS(0.919)S(0.063)K	3	-0.19985	3
Q12906	382	S	Interleukin enhancer-binding factor 3	ILF3	0.99829	5.03067e-06	93.495	RPMEEDGEEKS(0.998)PS(0.002)K	3	-0.69591	8
Q12906	62	S	Interleukin enhancer-binding factor 3	ILF3	0.997428	6.7412e-07	65.428	GS(0.001)S(0.002)EQAES(0.997)DNMDVPPEDDSK	3	0.8558	3
Q12912	444	S	Lymphoid-restricted membrane protein	LRMP	0.843319	0.000160741	66.636	T(0.073)KDDS(0.843)EPS(0.074)GEET(0.009)VER	3	1.2464	1
Q12955	4342	S	Ankyrin-3	ANK3	0.999953	2.42121e-18	126.07	LS(1)LHEEEGSSGSEQK	3	0.75645	1
Q12959	687	S	Disks large homolog 1	DLG1	0.967183	1.61593e-07	96.435	HVTS(0.001)NAS(0.967)DS(0.029)ES(0.002)S(0.001)YR	3	0.64951	4
Q12959	575	S	Disks large homolog 1	DLG1	0.69932	0.000562614	42.639	EQMMNS(0.001)S(0.003)IS(0.022)S(0.065)GS(0.209)GS(0.699)LR	3	0.083638	1
Q12968	248	S	Nuclear factor of activated T-cells, cytoplasmic 3	NFATC3	0.789125	0.000393711	73.296	S(0.2)S(0.789)VT(0.011)DENWLSPR	2	-0.98644	1
Q12982	116	T	BCL2/adenovirus E1B 19 kDa protein-interacting protein 2	BNIP2	0.568778	0.00751387	40.475	GS(0.405)IT(0.569)EY(0.02)T(0.007)AAEEK	3	-0.27782	1
Q12982	114	S	BCL2/adenovirus E1B 19 kDa protein-interacting protein 2	BNIP2	0.932038	0.00111988	50.178	KGS(0.932)IT(0.068)EYTAAEEK	3	-0.23615	1
Q12983	137	T	BCL2/adenovirus E1B 19 kDa protein-interacting protein 3	BNIP3	0.540799	0.0122961	59.367	S(0.023)QT(0.541)PQDT(0.436)NR	2	-0.28396	1
Q12983	131	S	BCL2/adenovirus E1B 19 kDa protein-interacting protein 3	BNIP3	0.999463	0.000195107	83.045	SSHCDS(0.999)PPR	2	-0.77998	14
Q12983	151	S	BCL2/adenovirus E1B 19 kDa protein-interacting protein 3	BNIP3	0.999493	2.31496e-13	114.31	ASETDT(0.001)HS(0.999)IGEK	3	0.35226	6
Q12983	160	S	BCL2/adenovirus E1B 19 kDa protein-interacting protein 3	BNIP3	0.990644	1.41232e-05	91.657	NSS(0.009)QS(0.991)EEDDIER	2	0.58893	4
Q12996	691	S	Cleavage stimulation factor subunit 3	CSTF3	1	3.54171e-11	76.82	RPNEDS(1)DEDEEK	2	1.3432	3
Q13029	643	S	PR domain zinc finger protein 2	PRDM2	0.988228	0.000993504	73.499	T(0.012)AS(0.988)PPALPK	2	-0.63047	2
Q13029	796	S	PR domain zinc finger protein 2	PRDM2	0.814722	0.00182119	40.278	ET(0.185)VS(0.815)PPCFDEYK	3	-0.5854	1
Q13029	641	T	PR domain zinc finger protein 2	PRDM2	0.556296	0.028249	48.284	T(0.556)AS(0.444)PPALPK	2	0.56035	1
Q13057	183	S	Bifunctional coenzyme A synthase	COASY	0.999958	0.000289219	79.492	PASPVAGS(1)PK	2	-0.039515	2
Q13057	178	S	Bifunctional coenzyme A synthase	COASY	0.999655	0.000696876	71.806	PAS(1)PVAGSPK	2	-0.83737	6
Q13085	841	S	Acetyl-CoA carboxylase 1	ACACA	0.930945	0.00567083	68.847	IQS(0.931)T(0.069)ALR	2	1.7831	2
Q13085	80	S	Acetyl-CoA carboxylase 1	ACACA	0.944619	0.000836831	58.172	S(0.028)S(0.028)MS(0.945)GLHLVK	3	-0.56509	6
Q13098	479	T	COP9 signalosome complex subunit 1	GPS1	0.98777	0.00353151	42.118	EGS(0.002)QGELT(0.988)PANS(0.005)QS(0.005)R	3	-0.83935	1
Q13103	96	S	Secreted phosphoprotein 24	SPP2	0.999112	0.00279053	42.981	KDS(0.999)GEDPAT(0.001)CAFQR	3	0.4713	2
Q13111	772	S	Chromatin assembly factor 1 subunit A	CHAF1A	0.997023	5.84548e-05	81.908	GLLSNHT(0.003)GS(0.997)PR	2	0.55982	1
Q13112	409	S	Chromatin assembly factor 1 subunit B	CHAF1B	0.547847	0.000128164	72.21	GS(0.548)S(0.452)PGPRPVEGTPASR	2	0.70867	1
Q13112	410	S	Chromatin assembly factor 1 subunit B	CHAF1B	0.943209	0.000160266	59.342	GS(0.055)S(0.943)PGPRPVEGT(0.001)PAS(0.001)R	3	0.44497	4
Q13127	864	S	RE1-silencing transcription factor	REST	0.955527	1.0318e-05	77.08	ESVST(0.001)EDLS(0.044)PPS(0.956)PPLPK	4	0.20308	3
Q13129	1628	S	Zinc finger protein Rlf	RLF	0.924718	5.33313e-29	122.35	T(0.002)EHS(0.04)HS(0.925)PGDS(0.016)S(0.016)APIQNTDCCHSSER	4	-0.59385	1
Q13131	506	S	5'-AMP-activated protein kinase catalytic subunit alpha-1	PRKAA1	0.5	9.69022e-06	92.856	S(0.5)DS(0.5)DAEAQGK	2	0.50027	1
Q13131	183	T	5'-AMP-activated protein kinase catalytic subunit alpha-1	PRKAA1	0.939193	6.97365e-06	86.357	T(0.939)S(0.06)CGSPNYAAPEVISGR	2	0.58171	1
Q13131	496	S	5'-AMP-activated protein kinase catalytic subunit alpha-1	PRKAA1	0.958114	0.00274736	71.03	S(0.034)GS(0.958)VS(0.008)NYR	2	0.34798	3
Q13131	508	S	5'-AMP-activated protein kinase catalytic subunit alpha-1	PRKAA1	0.994862	4.75739e-08	98.942	S(0.005)DS(0.995)DAEAQGK	2	0.58357	8
Q13136	238	S	Liprin-alpha-1	PPFIA1	0.580691	3.27596e-05	80.585	RS(0.581)S(0.643)DGS(0.56)LS(0.216)HEEDLAK	3	0.85209	2
Q13136	239	S	Liprin-alpha-1	PPFIA1	0.643325	3.27596e-05	80.585	RS(0.581)S(0.643)DGS(0.56)LS(0.216)HEEDLAK	3	0.85209	3
Q13136	242	S	Liprin-alpha-1	PPFIA1	0.584318	0.00107663	42.639	RS(0.548)S(0.621)DGS(0.584)LS(0.247)HEEDLAK	3	-2.4182	2
Q13144	544	S	Translation initiation factor eIF-2B subunit epsilon	EIF2B5	1	0.00036458	70.089	GGS(1)PQMDDIK	3	0.091035	9
Q13151	88	S	Heterogeneous nuclear ribonucleoprotein A0	HNRNPA0	1	0.000167582	67.136	EDS(1)ARPGAHAK	3	1.8374	2
Q13153	212	T	Serine/threonine-protein kinase PAK 1	PAK1	0.935975	0.000777222	60.549	SVIEPLPVT(0.936)PT(0.064)R	3	0.75588	2
Q13153	225	T	Serine/threonine-protein kinase PAK 1	PAK1	0.414682	9.8711e-05	40.622	DVAT(0.001)S(0.002)PIS(0.032)PT(0.415)ENNT(0.415)T(0.129)PPDALT(0.007)R	3	-1.6092	0
Q13153	174	S	Serine/threonine-protein kinase PAK 1	PAK1	0.919006	2.30642e-17	59.944	AVSET(0.002)PAVPPVS(0.919)EDEDDDDDDAT(0.079)PPPVIAPRPEHTK	5	0.38927	1
Q13153	229	T	Serine/threonine-protein kinase PAK 1	PAK1	0.414682	9.8711e-05	40.622	DVAT(0.001)S(0.002)PIS(0.032)PT(0.415)ENNT(0.415)T(0.129)PPDALT(0.007)R	3	-1.6092	0
Q13153	144	S	Serine/threonine-protein kinase PAK 1	PAK1	0.999435	0.00435281	72.928	YMS(0.999)FT(0.001)DK	2	-0.29021	9
Q13177	152	S	Serine/threonine-protein kinase PAK 2	PAK2	0.959222	0.00013959	66.215	DGFPS(0.959)GT(0.041)PALNAK	3	-0.094066	1
Q13177	141	S	Serine/threonine-protein kinase PAK 2	PAK2	0.973288	0.00147047	55.314	YLS(0.973)FT(0.026)PPEK	3	0.10285	11
Q13177	132	S	Serine/threonine-protein kinase PAK 2	PAK2	0.99901	0.00139836	78.342	FYDS(0.999)NT(0.001)VK	2	-1.2345	3
Q13185	99	S	Chromobox protein homolog 3	CBX3	0.992872	3.58288e-05	80.706	SLSDS(0.002)ES(0.993)DDS(0.005)K	3	0.60769	4
Q13185	93	S	Chromobox protein homolog 3	CBX3	0.985017	1.17641e-36	143.55	S(0.985)LS(0.015)DSESDDSK	2	-0.57846	18
Q13185	95	S	Chromobox protein homolog 3	CBX3	0.99208	1.72855e-19	126.56	S(0.001)LS(0.992)DS(0.005)ES(0.001)DDSK	2	0.04741	14
Q13185	97	S	Chromobox protein homolog 3	CBX3	0.970851	2.77637e-05	81.709	S(0.023)LS(0.005)DS(0.971)ES(0.001)DDSK	2	0.15404	6
Q13185	176	S	Chromobox protein homolog 3	CBX3	0.999791	4.43614e-19	122.64	LTWHS(1)CPEDEAQ	2	-1.0454	13
Q13228	111	S	Methanethiol oxidase	SELENBP1	0.999995	0.000794673	58.268	IYVVDVGS(1)EPR	2	0.94453	1
Q13233	292	S	Mitogen-activated protein kinase kinase kinase 1	MAP3K1	0.991975	4.16675e-05	53.444	RAPS(0.992)PDGFS(0.007)PY(0.001)SPEETNR	3	-0.30515	2
Q13242	204	S	Serine/arginine-rich splicing factor 9	SRSF9	0.94801	0.00442884	51.286	GRDS(0.948)PY(0.002)QS(0.05)R	2	-0.080652	4
Q13242	211	S	Serine/arginine-rich splicing factor 9	SRSF9	0.982857	0.000115556	82.651	GS(0.983)PHYFS(0.012)PFRPY(0.005)	2	-0.5757	4
Q13243	233	S	Serine/arginine-rich splicing factor 5	SRSF5	0.899215	0.0020891	53.3	S(0.054)VS(0.047)RS(0.899)PVPEK	3	-0.12767	2
Q13243	229	S	Serine/arginine-rich splicing factor 5	SRSF5	0.967017	0.0020891	53.3	S(0.967)VS(0.432)RS(0.601)PVPEK	3	2.8116	1
Q13247	265	S	Serine/arginine-rich splicing factor 6	SRSF6	0.999503	0.00336771	63.216	S(1)KDEYEK	3	0.27331	4
Q13247	303	S	Serine/arginine-rich splicing factor 6	SRSF6	0.999998	3.66512e-06	75.02	S(1)NS(1)PLPVPPSK	3	1.988	70
Q13247	314	S	Serine/arginine-rich splicing factor 6	SRSF6	1	0.00851022	49.423	S(1)VS(1)PPPKR	2	0.21427	2
Q13247	316	S	Serine/arginine-rich splicing factor 6	SRSF6	1	0.00110519	78.324	S(1)VS(1)PPPKR	2	0.21427	4
Q13247	301	S	Serine/arginine-rich splicing factor 6	SRSF6	0.999999	0.00016682	71.98	S(1)NS(1)PLPVPPSK	3	1.988	23
Q13263	697	S	Transcription intermediary factor 1-beta	TRIM28	1	0.0239463	46.39	LS(1)PANQR	2	2.4608	1
Q13263	471	S	Transcription intermediary factor 1-beta	TRIM28	0.5	0.000179349	72.433	S(0.5)RS(0.5)GEGEVSGLMR	3	0.72039	1
Q13263	473	S	Transcription intermediary factor 1-beta	TRIM28	0.999992	2.09938e-19	126.1	S(1)GEGEVSGLMR	2	-0.34081	14
Q13283	231	S	Ras GTPase-activating protein-binding protein 1	G3BP1	0.333333	3.94575e-08	86.539	S(0.333)S(0.333)S(0.333)PAPADIAQTVQEDLR	3	0.059766	0
Q13283	232	S	Ras GTPase-activating protein-binding protein 1	G3BP1	0.997927	5.37481e-103	195.56	SS(0.002)S(0.998)PAPADIAQTVQEDLR	2	0.15658	6
Q13283	230	S	Ras GTPase-activating protein-binding protein 1	G3BP1	0.333333	3.94575e-08	86.539	S(0.333)S(0.333)S(0.333)PAPADIAQTVQEDLR	3	0.059766	0
Q13286	12	S	Battenin	CLN3	0.95297	6.60978e-18	125.98	RFS(0.953)DS(0.047)EGEET(0.001)VPEPR	3	-0.43599	3
Q13286	14	S	Battenin	CLN3	0.777126	0.000172496	54.768	FS(0.223)DS(0.777)EGEETVPEPR	3	-0.34767	1
Q13315	1885	T	Serine-protein kinase ATM	ATM	0.333325	0.000170882	56.719	S(0.333)T(0.333)T(0.333)PANLDSESEHFFR	3	-0.7763	0
Q13315	1880	T	Serine-protein kinase ATM	ATM	0.656961	0.0325048	52.255	HFS(0.001)QT(0.657)S(0.342)R	3	0.3654	1
Q13315	1884	T	Serine-protein kinase ATM	ATM	0.333325	0.000170882	56.719	S(0.333)T(0.333)T(0.333)PANLDSESEHFFR	3	-0.7763	0
Q13315	1883	S	Serine-protein kinase ATM	ATM	0.333325	0.000170882	56.719	S(0.333)T(0.333)T(0.333)PANLDSESEHFFR	3	-0.7763	0
Q13315	1881	S	Serine-protein kinase ATM	ATM	0.792656	0.0031783	64.42	HFSQT(0.207)S(0.793)R	3	0.76698	1
Q13316	271	S	Dentin matrix acidic phosphoprotein 1	DMP1	0.940795	0.00269313	60.102	S(0.941)RIS(0.059)EEDDR	2	1.3455	1
Q13330	522	S	Metastasis-associated protein MTA1	MTA1	0.989297	0.00026379	54.09	LPEAS(0.011)QS(0.989)PLVLK	3	0.08242	1
Q13393	499	S	Phospholipase D1	PLD1	0.999925	0.0065526	56.404	LTDVGS(1)VK	2	0.31617	1
Q13404	146	S	Ubiquitin-conjugating enzyme E2 variant 1	UBE2V1	0.999953	0.00034614	69.431	LPQPPEGQCYS(1)N	2	-0.26066	8
Q13409	101	S	Cytoplasmic dynein 1 intermediate chain 2	DYNC1I2	0.96589	2.70417e-15	103.03	SVSTPSEAGS(0.966)QDS(0.034)GDGAVGSR	3	0.27456	1
Q13424	201	S	Alpha-1-syntrophin	SNTA1	0.814535	0.00605545	45.357	QPS(0.175)S(0.815)PGPT(0.011)PR	2	0.18141	1
Q13425	395	S	Beta-2-syntrophin	SNTB2	0.499897	0.000159104	69.331	S(0.5)PS(0.5)LGSDLTFATR	3	-0.31767	0
Q13425	393	S	Beta-2-syntrophin	SNTB2	0.499897	0.000159104	69.331	S(0.5)PS(0.5)LGSDLTFATR	3	-0.31767	0
Q13425	95	S	Beta-2-syntrophin	SNTB2	1	1.346e-09	75.589	GLGPPS(1)PPAPPR	2	1.4863	19
Q13425	110	S	Beta-2-syntrophin	SNTB2	1	9.63739e-05	83.823	GPAGEAGAS(1)PPVRR	3	-0.7055	19
Q13427	356	S	Peptidyl-prolyl cis-trans isomerase G	PPIG	1	0.00301081	45.28	RS(1)ET(1)PPHWR	3	-2.2495	1
Q13427	397	S	Peptidyl-prolyl cis-trans isomerase G	PPIG	1	0.00730954	44.543	ENQRS(1)PVR	3	-0.069859	1
Q13427	687	S	Peptidyl-prolyl cis-trans isomerase G	PPIG	0.983006	0.000126973	86.898	DQS(0.983)PFS(0.017)K	2	0.21801	3
Q13427	611	T	Peptidyl-prolyl cis-trans isomerase G	PPIG	1	0.00802312	42.336	ERRT(1)PPGR	3	-0.0874	2
Q13427	358	T	Peptidyl-prolyl cis-trans isomerase G	PPIG	1	0.00301081	62.659	RS(1)ET(1)PPHWR	3	-2.2495	5
Q13428	1350	S	Treacle protein	TCOF1	1	0.00142544	69.03	KLS(1)GDQPAAR	3	-0.15163	4
Q13439	89	S	Golgin subfamily A member 4	GOLGA4	0.894248	0.00366605	54.005	S(0.052)S(0.052)S(0.894)KES(0.001)LVR	2	-0.28872	1
Q13439	266	S	Golgin subfamily A member 4	GOLGA4	0.999322	1.7792e-05	45.205	EENPES(0.999)DGEPVVEDGTSVK	3	0.28986	1
Q13442	60	S	28 kDa heat- and acid-stable phosphoprotein	PDAP1	0.912021	1.30322e-09	97.5	S(0.06)LDS(0.912)DES(0.026)EDEEDDY(0.002)QQK	3	-0.89907	5
Q13442	63	S	28 kDa heat- and acid-stable phosphoprotein	PDAP1	0.997471	4.37043e-08	89.297	KS(0.144)LDS(0.859)DES(0.997)EDEEDDYQQK	3	0.87686	2
Q13443	758	S	Disintegrin and metalloproteinase domain-containing protein 9	ADAM9	0.998005	0.00113514	60.255	HVS(0.998)PVT(0.002)PPR	3	0.34271	1
Q13443	761	T	Disintegrin and metalloproteinase domain-containing protein 9	ADAM9	0.992082	0.00165618	76.332	HVS(0.008)PVT(0.992)PPR	3	-0.65764	1
Q13451	13	S	Peptidyl-prolyl cis-trans isomerase FKBP5	FKBP5	0.768956	1.38265e-06	58.812	NNEES(0.769)PT(0.225)AT(0.006)VAEQGEDITSK	3	-0.06749	2
Q13459	1242	S	Unconventional myosin-IXb	MYO9B	0.866693	0.00877408	51.445	TLPS(0.133)GS(0.867)PR	2	0.37809	1
Q13459	1290	S	Unconventional myosin-IXb	MYO9B	0.992194	1.23642e-08	98.727	VQEKPDS(0.992)PGGS(0.006)T(0.002)QIQR	3	0.64043	5
Q13459	1356	S	Unconventional myosin-IXb	MYO9B	0.940555	5.42087e-06	92.112	T(0.017)S(0.017)FS(0.941)T(0.024)S(0.001)DVSK	3	2.4319	1
Q13459	1353	T	Unconventional myosin-IXb	MYO9B	0.574798	0.00176167	47.037	RT(0.575)S(0.414)FS(0.008)T(0.002)S(0.001)DVSK	3	0.24896	1
Q13459	1271	T	Unconventional myosin-IXb	MYO9B	0.997145	0.000734089	51.727	VSPPAPGS(0.003)APET(0.997)PEDK	3	3.0239	2
Q13459	1294	S	Unconventional myosin-IXb	MYO9B	0.484576	0.00031755	48.053	VQEKPDS(0.376)PGGS(0.485)T(0.139)QIQR	3	-0.79754	0
Q13459	1115	S	Unconventional myosin-IXb	MYO9B	0.976735	8.32432e-06	76.492	SPLEHS(0.023)S(0.977)PEK	3	-0.20847	3
Q13459	1281	S	Unconventional myosin-IXb	MYO9B	0.996239	0.0203444	41.704	S(0.004)KPCGS(0.996)PR	2	0.22783	1
Q13501	269	T	Sequestosome-1	SQSTM1	0.776996	1.58964e-05	79.143	S(0.221)RLT(0.777)PVS(0.002)PESSSTEEK	3	-0.12048	2
Q13501	272	S	Sequestosome-1	SQSTM1	0.983982	0.00038295	64.454	LT(0.003)PVS(0.984)PES(0.01)S(0.003)S(0.001)TEEK	2	1.0996	2
Q13501	266	S	Sequestosome-1	SQSTM1	0.57002	3.8248e-10	76.301	S(0.57)RLT(0.43)PVSPESSSTEEK	3	-0.42005	1
Q13522	67	S	Protein phosphatase 1 regulatory subunit 1A	PPP1R1A	0.999997	0.00153231	77.662	STLAMS(1)PR	2	1.1079	1
Q13523	578	S	Serine/threonine-protein kinase PRP4 homolog	PRPF4B	0.950637	0.00148262	61.423	S(0.951)PS(0.049)PDDILER	2	-0.0089032	5
Q13523	294	S	Serine/threonine-protein kinase PRP4 homolog	PRPF4B	1	0.0138645	44.543	S(1)RS(1)PVDLR	3	-0.6706	1
Q13523	387	S	Serine/threonine-protein kinase PRP4 homolog	PRPF4B	0.999112	0.00408778	78.113	T(0.001)LS(0.999)PGRR	3	0.19886	3
Q13523	292	S	Serine/threonine-protein kinase PRP4 homolog	PRPF4B	1	0.0138645	44.543	S(1)RS(1)PVDLR	3	-0.6706	1
Q13523	580	S	Serine/threonine-protein kinase PRP4 homolog	PRPF4B	0.996696	0.00164958	48.376	T(0.575)RS(0.428)PS(0.997)PDDILER	3	-0.67972	3
Q13523	576	T	Serine/threonine-protein kinase PRP4 homolog	PRPF4B	0.574973	0.00572231	48.376	T(0.575)RS(0.428)PS(0.997)PDDILER	3	-0.67972	2
Q13547	421	S	Histone deacetylase 1	HDAC1	1	6.29428e-47	159.46	IACEEEFS(1)DS(1)EEEGEGGRK	3	-0.84138	7
Q13547	423	S	Histone deacetylase 1	HDAC1	1	6.29428e-47	159.46	IACEEEFS(1)DS(1)EEEGEGGRK	3	-0.84138	4
Q13555	384	S	Calcium/calmodulin-dependent protein kinase type II subunit gamma	CAMK2G	0.796164	2.4519e-12	108.71	GS(0.07)T(0.087)ES(0.796)CNT(0.045)T(0.001)TEDEDLK	3	-0.033162	1
Q13557	334	S	Calcium/calmodulin-dependent protein kinase type II subunit delta	CAMK2D	0.642354	1.03115e-05	81.016	ES(0.006)T(0.015)ES(0.256)S(0.642)NT(0.061)T(0.021)IEDEDVK	3	-0.23268	1
Q13557	333	S	Calcium/calmodulin-dependent protein kinase type II subunit delta	CAMK2D	0.485947	1.03115e-05	81.016	ES(0.007)T(0.02)ES(0.486)S(0.486)NT(0.002)TIEDEDVK	3	0.36493	0
Q13557	337	T	Calcium/calmodulin-dependent protein kinase type II subunit delta	CAMK2D	0.926101	4.38573e-08	100.97	ESTES(0.003)S(0.017)NT(0.053)T(0.926)IEDEDVK	3	-0.074401	2
Q13557	330	S	Calcium/calmodulin-dependent protein kinase type II subunit delta	CAMK2D	0.611822	1.3185e-09	73.072	KPDGVKES(0.612)T(0.169)ES(0.169)S(0.048)NT(0.001)TIEDEDVK	4	0.75952	1
Q13557	287	T	Calcium/calmodulin-dependent protein kinase type II subunit delta	CAMK2D	1	0.00564123	72.34	QET(1)VDCLK	2	-0.45224	2
Q13557	336	T	Calcium/calmodulin-dependent protein kinase type II subunit delta	CAMK2D	0.71287	1.15418e-06	94.281	ES(0.001)T(0.002)ES(0.025)S(0.13)NT(0.713)T(0.13)IEDEDVK	3	0.35924	2
Q13561	198	T	Dynactin subunit 2	DCTN2	0.684099	2.26703e-12	85.881	T(0.158)T(0.158)GT(0.684)PPDSSLVTYELHSRPEQDK	4	0.15301	2
Q13563	812	S	Polycystin-2	PKD2	0.999404	1.74099e-46	156.29	S(0.001)LDDS(0.999)EEDDDEDSGHSSR	3	-0.13522	6
Q13573	224	S	SNW domain-containing protein 1	SNW1	0.999985	0.000102132	54.964	GPPS(1)PPAPVMHSPSR	3	-0.16535	5
Q13576	1358	S	Ras GTPase-activating-like protein IQGAP2	IQGAP2	0.980491	8.31243e-46	153.36	HS(0.02)QS(0.98)MIEDAQLPLEQK	3	0.14825	17
Q13576	782	T	Ras GTPase-activating-like protein IQGAP2	IQGAP2	0.99996	0.000844529	72.583	TLVGSENPPLT(1)VIR	2	0.13244	2
Q13576	1356	S	Ras GTPase-activating-like protein IQGAP2	IQGAP2	0.93149	5.73223e-16	103.85	T(0.011)PEEMKHS(0.931)QS(0.058)MIEDAQLPLEQK	4	-0.63132	8
Q13576	16	S	Ras GTPase-activating-like protein IQGAP2	IQGAP2	0.999999	1.05002e-05	93.345	YGS(1)IVDDER	2	0.50414	10
Q13576	599	S	Ras GTPase-activating-like protein IQGAP2	IQGAP2	0.997251	0.001652	67.385	VSS(0.003)DGS(0.997)WLK	2	-0.3538	3
Q13586	521	S	Stromal interaction molecule 1	STIM1	0.992869	1.53037e-35	148.97	DLTHS(0.006)DS(0.993)ES(0.001)SLHMSDR	3	-0.33472	4
Q13586	519	S	Stromal interaction molecule 1	STIM1	0.70032	1.71103e-18	124.84	DLT(0.017)HS(0.7)DS(0.282)ESSLHMSDR	3	0.071643	2
Q13586	620	S	Stromal interaction molecule 1	STIM1	0.520484	3.0414e-06	67.11	S(0.005)HS(0.025)PS(0.52)S(0.449)PDPDTPSPVGDSR	3	-0.63869	1
Q13586	257	S	Stromal interaction molecule 1	STIM1	1	1.55802e-06	89.136	AEQS(1)LHDLQER	3	-0.14231	9
Q13595	204	T	Transformer-2 protein homolog alpha	TRA2A	0.669174	2.49198e-11	51.096	AHT(0.152)PT(0.669)PGIY(0.139)MGRPT(0.028)HS(0.012)GGGGGGGGGGGGGGGGR	4	-0.52701	1
Q13595	236	S	Transformer-2 protein homolog alpha	TRA2A	0.999997	1.41834e-07	99.752	RDS(1)YYDR	3	0.59464	9
Q13595	202	T	Transformer-2 protein homolog alpha	TRA2A	0.996483	1.47438e-35	112.74	AHT(0.996)PT(0.003)PGIYMGR	3	-0.59273	16
Q13595	262	S	Transformer-2 protein homolog alpha	TRA2A	0.996911	0.00102309	75.819	RS(0.003)PS(0.997)PYYSR	2	0.27428	5
Q13595	215	S	Transformer-2 protein homolog alpha	TRA2A	0.794793	1.10923e-08	53.444	PT(0.205)HS(0.795)GGGGGGGGGGGGGGGGR	3	-0.14812	1
Q13595	98	S	Transformer-2 protein homolog alpha	TRA2A	0.999563	0.0374037	66.56	S(1)HS(0.994)PMS(0.007)NR	2	-1.8357	1
Q13595	88	T	Transformer-2 protein homolog alpha	TRA2A	0.985007	0.0311378	61.161	S(0.999)Y(0.002)T(0.985)PEY(0.014)R	2	0.45181	4
Q13595	260	S	Transformer-2 protein homolog alpha	TRA2A	0.996439	0.00574173	50.354	RS(0.996)PS(0.972)PY(0.01)Y(0.004)S(0.017)R	2	-0.34481	3
Q13595	86	S	Transformer-2 protein homolog alpha	TRA2A	0.999445	0.0311378	61.161	S(0.999)Y(0.002)T(0.985)PEY(0.014)R	2	0.45181	4
Q13595	100	S	Transformer-2 protein homolog alpha	TRA2A	0.997586	0.00202124	66.56	S(0.002)HS(0.998)PMSNR	3	-0.64652	5
Q13610	50	S	Periodic tryptophan protein 1 homolog	PWP1	0.999852	1.33338e-14	82.413	LQEEGGGS(1)DEEETGSPSEDGMQSAR	3	-0.11131	2
Q13615	613	S	Myotubularin-related protein 3	MTMR3	0.986638	5.68347e-20	126.55	S(0.987)YDNLT(0.012)TACDNTVPLASR	3	0.14767	5
Q13615	633	S	Myotubularin-related protein 3	MTMR3	0.999995	3.39412e-13	116.71	RCS(1)DPSLNEK	3	0.32019	6
Q13618	737	S	Cullin-3	CUL3	1	0.00152807	68.536	FLPS(1)PVVIK	3	-1.5899	2
Q13625	698	S	Apoptosis-stimulating of p53 protein 2	TP53BP2	0.93179	0.00454858	42.083	IPRPLS(0.932)PT(0.068)K	3	0.61099	1
Q13627	321	Y	Dual specificity tyrosine-phosphorylation-regulated kinase 1A	DYRK1A	0.999912	5.702e-08	98.582	IYQY(1)IQSR	2	-0.085641	7
Q13627	529	S	Dual specificity tyrosine-phosphorylation-regulated kinase 1A	DYRK1A	0.986992	0.000625082	58.32	ARS(0.987)DPT(0.013)HQHR	3	-0.19036	2
Q13796	922	S	Protein Shroom2	SHROOM2	0.403985	0.00437116	42.629	S(0.404)S(0.404)PS(0.147)T(0.044)DHY(0.001)K	3	1.716	0
Q13796	921	S	Protein Shroom2	SHROOM2	0.403985	0.00437116	42.629	S(0.404)S(0.404)PS(0.147)T(0.044)DHY(0.001)K	3	1.716	0
Q13797	1027	S	Integrin alpha-9	ITGA9	1	3.95007e-05	88.561	KENEDS(1)WDWVQK	3	0.22249	2
Q13813	1217	S	Spectrin alpha chain, non-erythrocytic 1	SPTAN1	1	1.16986e-12	110.92	S(1)LQQLAEER	2	0.71034	11
Q13813	1552	T	Spectrin alpha chain, non-erythrocytic 1	SPTAN1	0.57843	0.00532307	49.595	LGES(0.421)QT(0.578)LQQFSR	2	-0.29138	1
Q13813	1550	S	Spectrin alpha chain, non-erythrocytic 1	SPTAN1	0.84081	6.32169e-05	81.703	LGES(0.841)QT(0.159)LQQFSR	3	-0.014299	1
Q13813	1061	S	Spectrin alpha chain, non-erythrocytic 1	SPTAN1	0.928075	0.00512265	60.167	EAGS(0.928)VS(0.072)LR	2	-0.53387	2
Q13813	1306	S	Spectrin alpha chain, non-erythrocytic 1	SPTAN1	0.999999	1.49099e-25	133.21	LIQSHPES(1)AEDLQEK	3	0.73654	3
Q13884	87	S	Beta-1-syntrophin	SNTB1	1	3.47416e-31	138.99	GAGAGHPGAGGAQPPDS(1)PAGVR	3	-0.20162	22
Q13884	225	S	Beta-1-syntrophin	SNTB1	0.33294	1.80512e-05	50.252	LGGS(0.333)T(0.333)S(0.333)DPPS(0.001)SQSFSFHR	3	-1.1325	0
Q13884	219	S	Beta-1-syntrophin	SNTB1	1	2.91895e-46	157.63	GSPVSEIGWET(1)PPPES(1)PR	3	-1.0399	38
Q13884	214	T	Beta-1-syntrophin	SNTB1	0.999996	6.4175e-08	84.947	GSPVSEIGWET(1)PPPES(1)PR	3	-1.0399	12
Q13884	227	S	Beta-1-syntrophin	SNTB1	0.33294	1.80512e-05	50.252	LGGS(0.333)T(0.333)S(0.333)DPPS(0.001)SQSFSFHR	3	-1.1325	0
Q13884	389	S	Beta-1-syntrophin	SNTB1	0.999991	0.000174695	61.096	GS(1)PQAGVDLSFATR	3	0.52764	1
Q13884	226	T	Beta-1-syntrophin	SNTB1	0.33294	1.80512e-05	50.252	LGGS(0.333)T(0.333)S(0.333)DPPS(0.001)SQSFSFHR	3	-1.1325	0
Q13895	98	S	Bystin	BYSL	0.999999	2.47899e-06	74.364	MPQDGS(1)DDEDEEWPTLEK	3	0.31993	4
Q13905	296	S	Rap guanine nucleotide exchange factor 1	RAPGEF1	0.908581	0.0199769	41.109	QS(0.019)APS(0.909)PT(0.073)R	2	0.23748	1
Q13905	310	T	Rap guanine nucleotide exchange factor 1	RAPGEF1	0.536451	0.000663367	60.55	AT(0.536)S(0.442)GS(0.017)S(0.004)LPVGINR	3	0.059032	1
Q13905	338	S	Rap guanine nucleotide exchange factor 1	RAPGEF1	0.568647	0.000567536	52.185	RLS(0.429)GGS(0.569)HS(0.003)YGGESPR	3	-0.40907	1
Q13905	335	S	Rap guanine nucleotide exchange factor 1	RAPGEF1	0.723078	0.0021365	44.238	RLS(0.723)GGS(0.267)HS(0.01)YGGESPR	3	-0.17815	1
Q14004	871	T	Cyclin-dependent kinase 13	CDK13	0.998274	4.68742e-05	85.493	LYSSEES(0.002)RPYT(0.998)NK	3	-0.068741	6
Q14004	1246	T	Cyclin-dependent kinase 13	CDK13	1	0.00016501	79.639	ILELT(1)PEPDRPR	3	0.14531	6
[truncated: 2,547 more rows]

## Sheet: Peptide_ident
ID	Sequence	Length	Modifications	Modified sequence	Protein accession	Protein description	Charge	m/z	Mass error [ppm]	PEP	Score	MS/MS Count
0	AAAAAAGSGTPR	12	Phospho (STY)	_AAAAAAGSGT(ph)PR_	Q9NR33	DNA polymerase epsilon subunit 4	2	540.745	-1.2069	0.0019977	58.32	1
1	AAAGVGGSLR	10	Phospho (STY)	_AAAGVGGS(ph)LR_	Q9BRK4	Leucine zipper putative tumor suppressor 2	2	469.726	-0.6147	0.00026447	80.014	1
2	AAAGVGGSLR	10	Phospho (STY)	_AAAGVGGS(ph)LR_	Q9BRK4	Leucine zipper putative tumor suppressor 2	2	469.726	-0.8046	4.2665e-08	99.752	1
3	AAAGVGGSLR	10	Phospho (STY)	_AAAGVGGS(ph)LR_	Q9BRK4	Leucine zipper putative tumor suppressor 2	2	469.726	-0.3594	0.00099972	67.385	1
4	AAAGVGGSLR	10	Phospho (STY)	_AAAGVGGS(ph)LR_	Q9BRK4	Leucine zipper putative tumor suppressor 2	2	469.726	0.29348	0.00025357	80.245	1
5	AAALAHLDR	9	Unmodified	_AAALAHLDR_	O75106	Retina-specific copper amine oxidase	3	313.179	-0.3625	0.0020571	63.816	1
6	AAAYDISEDEED	12	Phospho (STY)	_AAAYDIS(ph)EDEED_	P49585	Choline-phosphate cytidylyltransferase A	2	704.245	-1.6109	0.0020587	45.28	1
8	AADAEAEVASLNR	13	Unmodified	_AADAEAEVASLNR_	P06753	Tropomyosin alpha-3 chain	2	658.826	-1.4536	0.0017905	53.448	1
9	AADAEAEVASLNRR	14	Phospho (STY)	_AADAEAEVAS(ph)LNRR_	P06753	Tropomyosin alpha-3 chain	3	518.242	-0.55619	0.0006084	65.231	1
10	AADCEVEQWDSDEPIPAK	18	Unmodified	_AADCEVEQWDSDEPIPAK_	Q9UBQ7	Glyoxylate reductase/hydroxypyruvate reductase	3	687.302	-0.92193	0.0032483	33.36	1
11	AADCEVEQWDSDEPIPAK	18	Phospho (STY)	_AADCEVEQWDS(ph)DEPIPAK_	Q9UBQ7	Glyoxylate reductase/hydroxypyruvate reductase	3	713.957	-1.0786	3.1123e-05	46.892	1
12	AADDTWEPFASGK	13	Unmodified	_AADDTWEPFASGK_	P02766	Transthyretin	3	465.546	-0.93316	0.00035482	69.03	1
13	AADDTWEPFASGK	13	Unmodified	_AADDTWEPFASGK_	P02766	Transthyretin	3	465.546	0.10774	0.00027743	78.324	1
14	AADDTWEPFASGK	13	Unmodified	_AADDTWEPFASGK_	P02766	Transthyretin	2	697.815	-0.81221	1.6705e-47	161.21	1
15	AADDTWEPFASGK	13	Unmodified	_AADDTWEPFASGK_	P02766	Transthyretin	3	465.546	-0.38536	0.00027743	78.324	1
17	AADEVAEGK	9	Unmodified	_AADEVAEGK_	P07954	Fumarate hydratase, mitochondrial	2	445.217	-1.6196	0.0060243	70.028	1
18	AADIDQEVK	9	Unmodified	_AADIDQEVK_	Q86VP6	Cullin-associated NEDD8-dissociated protein 1	2	494.751	-0.71869	1.8903e-07	99.283	1
19	AADPPAENSSAPEAEQGGAE	20	Unmodified	_AADPPAENSSAPEAEQGGAE_	P67809	Nuclease-sensitive element-binding protein 1	3	633.273	-0.82939	0.030645	24.793	1
20	AADSDDGAVSAPAASDGGVSK	21	Phospho (STY)	_AADS(ph)DDGAVSAPAASDGGVSK_	Q96GM8	Target of EGR1 protein 1	3	643.269	-2.6068	1.2613e-09	80.813	1
21	AADSDDGAVSAPAASDGGVSK	21	Phospho (STY)	_AADS(ph)DDGAVSAPAASDGGVSK_	Q96GM8	Target of EGR1 protein 1	3	643.269	-0.98296	6.6548e-15	97.542	1
22	AADSDDGAVSAPAASDGGVSK	21	Phospho (STY)	_AADS(ph)DDGAVSAPAASDGGVSK_	Q96GM8	Target of EGR1 protein 1	3	643.269	-1.7909	7.446e-10	82.517	1
23	AADSDDGAVSAPAASDGGVSK	21	Phospho (STY)	_AADS(ph)DDGAVSAPAASDGGVSK_	Q96GM8	Target of EGR1 protein 1	3	643.269	-1.6886	1.6335e-09	79.586	1
24	AAEEQGDDQDSEKSKPAGSDGER	23	Phospho (STY)	_AAEEQGDDQDS(ph)EKSKPAGSDGER_	Q1KMD3	Heterogeneous nuclear ribonucleoprotein U-like protein 2	5	498.005	-0.77941	2.2459e-10	64.16	1
25	AAEQYTPK	8	Unmodified	_AAEQYTPK_	P49327	Fatty acid synthase	2	454.23	-1.0135	0.017869	63.076	1
33	AAGCDFTNVVK	11	Unmodified	_AAGCDFTNVVK_	P52758	2-iminobutanoate/2-iminopropanoate deaminase	2	591.285	-1.3249	0.00094203	73.435	1
34	AAGCDFTNVVK	11	Unmodified	_AAGCDFTNVVK_	P52758	2-iminobutanoate/2-iminopropanoate deaminase	3	394.525	0.28383	6.1537e-05	81.771	1
35	AAGCDFTNVVK	11	Phospho (STY)	_AAGCDFT(ph)NVVK_	P52758	2-iminobutanoate/2-iminopropanoate deaminase	3	421.181	0.18336	0.0085623	44.426	1
36	AAGDGDCGTTHSR	13	Unmodified	_AAGDGDCGTTHSR_	Q3LXA3	Triokinase/FMN cyclase	3	435.514	-0.050097	0.00059265	50.897	1
37	AAGDGDCGTTHSR	13	Unmodified	_AAGDGDCGTTHSR_	Q3LXA3	Triokinase/FMN cyclase	3	435.514	0.047349	0.00027894	63.662	1
38	AAGDGDCGTTHSR	13	Unmodified	_AAGDGDCGTTHSR_	Q3LXA3	Triokinase/FMN cyclase	2	652.768	-1.5567	3.0531e-46	153.39	1
39	AAGDGDCGTTHSR	13	Unmodified	_AAGDGDCGTTHSR_	Q3LXA3	Triokinase/FMN cyclase	3	435.514	-0.30241	0.00042369	52.576	1
40	AAGDGDCGTTHSR	13	Unmodified	_AAGDGDCGTTHSR_	Q3LXA3	Triokinase/FMN cyclase	3	435.514	-0.65353	0.0019718	41.996	1
41	AAGDGDCGTTHSR	13	Unmodified	_AAGDGDCGTTHSR_	Q3LXA3	Triokinase/FMN cyclase	3	435.514	-0.67332	0.00027921	62.162	1
42	AAGDGDCGTTHSR	13	Unmodified	_AAGDGDCGTTHSR_	Q3LXA3	Triokinase/FMN cyclase	3	435.514	-0.36793	0.00037472	70.438	1
43	AAGDGDCGTTHSR	13	Unmodified	_AAGDGDCGTTHSR_	Q3LXA3	Triokinase/FMN cyclase	3	435.514	-0.32465	0.0015821	44.511	1
44	AAGGGAGSSEDDAQSR	16	Unmodified	_AAGGGAGSSEDDAQSR_	Q9H4A6	Golgi phosphoprotein 3	3	479.206	-0.36341	1.6203e-17	118.52	1
45	AAGGGAGSSEDDAQSR	16	Unmodified	_AAGGGAGSSEDDAQSR_	Q9H4A6	Golgi phosphoprotein 3	2	718.306	-1.6434	0.0042375	45.54	1
46	AAGGGAGSSEDDAQSR	16	Phospho (STY)	_AAGGGAGSS(ph)EDDAQSR_	Q9H4A6	Golgi phosphoprotein 3	2	758.289	-1.7931	3.3058e-08	97.095	1
47	AAGGGAGSSEDDAQSR	16	Phospho (STY)	_AAGGGAGS(ph)SEDDAQSR_	Q9H4A6	Golgi phosphoprotein 3	3	505.862	-0.84869	2.0033e-05	76.759	1
48	AAGGGAGSSEDDAQSR	16	Phospho (STY)	_AAGGGAGSS(ph)EDDAQSR_	Q9H4A6	Golgi phosphoprotein 3	2	758.289	-0.90451	4.7235e-25	132.14	1
49	AAGGGAGSSEDDAQSR	16	Phospho (STY)	_AAGGGAGSS(ph)EDDAQSR_	Q9H4A6	Golgi phosphoprotein 3	3	505.862	-1.0802	0.00020166	61.477	1
50	AAGGGAGSSEDDAQSR	16	Phospho (STY)	_AAGGGAGS(ph)SEDDAQSR_	Q9H4A6	Golgi phosphoprotein 3	2	758.289	-2.1354	0.00042366	50.831	1
51	AAGGGAGSSEDDAQSR	16	Phospho (STY)	_AAGGGAGSS(ph)EDDAQSR_	Q9H4A6	Golgi phosphoprotein 3	3	505.862	-0.43758	0.00020166	61.477	1
52	AAGHPGDPESQQR	13	Unmodified	_AAGHPGDPESQQR_	Q9Y490	Talin-1	3	450.545	-0.0501	0.00012921	82.85	2
53	AAGQSPR	7	Phospho (STY)	_AAGQS(ph)PR_	Q99426	Tubulin-folding cofactor B	2	383.666	-0.23712	0.015884	51.346	1
54	AAGSPSPLPAPDPAPK	16	Phospho (STY)	_AAGSPS(ph)PLPAPDPAPK_	Q9BZE9	Tether containing UBX domain for GLUT4	4	388.941	0.6257	0.00010859	50.831	1
55	AAGSPSPLPAPDPAPK	16	Phospho (STY)	_AAGS(ph)PSPLPAPDPAPK_	Q9BZE9	Tether containing UBX domain for GLUT4	3	518.252	-0.72614	0.00015519	54.292	1
56	AAHPPSGSHS	10	Phospho (STY)	_AAHPPSGS(ph)HS_	P32929	Cystathionine gamma-lyase	3	343.138	-0.52565	0.0011525	52.247	1
57	AAHPPSGSHS	10	Phospho (STY)	_AAHPPSGSHS(ph)_	P32929	Cystathionine gamma-lyase	3	343.138	-0.08939	0.0004475	67.385	1
58	AAHTEDINACTLTTSPR	17	Phospho (STY)	_AAHTEDINACTLTTS(ph)PR_	P04049	RAF proto-oncogene serine/threonine-protein kinase	3	646.619	-0.90046	7.8706e-13	111.96	1
59	AAHYHTHKE	9	Unmodified	_AAHYHTHKE_	P80511	Protein S100-A12	4	274.135	-0.93224	0.0018325	48.423	1
60	AAHYHTHKE	9	Unmodified	_AAHYHTHKE_	P80511	Protein S100-A12	4	274.135	-0.55594	0.00094437	56.432	1
61	AAHYHTHKE	9	Unmodified	_AAHYHTHKE_	P80511	Protein S100-A12	4	274.135	-0.53585	0.00042848	69.598	1
62	AAIISAEGDSK	11	Unmodified	_AAIISAEGDSK_	P35232	Prohibitin	3	354.521	-0.17473	0.00010816	79.201	1
65	AALLKASPK	9	Phospho (STY)	_AALLKAS(ph)PK_	P50914	60S ribosomal protein L14	3	326.851	0.25389	0.00098957	62.466	1
66	AALMESQGQQQEER	14	Oxidation (M)	_AALM(ox)ESQGQQQEER_	Q14980	Nuclear mitotic apparatus protein 1	3	540.914	-0.90632	0.00021601	64.374	1
67	AALQHCPK	8	Unmodified	_AALQHCPK_	P21549	Serine--pyruvate aminotransferase	3	308.829	-0.45383	0.033803	37.558	1
68	AALQHCPK	8	Unmodified	_AALQHCPK_	P21549	Serine--pyruvate aminotransferase	2	462.74	-2.3999	3.2165e-07	100.19	1
69	AALSAGK	7	Unmodified	_AALSAGK_	P42765	3-ketoacyl-CoA thiolase, mitochondrial	2	309.184	0.30452	0.026217	67.981	1
70	AALSASEGEEVPQDK	15	Phospho (STY)	_AALS(ph)ASEGEEVPQDK_	O95831	Apoptosis-inducing factor 1, mitochondrial	3	537.57	-0.99894	0.00071931	42.059	1
71	AALSEEELEK	10	Phospho (STY)	_AALS(ph)EEELEK_	Q04637	Eukaryotic translation initiation factor 4 gamma 1	2	599.766	-0.75832	1.5437e-08	104.24	1
72	AALSEEELEK	10	Phospho (STY)	_AALS(ph)EEELEK_	Q04637	Eukaryotic translation initiation factor 4 gamma 1	3	400.179	0.68751	0.00023294	74.611	1
73	AALSSPR	7	Phospho (STY)	_AALSS(ph)PR_	Q68E01	Integrator complex subunit 3	2	391.184	-0.13587	0.0055875	69.105	1
74	AALSSPR	7	Phospho (STY)	_AALS(ph)SPR_	Q68E01	Integrator complex subunit 3	2	391.184	-0.56405	0.032017	41.429	1
75	AAMSSQFANEDTESQK	16	Phospho (STY)	_AAMSSQFANEDTES(ph)QK_	Q969I6	Sodium-coupled neutral amino acid transporter 4	3	608.577	-1.5785	3.0895e-35	148.52	1
76	AANDAGYFNDEMAPIEVK	18	Oxidation (M)	_AANDAGYFNDEM(ox)APIEVK_	P42765	3-ketoacyl-CoA thiolase, mitochondrial	3	657.632	-1.3716	1.3494e-08	93.371	1
77	AANDAGYFNDEMAPIEVK	18	Oxidation (M)	_AANDAGYFNDEM(ox)APIEVK_	P42765	3-ketoacyl-CoA thiolase, mitochondrial	3	657.632	-0.92733	2.1996e-19	122.01	1
78	AANDAGYFNDEMAPIEVK	18	Unmodified	_AANDAGYFNDEMAPIEVK_	P42765	3-ketoacyl-CoA thiolase, mitochondrial	3	652.3	-1.0634	1.2471e-13	110.74	1
79	AANDAGYFNDEMAPIEVK	18	Unmodified	_AANDAGYFNDEMAPIEVK_	P42765	3-ketoacyl-CoA thiolase, mitochondrial	4	489.477	0.029807	1.1252e-05	73.928	1
80	AAPEASSPPASPLQHLLPGK	20	Phospho (STY)	_AAPEAS(ph)SPPASPLQHLLPGK_	Q96TA1	Niban-like protein 1	4	512.761	-0.16799	3.8076e-05	40.432	1
81	AAPEASSPPASPLQHLLPGK	20	2 Phospho (STY)	_AAPEAS(ph)SPPAS(ph)PLQHLLPGK_	Q96TA1	Niban-like protein 1	4	532.752	-0.16355	8.6325e-06	44.625	1
82	AAPQSPSVPK	10	Phospho (STY)	_AAPQSPS(ph)VPK_	O75694	Nuclear pore complex protein Nup155	2	531.255	-1.1049	0.0043724	48.568	1
83	AAPQSPSVPK	10	Phospho (STY)	_AAPQSPS(ph)VPK_	O75694	Nuclear pore complex protein Nup155	2	531.255	-1.6608	5.6538e-08	97.463	1
84	AAPQSPSVPK	10	Phospho (STY)	_AAPQSPS(ph)VPK_	O75694	Nuclear pore complex protein Nup155	2	531.255	-1.1656	0.00037897	77.597	2
85	AAPQSPSVPK	10	Phospho (STY)	_AAPQS(ph)PSVPK_	O75694	Nuclear pore complex protein Nup155	3	354.506	-0.46638	0.00039136	69.216	1
86	AAPQSPSVPK	10	Phospho (STY)	_AAPQSPS(ph)VPK_	O75694	Nuclear pore complex protein Nup155	2	531.255	-2.1838	1.6709e-05	90.697	1
87	AAPQSPSVPK	10	Phospho (STY)	_AAPQS(ph)PSVPK_	O75694	Nuclear pore complex protein Nup155	2	531.255	-1.5616	0.00063531	72.705	1
88	AAPQSPSVPK	10	Phospho (STY)	_AAPQS(ph)PSVPK_	O75694	Nuclear pore complex protein Nup155	3	354.506	-0.23605	0.0015381	50.354	1
89	AAPTTPPPPVK	11	Phospho (STY)	_AAPT(ph)TPPPPVK_	Q9NZQ3	NCK-interacting protein with SH3 domain	3	385.865	-0.5649	0.0020648	56.205	1
90	AAPTTPPPPVK	11	Phospho (STY)	_AAPTT(ph)PPPPVK_	Q9NZQ3	NCK-interacting protein with SH3 domain	3	385.865	-0.49254	0.0022984	54.65	1
91	AAPTTPPPPVK	11	Phospho (STY)	_AAPT(ph)TPPPPVK_	Q9NZQ3	NCK-interacting protein with SH3 domain	3	385.865	-0.15246	0.0065042	47.062	3
92	AAQASDLEK	9	Unmodified	_AAQASDLEK_	P37837	Transaldolase	3	311.494	0.48535	0.0073796	46.462	1
93	AASAAAAGSLK	11	Phospho (STY)	_AASAAAAGS(ph)LK_	P0C7U0	Protein ELFN1	3	333.162	-0.43757	0.0019568	43.03	1
94	AASAAAAGSLK	11	Phospho (STY)	_AASAAAAGS(ph)LK_	P0C7U0	Protein ELFN1	2	499.239	-2.3069	0.0011806	52.599	1
95	AASAAAAGSLKK	12	Phospho (STY)	_AASAAAAGS(ph)LKK_	P0C7U0	Protein ELFN1	3	375.86	-0.77598	0.0065381	40.278	1
96	AASAATAAPTATPAAQESGTIPK	23	Phospho (STY)	_AAS(ph)AATAAPTATPAAQESGTIPK_	O00116	Alkyldihydroxyacetonephosphate synthase, peroxisomal	4	541.514	0.065343	2.1349e-10	63.701	1
97	AASADSTTEGTPADGFTVLSTK	22	Phospho (STY)	_AASADSTTEGTPADGFT(ph)VLSTK_	O75367	Core histone macro-H2A.1	4	552.499	-0.18262	2.7457e-06	41.615	1
98	AASADSTTEGTPADGFTVLSTK	22	Phospho (STY)	_AASADS(ph)TTEGTPADGFTVLSTK_	O75367	Core histone macro-H2A.1	4	552.499	-0.14428	6.5214e-10	77.894	1
99	AASADSTTEGTPADGFTVLSTK	22	Phospho (STY)	_AASADS(ph)TTEGTPADGFTVLSTK_	O75367	Core histone macro-H2A.1	3	736.33	-0.75307	4.1836e-09	58.272	1
100	AASALLLR	8	Phospho (STY)	_AAS(ph)ALLLR_	Q9H1K1	Iron-sulfur cluster assembly enzyme ISCU, mitochondrial	2	447.744	0.62905	0.0031065	68.847	1
101	AASALLLR	8	Phospho (STY)	_AAS(ph)ALLLR_	Q9H1K1	Iron-sulfur cluster assembly enzyme ISCU, mitochondrial	2	447.744	0.5055	0.0025479	72.243	1
102	AASALLLR	8	Phospho (STY)	_AAS(ph)ALLLR_	Q9H1K1	Iron-sulfur cluster assembly enzyme ISCU, mitochondrial	2	447.744	0.18624	0.0036361	65.627	1
103	AASALLLR	8	Phospho (STY)	_AAS(ph)ALLLR_	Q9H1K1	Iron-sulfur cluster assembly enzyme ISCU, mitochondrial	2	447.744	-0.43593	0.0031377	68.657	1
104	AASDDGSLK	9	Phospho (STY)	_AAS(ph)DDGSLK_	Q92614	Unconventional myosin-XVIIIa	2	472.192	-0.43635	0.001652	67.385	1
105	AASDELSK	8	Phospho (STY)	_AAS(ph)DELSK_	P18206	Vinculin	2	450.689	-2.331	0.002762	70.942	1
106	AASDGQYENQSPEATSPR	18	Phospho (STY)	_AASDGQYENQSPEAT(ph)SPR_	Q9HBL0	Tensin-1	3	663.272	-1.8574	5.8612e-05	60.735	1
107	AASDGQYENQSPEATSPR	18	Phospho (STY)	_AAS(ph)DGQYENQSPEATSPR_	Q9HBL0	Tensin-1	3	663.272	-1.8091	3.0437e-08	88.684	1
108	AASDGQYENQSPEATSPR	18	Phospho (STY)	_AAS(ph)DGQYENQSPEATSPR_	Q9HBL0	Tensin-1	3	663.272	-1.9585	2.4548e-08	90.084	1
109	AASDGQYENQSPEATSPR	18	Phospho (STY)	_AASDGQYENQS(ph)PEATSPR_	Q9HBL0	Tensin-1	3	663.272	-1.3042	2.7628e-06	73.672	1
110	AASDGQYENQSPEATSPR	18	Phospho (STY)	_AAS(ph)DGQYENQSPEATSPR_	Q9HBL0	Tensin-1	3	663.272	-1.3278	3.353e-05	46.273	1
111	AASDGQYENQSPEATSPR	18	Phospho (STY)	_AAS(ph)DGQYENQSPEATSPR_	Q9HBL0	Tensin-1	3	663.272	-1.6077	4.0256e-07	83.31	1
112	AASGFNAMEDAQTLR	15	Phospho (STY)	_AAS(ph)GFNAMEDAQTLR_	P09525	Annexin A4	3	554.571	0.020558	0.00018764	63.998	1
113	AASGFNAMEDAQTLR	15	Phospho (STY)	_AAS(ph)GFNAMEDAQTLR_	P09525	Annexin A4	2	831.353	-1.0548	5.2273e-25	129.51	1
114	AASKDTISNNR	11	Phospho (STY)	_AAS(ph)KDTISNNR_	Q14669	E3 ubiquitin-protein ligase TRIP12	3	419.526	-1.2248	0.0013285	47.037	1
115	AASLNYLNQPSAAPLQVSR	19	Phospho (STY)	_AAS(ph)LNYLNQPSAAPLQVSR_	Q9NSK0	Kinesin light chain 4	3	694.012	-0.61875	1.4475e-11	97.623	1
116	AASLNYLNQPSAAPLQVSR	19	Phospho (STY)	_AAS(ph)LNYLNQPSAAPLQVSR_	Q9NSK0	Kinesin light chain 4	3	694.012	-0.50645	9.2229e-10	94.019	1
117	AASLNYLNQPSAAPLQVSR	19	Phospho (STY)	_AAS(ph)LNYLNQPSAAPLQVSR_	Q9NSK0	Kinesin light chain 4	3	694.012	-0.83057	3.5558e-20	122.34	1
118	AASLTEDR	8	Phospho (STY)	_AAS(ph)LTEDR_	Q04637	Eukaryotic translation initiation factor 4 gamma 1	2	471.7	0.26374	8.1971e-05	88.056	1
119	AASLTEDR	8	Phospho (STY)	_AAS(ph)LTEDR_	Q04637	Eukaryotic translation initiation factor 4 gamma 1	2	471.7	-0.80127	0.0023413	73.499	1
120	AASLTEDR	8	Phospho (STY)	_AAS(ph)LTEDR_	Q04637	Eukaryotic translation initiation factor 4 gamma 1	2	471.7	-0.65649	0.0019811	75.387	1
121	AASLTEDR	8	Phospho (STY)	_AASLT(ph)EDR_	Q04637	Eukaryotic translation initiation factor 4 gamma 1	2	471.7	-0.20231	0.005896	78.939	1
122	AASLTEDR	8	Phospho (STY)	_AAS(ph)LTEDR_	Q04637	Eukaryotic translation initiation factor 4 gamma 1	2	471.7	-0.7598	0.0055405	59.067	1
123	AASLTEDR	8	Phospho (STY)	_AAS(ph)LTEDR_	Q04637	Eukaryotic translation initiation factor 4 gamma 1	2	471.7	-0.96412	0.0024485	72.848	1
124	AASLTEDRDR	10	Phospho (STY)	_AAS(ph)LTEDRDR_	Q04637	Eukaryotic translation initiation factor 4 gamma 1	2	607.264	-0.72405	0.0035446	50.484	1
125	AASLTEDRDR	10	Phospho (STY)	_AASLT(ph)EDRDR_	Q04637	Eukaryotic translation initiation factor 4 gamma 1	2	607.264	-1.3762	1.9663e-05	86.114	2
126	AASLTEDRDR	10	Phospho (STY)	_AASLT(ph)EDRDR_	Q04637	Eukaryotic translation initiation factor 4 gamma 1	3	405.178	-0.261	0.00090247	65.241	1
127	AASLTEDRDR	10	Phospho (STY)	_AASLT(ph)EDRDR_	Q04637	Eukaryotic translation initiation factor 4 gamma 1	2	607.264	-1.3971	0.00015777	80.245	1
128	AASLTEDRDR	10	Phospho (STY)	_AASLT(ph)EDRDR_	Q04637	Eukaryotic translation initiation factor 4 gamma 1	2	607.264	-1.1243	0.00051638	69.864	1
129	AASLTEDRDR	10	Phospho (STY)	_AASLT(ph)EDRDR_	Q04637	Eukaryotic translation initiation factor 4 gamma 1	2	607.264	-1.0961	0.00041295	72.29	2
130	AASLTEDRDR	10	Phospho (STY)	_AASLT(ph)EDRDR_	Q04637	Eukaryotic translation initiation factor 4 gamma 1	2	607.264	-1.4538	0.0020957	50.484	1
131	AASLTEDRDR	10	Phospho (STY)	_AAS(ph)LTEDRDR_	Q04637	Eukaryotic translation initiation factor 4 gamma 1	2	607.264	-2.0445	0.0015838	61.235	1
132	AASLTEDRDR	10	Phospho (STY)	_AASLT(ph)EDRDR_	Q04637	Eukaryotic translation initiation factor 4 gamma 1	2	607.264	-2.1029	1.3314e-12	107.12	1
133	AASPPASASDLIEQQQK	17	Phospho (STY)	_AAS(ph)PPASASDLIEQQQK_	Q5VSL9	Striatin-interacting protein 1	3	607.619	-1.7245	1.583e-05	73.688	1
134	AASPPASASDLIEQQQK	17	Phospho (STY)	_AAS(ph)PPASASDLIEQQQK_	Q5VSL9	Striatin-interacting protein 1	3	607.619	-0.90889	5.2956e-13	113.86	1
135	AASPPASASDLIEQQQK	17	Phospho (STY)	_AAS(ph)PPASASDLIEQQQK_	Q5VSL9	Striatin-interacting protein 1	4	455.966	-0.023746	2.5834e-35	144.94	2
136	AASPPASASDLIEQQQK	17	Phospho (STY)	_AAS(ph)PPASASDLIEQQQK_	Q5VSL9	Striatin-interacting protein 1	3	607.619	-0.79132	1.4848e-25	129.43	1
137	AASPPASASDLIEQQQK	17	Phospho (STY)	_AAS(ph)PPASASDLIEQQQK_	Q5VSL9	Striatin-interacting protein 1	3	607.619	-1.0237	1.0961e-07	94.387	2
138	AASPPASASDLIEQQQK	17	Phospho (STY)	_AAS(ph)PPASASDLIEQQQK_	Q5VSL9	Striatin-interacting protein 1	3	607.619	-1.0979	3.1618e-26	137.52	1
139	AASPPASASDLIEQQQK	17	Phospho (STY)	_AAS(ph)PPASASDLIEQQQK_	Q5VSL9	Striatin-interacting protein 1	3	607.619	-0.80809	2.7791e-18	120.9	2
140	AASPQDLAGGYTSSLACHR	19	Phospho (STY)	_AAS(ph)PQDLAGGYTSSLACHR_	P51948	CDK-activating kinase assembly factor MAT1	3	681.298	-0.96125	3.2031e-06	66.52	1
141	AASPSPQSVR	10	Phospho (STY)	_AASPS(ph)PQSVR_	Q8IYB3	Serine/arginine repetitive matrix protein 1	2	540.248	-0.66434	0.0023633	54.023	1
142	AASPSPQSVR	10	Phospho (STY)	_AAS(ph)PSPQSVR_	Q8IYB3	Serine/arginine repetitive matrix protein 1	2	540.248	-0.68706	0.00989	40.377	1
143	AASQGSDSPLLPAQR	15	Phospho (STY)	_AASQGS(ph)DSPLLPAQR_	Q5TCZ1	SH3 and PX domain-containing protein 2A	3	526.582	0.038699	9.0431e-05	73.279	1
144	AASSAAQGAFQGN	13	Phospho (STY)	_AASS(ph)AAQGAFQGN_	O15127	Secretory carrier-associated membrane protein 2	2	630.256	-1.0926	5.8197e-07	95.751	1
145	AASSAAQGAFQGN	13	Phospho (STY)	_AASS(ph)AAQGAFQGN_	O15127	Secretory carrier-associated membrane protein 2	2	630.256	-1.3576	8.6976e-06	94.339	1
146	AASSAAQGAFQGN	13	Phospho (STY)	_AASS(ph)AAQGAFQGN_	O15127	Secretory carrier-associated membrane protein 2	2	630.256	-0.99661	0.00027798	62.055	1
147	AASSAAQGAFQGN	13	Phospho (STY)	_AASS(ph)AAQGAFQGN_	O15127	Secretory carrier-associated membrane protein 2	2	630.256	-0.5888	4.092e-26	136.81	1
148	AASSAAQGAFQGN	13	Phospho (STY)	_AASS(ph)AAQGAFQGN_	O15127	Secretory carrier-associated membrane protein 2	2	630.256	-0.96526	6.4493e-18	122.12	1
149	AASSAAQGAFQGN	13	Phospho (STY)	_AASS(ph)AAQGAFQGN_	O15127	Secretory carrier-associated membrane protein 2	2	630.256	-0.97947	4.4521e-05	88.108	1
150	AASSAAQGAFQGN	13	Phospho (STY)	_AASS(ph)AAQGAFQGN_	O15127	Secretory carrier-associated membrane protein 2	2	630.256	-1.3324	7.4174e-12	110.97	1
151	AASSAAQGAFQGN	13	Phospho (STY)	_AASS(ph)AAQGAFQGN_	O15127	Secretory carrier-associated membrane protein 2	2	630.256	-0.78503	1.5493e-25	128.74	1
152	AASSDQLR	8	Phospho (STY)	_AAS(ph)SDQLR_	Q9UDY2	Tight junction protein ZO-2	2	464.2	-0.31383	0.0089573	51.276	1
153	AASSDQLR	8	Phospho (STY)	_AAS(ph)SDQLR_	Q9UDY2	Tight junction protein ZO-2	2	464.2	-0.54203	0.0033763	67.207	1
154	AASSDQLR	8	Phospho (STY)	_AASS(ph)DQLR_	Q9UDY2	Tight junction protein ZO-2	2	464.2	-0.765	0.003036	69.275	1
155	AASSDQLR	8	Phospho (STY)	_AAS(ph)SDQLR_	Q9UDY2	Tight junction protein ZO-2	2	464.2	-0.66219	0.0076196	53.597	1
156	AASSDQLRDNSPPPAFKPEPPK	22	Phospho (STY)	_AASSDQLRDNS(ph)PPPAFKPEPPK_	Q9UDY2	Tight junction protein ZO-2	4	608.043	-1.2875	2.7149e-09	59.359	1
157	AASSPDGFFWTQGSPK	16	Phospho (STY)	_AAS(ph)SPDGFFWTQGSPK_	Q86YV5	Tyrosine-protein kinase PRAG1	3	588.254	-1.5017	4.78e-09	103.66	1
158	AASSSSPGSPVASSPSR	17	Phospho (STY)	_AASSSSPGS(ph)PVASSPSR_	Q92538	Golgi-specific brefeldin A-resistance guanine nucleotide exchange factor 1	3	537.905	-1.1211	8.0406e-05	54.008	1
159	AASSSSPGSPVASSPSR	17	Phospho (STY)	_AASS(ph)SSPGSPVASSPSR_	Q92538	Golgi-specific brefeldin A-resistance guanine nucleotide exchange factor 1	3	537.905	-0.94606	0.00031	42.123	1
160	AASSSSPGSPVASSPSR	17	Phospho (STY)	_AASSS(ph)SPGSPVASSPSR_	Q92538	Golgi-specific brefeldin A-resistance guanine nucleotide exchange factor 1	2	806.354	-1.5527	0.00014584	67.928	1
161	AASWLFK	7	Phospho (STY)	_AAS(ph)WLFK_	Q5THJ4	Vacuolar protein sorting-associated protein 13D	2	451.712	-0.71785	0.00011875	87.476	1
162	AATHIPAAGDSK	12	Phospho (STY)	_AATHIPAAGDS(ph)K_	Q9HCM4	Band 4.1-like protein 5	3	406.855	-0.69807	0.00014933	68.413	1
163	AATHIPAAGDSK	12	Phospho (STY)	_AATHIPAAGDS(ph)K_	Q9HCM4	Band 4.1-like protein 5	3	406.855	0.16435	0.0012759	41.495	1
164	AAVAGEDGR	9	Unmodified	_AAVAGEDGR_	P07910	Heterogeneous nuclear ribonucleoproteins C1/C2	2	423.209	-1.3671	0.00018037	86.136	1
165	AAVDAGFVPNDMQVGQTGK	19	Unmodified	_AAVDAGFVPNDMQVGQTGK_	P13804	Electron transfer flavoprotein subunit alpha, mitochondrial	3	635.644	-1.1134	7.6698e-06	65.808	1
166	AAVEDPR	7	Unmodified	_AAVEDPR_	P36957	Dihydrolipoyllysine-residue succinyltransferase component of 2-oxoglutarate dehydrogenase complex, mitochondrial	2	379.196	-0.7509	0.027622	66.994	1
167	AAVFHEK	7	Unmodified	_AAVFHEK_	P12110	Collagen alpha-2(VI) chain	3	267.813	0.078169	0.013992	53.554	1
168	AAVGELPEK	9	Unmodified	_AAVGELPEK_	Q9H2X3	C-type lectin domain family 4 member M	2	457.253	-0.64348	0.0041953	73.887	1
169	AAVHLEGK	8	Unmodified	_AAVHLEGK_	P18206	Vinculin	3	275.492	0.91459	0.015832	45.081	1
170	AAVHYDR	7	Unmodified	_AAVHYDR_	Q86V81	THO complex subunit 4	3	277.808	-0.51821	9.0172e-05	89.55	1
171	AAVLSDSEDEEK	12	Phospho (STY)	_AAVLSDS(ph)EDEEK_	Q96ST2	Protein IWS1 homolog	2	686.779	-1.235	9.9533e-13	111.12	1
172	AAVLSDSEDEEK	12	Phospho (STY)	_AAVLSDS(ph)EDEEK_	Q96ST2	Protein IWS1 homolog	3	458.189	-0.21415	7.4246e-05	80.96	1
173	AAVLSDSEDEEK	12	Phospho (STY)	_AAVLSDS(ph)EDEEK_	Q96ST2	Protein IWS1 homolog	3	458.189	-0.11021	1.2063e-19	125.03	1
174	AAVLSDSEDEEK	12	Phospho (STY)	_AAVLS(ph)DSEDEEK_	Q96ST2	Protein IWS1 homolog	2	686.779	-1.0089	1.2833e-36	142.45	1
175	AAVLSDSEDEEK	12	Phospho (STY)	_AAVLSDS(ph)EDEEK_	Q96ST2	Protein IWS1 homolog	3	458.189	-1.4393	7.0243e-09	104.17	1
176	AAVLSDSEDEEK	12	Phospho (STY)	_AAVLSDS(ph)EDEEK_	Q96ST2	Protein IWS1 homolog	2	686.779	-2.187	4.9253e-49	160.78	1
177	AAVLSDSEDEEK	12	Phospho (STY)	_AAVLSDS(ph)EDEEK_	Q96ST2	Protein IWS1 homolog	2	686.779	-1.0016	4.4511e-75	176.25	1
178	AAVLSDSEDEEK	12	Phospho (STY)	_AAVLSDS(ph)EDEEK_	Q96ST2	Protein IWS1 homolog	3	458.189	0.12452	6.3769e-06	91.62	1
179	AAVLSDSEDEEK	12	Phospho (STY)	_AAVLS(ph)DSEDEEK_	Q96ST2	Protein IWS1 homolog	2	686.779	-1.3897	0.0023934	43.68	1
180	AAVLSDSEDEEK	12	Phospho (STY)	_AAVLS(ph)DSEDEEK_	Q96ST2	Protein IWS1 homolog	2	686.779	-1.2811	0.0021984	44.612	1
181	AAVLSDSEDEEK	12	Phospho (STY)	_AAVLSDS(ph)EDEEK_	Q96ST2	Protein IWS1 homolog	3	458.189	0.0087779	0.00017856	73.927	1
182	AAVLSDSEDEEK	12	Phospho (STY)	_AAVLSDS(ph)EDEEK_	Q96ST2	Protein IWS1 homolog	2	686.779	-1.0204	1.3751e-12	108.58	1
183	AAVLSDSEDEEK	12	Phospho (STY)	_AAVLSDS(ph)EDEEK_	Q96ST2	Protein IWS1 homolog	3	458.189	-0.60198	4.5848e-13	110.92	1
184	AAVLSDSEDEEK	12	Phospho (STY)	_AAVLSDS(ph)EDEEK_	Q96ST2	Protein IWS1 homolog	2	686.779	-1.6581	4.2106e-61	163.64	1
185	AAVLSDSEDEEK	12	Phospho (STY)	_AAVLSDS(ph)EDEEK_	Q96ST2	Protein IWS1 homolog	2	686.779	-1.5721	2.9948e-19	124.62	1
186	AAVLSDSEDEEK	12	Phospho (STY)	_AAVLSDS(ph)EDEEK_	Q96ST2	Protein IWS1 homolog	3	458.189	-0.29402	3.5179e-19	117.93	1
187	AAVLSDSEDEEK	12	2 Phospho (STY)	_AAVLS(ph)DS(ph)EDEEK_	Q96ST2	Protein IWS1 homolog	2	726.763	-1.3888	0.013981	48.899	1
188	AAVLSDSEDEEKASAK	16	Phospho (STY)	_AAVLSDS(ph)EDEEKASAK_	Q96ST2	Protein IWS1 homolog	3	577.256	-2.1215	0.00019324	63.998	1
189	AAVLWEVK	8	Unmodified	_AAVLWEVK_	P00325	Alcohol dehydrogenase 1B	2	458.269	-1.0568	0.0002096	91.318	1
190	AAVQELSSSILAGEDPEER	19	Phospho (STY)	_AAVQELSSS(ph)ILAGEDPEER_	P49768	Presenilin-1	3	694.319	-0.73566	2.6233e-06	68.634	1
191	AAVVESHK	8	Unmodified	_AAVVESHK_	P00390	Glutathione reductase, mitochondrial	3	280.824	0.061929	0.006498	56.721	1
192	AAVVTSPPPTTAPHK	15	Phospho (STY)	_AAVVT(ph)SPPPTTAPHK_	P35611	Alpha-adducin	3	518.596	-0.57786	0.0036712	41.621	1
193	AAVVTSPPPTTAPHK	15	Phospho (STY)	_AAVVT(ph)SPPPTTAPHK_	P35611	Alpha-adducin	4	389.199	-0.29244	0.00017465	64.104	1
194	AAYEAELGDAR	11	Unmodified	_AAYEAELGDAR_	P02545	Prelamin-A/C	2	583.278	-1.3667	0.0014864	68.536	1
195	AAYEAELGDAR	11	Unmodified	_AAYEAELGDAR_	P02545	Prelamin-A/C	2	583.278	-0.79036	5.4687e-08	96.229	1
196	AAYEAELGDAR	11	Unmodified	_AAYEAELGDAR_	P02545	Prelamin-A/C	3	389.188	-0.21958	7.5223e-05	81.017	1
197	AAYEAELGDAR	11	Unmodified	_AAYEAELGDAR_	P02545	Prelamin-A/C	2	583.278	-0.54344	0.00016753	83.045	1
199	ACAARGAAVAK	11	Unmodified	_ACAARGAAVAK_	Q86UW8	Hyaluronan and proteoglycan link protein 4	2	523.282	-2.8408	0.0030657	57.532	1
200	ACALSIEESCRPGDK	15	Unmodified	_ACALSIEESCRPGDK_	P31040	Succinate dehydrogenase [ubiquinone] flavoprotein subunit, mitochondrial	4	423.947	0.48661	0.00081503	43.592	1
201	ACALSIEESCRPGDK	15	Unmodified	_ACALSIEESCRPGDK_	P31040	Succinate dehydrogenase [ubiquinone] flavoprotein subunit, mitochondrial	3	564.928	-0.90232	5.2163e-08	102.65	1
202	ACASPSAQVEGSPVAGSDGSQPAVK	25	Phospho (STY)	_ACASPS(ph)AQVEGSPVAGSDGSQPAVK_	Q9UFC0	Leucine-rich repeat and WD repeat-containing protein 1	3	813.028	-1.2961	6.4418e-19	102.72	1
203	ACASPSAQVEGSPVAGSDGSQPAVK	25	Phospho (STY)	_ACASPS(ph)AQVEGSPVAGSDGSQPAVK_	Q9UFC0	Leucine-rich repeat and WD repeat-containing protein 1	3	813.028	-1.2927	1.3028e-42	141.38	1
204	ACASPSAQVEGSPVAGSDGSQPAVK	25	Phospho (STY)	_ACAS(ph)PSAQVEGSPVAGSDGSQPAVK_	Q9UFC0	Leucine-rich repeat and WD repeat-containing protein 1	4	610.023	-0.37002	6.3269e-06	40.067	1
205	ACDEGHCTAK	10	Unmodified	_ACDEGHCTAK_	P26440	Isovaleryl-CoA dehydrogenase, mitochondrial	3	383.487	-0.40661	0.0075153	42.718	1
206	ACDGINDCGDQSDELCCK	18	Unmodified	_ACDGINDCGDQSDELCCK_	P05156	Complement factor I	3	706.261	-1.0406	0.019092	27.714	1
207	ACFHCETCK	9	Unmodified	_ACFHCETCK_	Q14847	LIM and SH3 domain protein 1	3	404.825	-1.4972	0.00024882	82.426	1
208	ACSMPQELPQSPR	13	Oxidation (M),Phospho (STY)	_ACSM(ox)PQELPQS(ph)PR_	Q8N5J2	Ubiquitin carboxyl-terminal hydrolase MINDY-1	3	532.89	-0.44246	8.4344e-05	60.489	1
209	ADAEEEAATR	10	Unmodified	_ADAEEEAATR_	Q13409	Cytoplasmic dynein 1 intermediate chain 2	2	531.739	-0.69289	0.0097353	55.314	1
210	ADAEGESDLENSR	13	Unmodified	_ADAEGESDLENSR_	Q9Y490	Talin-1	3	464.867	0.06385	4.5016e-05	88.101	2
211	ADAETLR	7	Unmodified	_ADAETLR_	P08758	Annexin A5	2	388.201	-0.40455	0.012505	77.282	1
212	ADAPDAGAQSDSELPSYHQNDVSLDR	26	Phospho (STY)	_ADAPDAGAQS(ph)DSELPSYHQNDVSLDR_	Q92538	Golgi-specific brefeldin A-resistance guanine nucleotide exchange factor 1	4	710.302	-1.1055	1.195e-11	53.481	1
213	ADAPDAGAQSDSELPSYHQNDVSLDR	26	Phospho (STY)	_ADAPDAGAQS(ph)DSELPSYHQNDVSLDR_	Q92538	Golgi-specific brefeldin A-resistance guanine nucleotide exchange factor 1	4	710.302	-1.1575	3.019e-15	81.974	1
214	ADAPDAGAQSDSELPSYHQNDVSLDR	26	Phospho (STY)	_ADAPDAGAQS(ph)DSELPSYHQNDVSLDR_	Q92538	Golgi-specific brefeldin A-resistance guanine nucleotide exchange factor 1	4	710.302	-0.81509	1.3238e-11	52.465	1
215	ADATLIGK	8	Phospho (STY)	_ADAT(ph)LIGK_	Q9C0D5	Protein TANC1	2	434.712	-0.66079	0.017352	64.82	1
216	ADATLIGK	8	Phospho (STY)	_ADAT(ph)LIGK_	Q9C0D5	Protein TANC1	2	434.712	-1.0503	0.026155	58.699	1
217	ADDADEFGYSR	11	Unmodified	_ADDADEFGYSR_	Q7KZF4	Staphylococcal nuclease domain-containing protein 1	2	623.255	-0.58385	0.0013138	70.089	1
218	ADDADEFGYSR	11	Unmodified	_ADDADEFGYSR_	Q7KZF4	Staphylococcal nuclease domain-containing protein 1	2	623.255	-0.68208	0.0014315	69.03	1
219	ADDADEFGYSR	11	Phospho (STY)	_ADDADEFGYS(ph)R_	Q7KZF4	Staphylococcal nuclease domain-containing protein 1	3	442.494	-0.058086	2.6198e-05	81.904	1
220	ADDGRPFPQVIK	12	Unmodified	_ADDGRPFPQVIK_	P04075	Fructose-bisphosphate aldolase A	3	448.242	-0.49818	0.051334	24.071	1
221	ADDGRPFPQVIK	12	Unmodified	_ADDGRPFPQVIK_	P04075	Fructose-bisphosphate aldolase A	3	448.242	-0.156	0.00021304	67.385	1
228	ADDYIEITGAGGK	13	Unmodified	_ADDYIEITGAGGK_	Q9Y3Z3	Deoxynucleoside triphosphate triphosphohydrolase SAMHD1	3	437.214	-0.42437	0.00031473	77.185	1
229	ADEASELACPTPK	13	Unmodified	_ADEASELACPTPK_	P49327	Fatty acid synthase	3	463.55	-0.78632	5.2731e-05	86.772	1
230	ADEASELACPTPK	13	Unmodified	_ADEASELACPTPK_	P49327	Fatty acid synthase	3	463.55	-0.3382	4.5482e-05	88.021	1
231	ADEDPALFQSVK	12	Unmodified	_ADEDPALFQSVK_	P48739	Phosphatidylinositol transfer protein beta isoform	3	440.554	0.38005	0.00056007	55.04	1
232	ADEGISFR	8	Unmodified	_ADEGISFR_	Q06830	Peroxiredoxin-1	2	447.719	-0.60242	0.0076058	76.679	1
233	ADEICIAGSPLTPR	14	Phospho (STY)	_ADEICIAGS(ph)PLTPR_	Q08999	Retinoblastoma-like protein 2	3	527.244	0.15171	0.0001736	57.936	1
234	ADEPSSEESDLEIDK	15	2 Phospho (STY)	_ADEPSS(ph)EES(ph)DLEIDK_	Q8IZP2	Putative protein FAM10A4	3	608.555	-1.3553	0.001962	49.036	1
235	ADFQGISPER	10	Unmodified	_ADFQGISPER_	P61803	Dolichyl-diphosphooligosaccharide--protein glycosyltransferase subunit DAD1	2	560.275	-0.54773	0.010083	54.65	1
236	ADGAEAKPAE	10	Unmodified	_ADGAEAKPAE_	P35579	Myosin-9	2	479.727	-2.0025	0.010696	51.286	1
237	ADGATSDDLDLHDDR	15	Unmodified	_ADGATSDDLDLHDDR_	Q07157	Tight junction protein ZO-1	3	539.233	-0.54076	3.948e-25	132.08	1
238	ADGESCSASMMYQEGK	16	Unmodified	_ADGESCSASMMYQEGK_	P01008	Antithrombin-III	3	584.229	-0.77646	1.7354e-08	101.75	1
239	ADGGTQVIDTK	11	Unmodified	_ADGGTQVIDTK_	P09622	Dihydrolipoyl dehydrogenase, mitochondrial	3	368.856	0.52786	0.0017999	50.354	1
240	ADHGEPIGR	9	Unmodified	_ADHGEPIGR_	P08238	Heat shock protein HSP 90-beta	3	317.826	-0.53668	2.2143e-05	90.64	2
241	ADHGEPIGR	9	Unmodified	_ADHGEPIGR_	P08238	Heat shock protein HSP 90-beta	3	317.826	0.49242	4.9401e-08	98.233	1
242	ADHGEPIGR	9	Unmodified	_ADHGEPIGR_	P08238	Heat shock protein HSP 90-beta	2	476.236	0.077253	8.1687e-08	103.55	1
243	ADIEMPFDPSK	11	Unmodified	_ADIEMPFDPSK_	O75369	Filamin-B	3	417.197	-0.17802	0.00011117	79.036	1
244	ADIEMPFDPSK	11	Unmodified	_ADIEMPFDPSK_	O75369	Filamin-B	2	625.292	-1.3491	0.00015667	83.182	1
245	ADIGCTPGSGK	11	Unmodified	_ADIGCTPGSGK_	P01024	Complement C3	3	354.834	0.64769	0.0012169	52.247	1
246	ADIGCTPGSGK	11	Unmodified	_ADIGCTPGSGK_	P01024	Complement C3	2	531.748	-1.3341	0.017085	44.426	1
247	ADIKGPEDK	9	Unmodified	_ADIKGPEDK_	P36542	ATP synthase subunit gamma, mitochondrial	3	324.838	-0.23168	0.024977	32.218	1
248	ADILEDKDGK	10	Unmodified	_ADILEDKDGK_	P52272	Heterogeneous nuclear ribonucleoprotein M	3	368.524	-0.37572	1.4382e-05	89.171	1
249	ADILEDKDGK	10	Unmodified	_ADILEDKDGK_	P52272	Heterogeneous nuclear ribonucleoprotein M	3	368.524	0.25307	0.00043401	72.434	1
250	ADKDYHFK	8	Unmodified	_ADKDYHFK_	P06748	Nucleophosmin	4	256.628	-0.23112	0.0069565	48.423	1
251	ADLAEEYSK	9	Unmodified	_ADLAEEYSK_	P68036	Ubiquitin-conjugating enzyme E2 L3	2	513.243	-0.53667	0.0015984	81.017	1
252	ADLAEEYSK	9	Unmodified	_ADLAEEYSK_	P68036	Ubiquitin-conjugating enzyme E2 L3	3	342.498	1.0164	0.0080889	45.368	1
253	ADLDVSGPK	9	Unmodified	_ADLDVSGPK_	Q09666	Neuroblast differentiation-associated protein AHNAK	2	451.235	-0.66836	0.0022789	79.148	1
254	ADLDVSGPK	9	Unmodified	_ADLDVSGPK_	Q09666	Neuroblast differentiation-associated protein AHNAK	3	301.159	0.65386	0.043141	30.564	1
255	ADNFEYSDPVDGSISR	16	Unmodified	_ADNFEYSDPVDGSISR_	P36871	Phosphoglucomutase-1	2	886.392	-0.95756	0.010553	38.777	1
256	ADNFEYSDPVDGSISR	16	Unmodified	_ADNFEYSDPVDGSISR_	P36871	Phosphoglucomutase-1	3	591.264	-0.46295	0.00035969	51.495	1
257	ADNFEYSDPVDGSISR	16	Unmodified	_ADNFEYSDPVDGSISR_	P36871	Phosphoglucomutase-1	2	886.392	-0.78538	0.00077218	70.784	1
258	ADQDSEAMK	9	Oxidation (M)	_ADQDSEAM(ox)K_	Q9Y490	Talin-1	2	505.708	-1.7753	0.04471	50.108	1
259	ADQDSEAMK	9	Unmodified	_ADQDSEAMK_	Q9Y490	Talin-1	2	497.711	-2.5356	0.027032	48.284	1
260	ADRDQYELLCLDNTR	15	Unmodified	_ADRDQYELLCLDNTR_	P02787	Serotransferrin	3	627.964	-1.3086	0.0030754	36.127	1
261	ADRDQYELLCLDNTR	15	Unmodified	_ADRDQYELLCLDNTR_	P02787	Serotransferrin	3	627.964	-0.45374	2.5911e-05	85.988	1
262	ADRDQYELLCLDNTR	15	Unmodified	_ADRDQYELLCLDNTR_	P02787	Serotransferrin	2	941.442	-0.65197	1.5454e-24	131.4	1
263	ADSDSEDKGEESKPK	15	Phospho (STY)	_ADS(ph)DSEDKGEESKPK_	P83916	Chromobox protein homolog 1	4	426.177	-1.3419	0.00011526	52.814	1
264	ADSEYTDK	8	Phospho (STY)	_ADS(ph)EYTDK_	P29323	Ephrin type-B receptor 2	2	504.682	-0.80318	0.0029628	69.721	1
265	ADSEYTDK	8	Phospho (STY)	_ADS(ph)EYTDK_	P29323	Ephrin type-B receptor 2	3	336.79	-0.011206	0.0051231	48.981	1
266	ADSEYTDK	8	Phospho (STY)	_ADS(ph)EYTDK_	P29323	Ephrin type-B receptor 2	2	504.682	-0.96822	0.002762	70.942	1
267	ADSEYTDK	8	Phospho (STY)	_ADS(ph)EYTDK_	P29323	Ephrin type-B receptor 2	2	504.682	-0.78131	0.002762	70.942	1
268	ADSGPTQPPLSLSPAPETK	19	Phospho (STY)	_ADSGPTQPPLS(ph)LSPAPETK_	O15027	Protein transport protein Sec16A	4	493.987	-0.52672	2.7421e-06	54.559	1
269	ADSGPTQPPLSLSPAPETK	19	Phospho (STY)	_ADSGPTQPPLSLS(ph)PAPETK_	O15027	Protein transport protein Sec16A	3	658.314	-1.5572	4.0295e-27	133.48	2
270	ADSGPTQPPLSLSPAPETK	19	Phospho (STY)	_ADSGPTQPPLSLS(ph)PAPETK_	O15027	Protein transport protein Sec16A	3	658.314	-1.1988	1.5917e-11	96.708	1
271	ADSGPTQPPLSLSPAPETK	19	Phospho (STY)	_ADSGPTQPPLSLS(ph)PAPETK_	O15027	Protein transport protein Sec16A	3	658.314	-1.6766	4.5586e-06	57.802	1
272	ADSHEGEVAEGK	12	Phospho (STY)	_ADS(ph)HEGEVAEGK_	Q99704	Docking protein 1	3	436.842	-1.1262	8.8388e-06	89.992	1
273	ADSHEGEVAEGK	12	Phospho (STY)	_ADS(ph)HEGEVAEGK_	Q99704	Docking protein 1	3	436.842	-1.2746	1.9735e-06	94.532	1
274	ADSHEGEVAEGK	12	Phospho (STY)	_ADS(ph)HEGEVAEGK_	Q99704	Docking protein 1	3	436.842	-0.48278	0.00016898	71.98	1
275	ADSHEGEVAEGK	12	Phospho (STY)	_ADS(ph)HEGEVAEGK_	Q99704	Docking protein 1	3	436.842	-0.71753	2.073e-08	99.069	1
276	ADSPVHMEQQSR	12	Phospho (STY)	_ADS(ph)PVHMEQQSR_	O95402	Mediator of RNA polymerase II transcription subunit 26	3	488.869	-0.29545	0.0012527	41.743	1
277	ADTLGELDLER	11	Unmodified	_ADTLGELDLER_	Q86TX2	Acyl-coenzyme A thioesterase 1	2	616.312	-1.2399	0.014084	46.352	1
278	ADTLGELDLER	11	Unmodified	_ADTLGELDLER_	Q86TX2	Acyl-coenzyme A thioesterase 1	2	616.312	-0.72421	2.2674e-12	110.31	1
279	ADTLGELDLER	11	Unmodified	_ADTLGELDLER_	Q86TX2	Acyl-coenzyme A thioesterase 1	3	411.21	0.52154	0.00037014	67.385	1
280	ADTLGELDLER	11	Phospho (STY)	_ADT(ph)LGELDLER_	Q86TX2	Acyl-coenzyme A thioesterase 1	2	656.295	-0.83049	0.00085259	74.853	1
281	ADTNQLADK	9	Unmodified	_ADTNQLADK_	O43493	Trans-Golgi network integral membrane protein 2	2	488.241	-1.5393	0.0044078	73.435	1
282	ADVDVSGPK	9	Unmodified	_ADVDVSGPK_	Q09666	Neuroblast differentiation-associated protein AHNAK	2	444.227	-0.68465	0.015307	54.066	1
283	ADVGRLSPEVK	11	Phospho (STY)	_ADVGRLS(ph)PEVK_	P49815	Tuberin	3	417.543	-0.27103	0.00023219	62.357	1
284	ADVLTTGAGNPVGDK	15	Unmodified	_ADVLTTGAGNPVGDK_	P04040	Catalase	3	472.244	-0.44843	0.000157	76.358	1
285	ADVLTTGAGNPVGDK	15	Unmodified	_ADVLTTGAGNPVGDK_	P04040	Catalase	2	707.862	-1.897	8.366e-34	141.55	1
286	ADVLTTGAGNPVGDK	15	Unmodified	_ADVLTTGAGNPVGDK_	P04040	Catalase	3	472.244	-0.47854	8.2154e-08	102.5	2
287	ADVLTTGAGNPVGDK	15	Unmodified	_ADVLTTGAGNPVGDK_	P04040	Catalase	2	707.862	-1.2627	7.9745e-72	174.52	2
288	ADVLTTGAGNPVGDK	15	Unmodified	_ADVLTTGAGNPVGDK_	P04040	Catalase	4	354.435	0.35056	0.013044	32.702	1
289	AEAEAGSPRPDPR	13	Phospho (STY)	_AEAEAGS(ph)PRPDPR_	P58107	Epiplakin	3	478.212	-0.39672	0.00090899	41.542	1
290	AEAEAQAEELSFPR	14	Unmodified	_AEAEAQAEELSFPR_	P11498	Pyruvate carboxylase, mitochondrial	3	516.583	-0.071333	4.7296e-06	95.264	1
291	AEAEAQAEELSFPR	14	Unmodified	_AEAEAQAEELSFPR_	P11498	Pyruvate carboxylase, mitochondrial	2	774.37	-1.741	9.1167e-46	151.8	1
292	AEAGAGSATEFQFR	14	Phospho (STY)	_AEAGAGS(ph)ATEFQFR_	P46783	40S ribosomal protein S10	3	507.884	-0.10016	0.0005137	46.873	1
293	AEAPAGPALGLPSPEAESGVDR	22	Phospho (STY)	_AEAPAGPALGLPS(ph)PEAESGVDR_	Q53F19	Nuclear cap-binding protein subunit 3	3	724.339	-0.65211	4.9526e-07	50.202	1
294	AEAPAGPALGLPSPEAESGVDR	22	Phospho (STY)	_AEAPAGPALGLPS(ph)PEAESGVDR_	Q53F19	Nuclear cap-binding protein subunit 3	3	724.339	-0.738	2.2182e-09	66.925	2
295	AEAPLPSPK	9	Phospho (STY)	_AEAPLPS(ph)PK_	Q09666	Neuroblast differentiation-associated protein AHNAK	2	495.239	-0.67504	0.0037501	52.247	1
296	AEAPLPSPK	9	Phospho (STY)	_AEAPLPS(ph)PK_	Q09666	Neuroblast differentiation-associated protein AHNAK	3	330.495	0.31411	0.0056757	40.352	1
297	AEAPLPSPK	9	Phospho (STY)	_AEAPLPS(ph)PK_	Q09666	Neuroblast differentiation-associated protein AHNAK	2	495.239	-1.2346	0.0026961	59.198	1
298	AEAPLPSPK	9	Phospho (STY)	_AEAPLPS(ph)PK_	Q09666	Neuroblast differentiation-associated protein AHNAK	2	495.239	-0.39605	0.0023708	61.344	1
299	AEAPLPSPK	9	Phospho (STY)	_AEAPLPS(ph)PK_	Q09666	Neuroblast differentiation-associated protein AHNAK	3	330.495	0.48272	0.0029421	47.603	2
300	AEAPLPSPK	9	Phospho (STY)	_AEAPLPS(ph)PK_	Q09666	Neuroblast differentiation-associated protein AHNAK	2	495.239	-0.87951	0.0023708	61.344	3
301	AEAPLPSPK	9	Phospho (STY)	_AEAPLPS(ph)PK_	Q09666	Neuroblast differentiation-associated protein AHNAK	2	495.239	-0.73819	0.003003	57.175	1
302	AEAPLPSPK	9	Phospho (STY)	_AEAPLPS(ph)PK_	Q09666	Neuroblast differentiation-associated protein AHNAK	3	330.495	0.70332	0.0056757	40.352	1
303	AEAPLPSPK	9	Phospho (STY)	_AEAPLPS(ph)PK_	Q09666	Neuroblast differentiation-associated protein AHNAK	2	495.239	-1.6754	0.0037501	52.247	1
304	AEAPLPSPK	9	Phospho (STY)	_AEAPLPS(ph)PK_	Q09666	Neuroblast differentiation-associated protein AHNAK	3	330.495	0.2013	0.0056757	40.352	1
305	AEAPLPSPK	9	Phospho (STY)	_AEAPLPS(ph)PK_	Q09666	Neuroblast differentiation-associated protein AHNAK	2	495.239	-1.8843	0.0037501	52.247	1
306	AEAPPLEREDSGTFSLGK	18	Phospho (STY)	_AEAPPLEREDS(ph)GTFSLGK_	O75569	Interferon-inducible double-stranded RNA-dependent protein kinase activator A	3	661.973	-1.2369	4.2288e-10	96.016	1
307	AEAPPLEREDSGTFSLGK	18	Phospho (STY)	_AEAPPLEREDS(ph)GTFSLGK_	O75569	Interferon-inducible double-stranded RNA-dependent protein kinase activator A	3	661.973	-1.1085	3.9562e-08	86.557	2
308	AEAPPLEREDSGTFSLGK	18	Phospho (STY)	_AEAPPLEREDS(ph)GTFSLGK_	O75569	Interferon-inducible double-stranded RNA-dependent protein kinase activator A	4	496.732	-0.073687	3.4806e-08	84.946	1
309	AEAPPLEREDSGTFSLGK	18	Phospho (STY)	_AEAPPLEREDS(ph)GTFSLGK_	O75569	Interferon-inducible double-stranded RNA-dependent protein kinase activator A	3	661.973	-1.0678	2.6682e-19	118.51	2
310	AEAPPLEREDSGTFSLGK	18	Phospho (STY)	_AEAPPLEREDS(ph)GTFSLGK_	O75569	Interferon-inducible double-stranded RNA-dependent protein kinase activator A	3	661.973	-1.5773	5.9306e-14	110.26	1
311	AEAPPLEREDSGTFSLGK	18	Phospho (STY)	_AEAPPLEREDS(ph)GTFSLGK_	O75569	Interferon-inducible double-stranded RNA-dependent protein kinase activator A	4	496.732	0.40839	3.1036e-05	44.312	1
312	AEAPSSPDVAPAGK	14	Phospho (STY)	_AEAPSS(ph)PDVAPAGK_	Q9P1Y6	PHD and RING finger domain-containing protein 1	2	688.808	-2.5745	6.7703e-09	106.6	1
313	AEAPSSPDVAPAGK	14	Phospho (STY)	_AEAPS(ph)SPDVAPAGK_	Q9P1Y6	PHD and RING finger domain-containing protein 1	3	459.541	-0.74879	0.00017337	57.288	1
314	AEDEVQR	7	Unmodified	_AEDEVQR_	P0DMV9	Heat shock 70 kDa protein 1B	2	423.701	-0.2373	0.0062323	81.296	1
315	AEDGATPSPSNETPKK	16	Phospho (STY)	_AEDGATPSPSNET(ph)PKK_	P29966	Myristoylated alanine-rich C-kinase substrate	3	570.252	-2.0772	0.00024044	64.705	1
316	AEDGENYDIK	10	Unmodified	_AEDGENYDIK_	O75347	Tubulin-specific chaperone A	3	385.172	1.0131	0.0041984	48.981	1
317	AEDGSVIDYELIDQDAR	17	Unmodified	_AEDGSVIDYELIDQDAR_	P07355	Annexin A2	3	636.966	-0.38967	1.631e-08	97.291	1
318	AEDSDSEPEPEDNVR	15	2 Phospho (STY)	_AEDS(ph)DS(ph)EPEPEDNVR_	Q9H0D6	5'-3' exoribonuclease 2	3	616.878	-0.85632	0.0024964	47.499	1
319	AEDSDSEPEPEDNVR	15	2 Phospho (STY)	_AEDS(ph)DS(ph)EPEPEDNVR_	Q9H0D6	5'-3' exoribonuclease 2	3	616.878	-0.65393	0.0010566	65.374	1
320	AEDSDSEPEPEDNVR	15	2 Phospho (STY)	_AEDS(ph)DS(ph)EPEPEDNVR_	Q9H0D6	5'-3' exoribonuclease 2	3	616.878	-0.94898	0.00098412	53.033	1
321	AEEDEILNR	9	Unmodified	_AEEDEILNR_	P27824	Calnexin	2	544.765	-0.11045	0.011405	59.908	1
322	AEEDEILNRSPR	12	Phospho (STY)	_AEEDEILNRS(ph)PR_	P27824	Calnexin	3	503.563	-0.66143	2.1164e-08	98.943	1
323	AEEDEILNRSPR	12	Phospho (STY)	_AEEDEILNRS(ph)PR_	P27824	Calnexin	2	754.841	-1.476	5.3713e-08	98.281	2
324	AEEDEILNRSPR	12	Phospho (STY)	_AEEDEILNRS(ph)PR_	P27824	Calnexin	3	503.563	-0.62859	2.1026e-13	114.64	3
325	AEEDEILNRSPR	12	Phospho (STY)	_AEEDEILNRS(ph)PR_	P27824	Calnexin	3	503.563	-0.66583	1.7404e-19	123.42	1
326	AEEDEILNRSPR	12	Phospho (STY)	_AEEDEILNRS(ph)PR_	P27824	Calnexin	3	503.563	-1.6121	0.00010656	78.814	4
327	AEEDEILNRSPR	12	Phospho (STY)	_AEEDEILNRS(ph)PR_	P27824	Calnexin	2	754.841	-2.4933	0.002093	45.614	1
328	AEEDEILNRSPR	12	Phospho (STY)	_AEEDEILNRS(ph)PR_	P27824	Calnexin	3	503.563	-0.57516	4.6284e-20	127.32	1
329	AEEDEILNRSPR	12	Phospho (STY)	_AEEDEILNRS(ph)PR_	P27824	Calnexin	2	754.841	-3.0137	0.0022445	44.925	1
330	AEEDEILNRSPR	12	Phospho (STY)	_AEEDEILNRS(ph)PR_	P27824	Calnexin	2	754.841	-2.8485	0.00029709	64.244	3
331	AEEDEILNRSPR	12	Phospho (STY)	_AEEDEILNRS(ph)PR_	P27824	Calnexin	3	503.563	-0.11685	1.2841e-19	124.81	1
332	AEEDEILNRSPR	12	Phospho (STY)	_AEEDEILNRS(ph)PR_	P27824	Calnexin	2	754.841	-1.1564	0.00038974	74.789	1
333	AEEDEILNRSPR	12	Phospho (STY)	_AEEDEILNRS(ph)PR_	P27824	Calnexin	2	754.841	-1.1007	5.0818e-05	84.508	2
334	AEEDEILNRSPR	12	Phospho (STY)	_AEEDEILNRS(ph)PR_	P27824	Calnexin	3	503.563	0.090888	0.0001332	65.374	1
335	AEEDEILNRSPR	12	Phospho (STY)	_AEEDEILNRS(ph)PR_	P27824	Calnexin	3	503.563	-0.34348	0.00018002	73.834	1
336	AEEDEILNRSPR	12	Phospho (STY)	_AEEDEILNRS(ph)PR_	P27824	Calnexin	2	754.841	-1.6603	0.00029293	63.923	1
337	AEEDEILNRSPR	12	Phospho (STY)	_AEEDEILNRS(ph)PR_	P27824	Calnexin	3	503.563	-2.0031	3.7763e-14	117.2	3
338	AEEDEILNRSPR	12	Phospho (STY)	_AEEDEILNRS(ph)PR_	P27824	Calnexin	2	754.841	-3.3248	8.5086e-13	112.36	1
339	AEEDEILNRSPR	12	Phospho (STY)	_AEEDEILNRS(ph)PR_	P27824	Calnexin	3	503.563	-0.74312	0.00015827	60.55	1
340	AEEDEILNRSPR	12	Phospho (STY)	_AEEDEILNRS(ph)PR_	P27824	Calnexin	3	503.563	-1.1324	7.0124e-13	107.35	2
341	AEEDEILNRSPR	12	Phospho (STY)	_AEEDEILNRS(ph)PR_	P27824	Calnexin	2	754.841	-2.412	0.00019453	80.387	1
342	AEEDEILNRSPR	12	Phospho (STY)	_AEEDEILNRS(ph)PR_	P27824	Calnexin	3	503.563	-0.10374	0.00014295	67.136	1
343	AEEDEILNRSPR	12	Phospho (STY)	_AEEDEILNRS(ph)PR_	P27824	Calnexin	3	503.563	-0.55389	2.2082e-19	121.99	2
344	AEEDEILNRSPR	12	Phospho (STY)	_AEEDEILNRS(ph)PR_	P27824	Calnexin	2	754.841	-1.6675	0.00038974	74.789	1
345	AEEDEILNRSPR	12	Phospho (STY)	_AEEDEILNRS(ph)PR_	P27824	Calnexin	3	503.563	-0.41923	0.00014797	68.044	2
346	AEEDEILNRSPR	12	Phospho (STY)	_AEEDEILNRS(ph)PR_	P27824	Calnexin	2	754.841	-1.7492	0.00046596	58.079	1
347	AEEDKLEQIK	10	Unmodified	_AEEDKLEQIK_	P13674	Prolyl 4-hydroxylase subunit alpha-1	3	401.547	-0.47881	0.018046	33.875	1
348	AEEILEK	7	Unmodified	_AEEILEK_	P62913	60S ribosomal protein L11	2	416.227	0.0010093	0.015901	75.109	1
349	AEEKSPISINVK	12	Phospho (STY)	_AEEKS(ph)PISINVK_	Q9UK58	Cyclin-L1	3	465.569	-0.57827	0.0008281	46.318	1
350	AEEYEFLTPVEEAPK	15	Unmodified	_AEEYEFLTPVEEAPK_	P52565	Rho GDP-dissociation inhibitor 1	3	584.617	-0.95006	4.5208e-05	84.753	1
351	AEEYEFLTPVEEAPK	15	Unmodified	_AEEYEFLTPVEEAPK_	P52565	Rho GDP-dissociation inhibitor 1	3	584.617	-0.2925	0.00043011	60.657	1
359	AEFQDALEK	9	Unmodified	_AEFQDALEK_	P0C0L5	Complement C4-B	2	525.759	-1.2986	7.2548e-08	103.91	1
360	AEFQDALEK	9	Unmodified	_AEFQDALEK_	P0C0L5	Complement C4-B	3	350.842	-0.0060738	3.8104e-05	86.898	1
361	AEGAATEEEGTPK	13	Unmodified	_AEGAATEEEGTPK_	P80723	Brain acid soluble protein 1	3	430.533	-0.61847	0.00012921	82.85	1
362	AEGAATEEEGTPK	13	Phospho (STY)	_AEGAATEEEGT(ph)PK_	P80723	Brain acid soluble protein 1	3	457.189	-2.1985	0.00053319	79.346	1
363	AEGDSAGTAGTPGGTPAGDK	20	Phospho (STY)	_AEGDSAGTAGT(ph)PGGTPAGDK_	Q92925	SWI/SNF-related matrix-associated actin-dependent regulator of chromatin subfamily D member 2	3	599.583	-2.6044	1.2833e-06	77.08	1
364	AEGHSDDESDSEGSDSESTSR	21	Unmodified	_AEGHSDDESDSEGSDSESTSR_	Q9P289	Serine/threonine-protein kinase 26	3	728.607	-1.4631	1.872e-60	167.63	1
365	AEGNDHIER	9	Unmodified	_AEGNDHIER_	Q15155	Nodal modulator 1	3	347.497	-0.32632	0.0035098	54.066	1
366	AEGPEVDVNLPK	12	Unmodified	_AEGPEVDVNLPK_	Q09666	Neuroblast differentiation-associated protein AHNAK	3	423.222	0.045366	0.00029802	77.062	1
367	AEGPEVDVNLPK	12	Unmodified	_AEGPEVDVNLPK_	Q09666	Neuroblast differentiation-associated protein AHNAK	2	634.33	-1.3758	0.00077012	80.69	1
368	AEGSEIR	7	Phospho (STY)	_AEGS(ph)EIR_	P07237	Protein disulfide-isomerase	2	421.176	-0.043703	0.036978	40.058	1
369	AEIDMLDIR	9	Unmodified	_AEIDMLDIR_	P09525	Annexin A4	2	538.276	-0.47221	0.00053084	83.948	1
370	AEKDEPGAWEETFK	14	Unmodified	_AEKDEPGAWEETFK_	Q14697	Neutral alpha-glucosidase AB	3	546.254	-1.3027	0.00024232	67.646	1
371	AELDAAEK	8	Unmodified	_AELDAAEK_	Q12797	Aspartyl/asparaginyl beta-hydroxylase	2	423.714	-2.8563	0.0081402	76.064	1
372	AELDAAEK	8	Unmodified	_AELDAAEK_	Q12797	Aspartyl/asparaginyl beta-hydroxylase	3	282.812	-1.881	8.3385e-19	118.32	1
373	AELDDTPMR	9	Unmodified	_AELDDTPMR_	P23246	Splicing factor, proline- and glutamine-rich	2	524.242	-0.092619	0.0092565	63.216	1
374	AELDEVNK	8	Unmodified	_AELDEVNK_	Q03252	Lamin-B2	2	459.232	-1.3016	0.0012893	83.948	1
375	AELFTQSCADLDK	13	Phospho (STY)	_AELFT(ph)QSCADLDK_	Q01082	Spectrin beta chain, non-erythrocytic 1	3	526.557	-0.21551	0.0029302	46.069	1
376	AELFTQSCADLDK	13	Phospho (STY)	_AELFTQS(ph)CADLDK_	Q01082	Spectrin beta chain, non-erythrocytic 1	3	526.557	-0.77768	0.00070684	44.426	1
377	AELGMGDSTSQSPPIK	16	Phospho (STY)	_AELGMGDSTSQS(ph)PPIK_	Q9NR19	Acetyl-coenzyme A synthetase, cytoplasmic	3	566.587	-0.63274	0.00033311	47.68	1
378	AELGMGDSTSQSPPIKR	17	Phospho (STY)	_AELGMGDSTSQS(ph)PPIKR_	Q9NR19	Acetyl-coenzyme A synthetase, cytoplasmic	4	464.217	0.30157	8.6275e-06	75.912	1
379	AELGMGDSTSQSPPIKR	17	Phospho (STY)	_AELGMGDSTSQS(ph)PPIKR_	Q9NR19	Acetyl-coenzyme A synthetase, cytoplasmic	3	618.62	-0.59575	6.0688e-06	84.107	2
380	AELGSTDNDLER	12	Phospho (STY)	_AELGS(ph)TDNDLER_	Q14761	Protein tyrosine phosphatase receptor type C-associated protein	2	700.29	-0.93565	0.00011384	82.529	1
381	AELGSTDNDLER	12	Phospho (STY)	_AELGS(ph)TDNDLER_	Q14761	Protein tyrosine phosphatase receptor type C-associated protein	3	467.196	0.14102	0.00015399	69.258	1
382	AELMEISEDK	10	Unmodified	_AELMEISEDK_	P05455	Lupus La protein	2	582.776	-0.86832	0.017572	49.3	1
383	AELQEGAR	8	Unmodified	_AELQEGAR_	P02647	Apolipoprotein A-I	2	437.225	-0.57897	0.017767	63.216	1
384	AEMDAAIASCK	11	Unmodified	_AEMDAAIASCK_	Q02252	Methylmalonate-semialdehyde dehydrogenase [acylating], mitochondrial	2	583.763	-1.9626	0.00059871	77.597	1
385	AENAVECFQTK	11	Unmodified	_AENAVECFQTK_	P02771	Alpha-fetoprotein	3	432.868	-0.097255	0.0009447	56.205	1
386	AENNSEVGASGYGVPGPTWDR	21	Unmodified	_AENNSEVGASGYGVPGPTWDR_	Q08211	ATP-dependent RNA helicase A	3	721.663	-0.41757	1.249e-23	126.9	1
387	AENYDIPSADR	11	Unmodified	_AENYDIPSADR_	P22314	Ubiquitin-like modifier-activating enzyme 1	2	625.786	-1.1082	0.00096	73.273	1
388	AEPYVASEYK	10	Phospho (STY)	_AEPYVAS(ph)EYK_	Q9BZ29	Dedicator of cytokinesis protein 9	2	618.763	-1.4383	0.003911	49.448	1
389	AEPYVASEYK	10	Phospho (STY)	_AEPYVAS(ph)EYK_	Q9BZ29	Dedicator of cytokinesis protein 9	3	412.844	-0.26362	0.002158	47.712	1
390	AEPYVASEYK	10	Phospho (STY)	_AEPYVAS(ph)EYK_	Q9BZ29	Dedicator of cytokinesis protein 9	2	618.763	-1.0576	0.0064993	44.511	1
391	AEPYVASEYK	10	Phospho (STY)	_AEPYVAS(ph)EYK_	Q9BZ29	Dedicator of cytokinesis protein 9	3	412.844	0.22588	0.00010406	80.69	1
392	AEPYVASEYK	10	Phospho (STY)	_AEPYVAS(ph)EYK_	Q9BZ29	Dedicator of cytokinesis protein 9	2	618.763	-1.6481	0.00989	40.377	1
393	AEPYVASEYK	10	Phospho (STY)	_AEPYVAS(ph)EYK_	Q9BZ29	Dedicator of cytokinesis protein 9	3	412.844	-0.21839	0.0028347	44.829	1
394	AEPYVASEYK	10	Phospho (STY)	_AEPYVAS(ph)EYK_	Q9BZ29	Dedicator of cytokinesis protein 9	3	412.844	-0.076025	0.0024711	46.378	1
395	AEPYVASEYK	10	Phospho (STY)	_AEPYVAS(ph)EYK_	Q9BZ29	Dedicator of cytokinesis protein 9	2	618.763	-1.5859	2.3752e-08	102.87	1
396	AEQSLHDLQER	11	Phospho (STY)	_AEQS(ph)LHDLQER_	Q13586	Stromal interaction molecule 1	3	469.208	-0.2145	0.00011723	71.529	1
397	AEQSLHDLQER	11	Phospho (STY)	_AEQS(ph)LHDLQER_	Q13586	Stromal interaction molecule 1	3	469.208	-0.40144	0.00069048	51.03	1
398	AEQSLHDLQER	11	Phospho (STY)	_AEQS(ph)LHDLQER_	Q13586	Stromal interaction molecule 1	3	469.208	-0.31831	0.00033692	58.885	1
399	AEQSLHDLQER	11	Phospho (STY)	_AEQS(ph)LHDLQER_	Q13586	Stromal interaction molecule 1	3	469.208	0.081315	1.9337e-06	87.519	1
400	AEQSLHDLQER	11	Phospho (STY)	_AEQS(ph)LHDLQER_	Q13586	Stromal interaction molecule 1	2	703.309	-1.3999	0.0015425	51.03	1
401	AEQSLHDLQER	11	Phospho (STY)	_AEQS(ph)LHDLQER_	Q13586	Stromal interaction molecule 1	3	469.208	-0.25696	7.5566e-05	75.764	1
402	AEQSLHDLQER	11	Phospho (STY)	_AEQS(ph)LHDLQER_	Q13586	Stromal interaction molecule 1	2	703.309	-1.3879	0.00063937	60.55	1
403	AEQSLHDLQER	11	Phospho (STY)	_AEQS(ph)LHDLQER_	Q13586	Stromal interaction molecule 1	2	703.309	-1.125	4.3198e-06	87.519	1
404	AEQSLHDLQER	11	Phospho (STY)	_AEQS(ph)LHDLQER_	Q13586	Stromal interaction molecule 1	3	469.208	0.46695	1.558e-06	89.136	1
405	AESAPLPVSADDTPEVLNR	19	Unmodified	_AESAPLPVSADDTPEVLNR_	O95674	Phosphatidate cytidylyltransferase 2	3	661.001	-0.4667	3.3806e-10	95.554	1
406	AESCGSFDETESEESSK	17	Phospho (STY)	_AESCGS(ph)FDETESEESSK_	Q9Y343	Sorting nexin-24	3	653.566	-0.62885	6.3793e-14	117.29	1
407	AESEQEAYLR	10	Phospho (STY)	_AES(ph)EQEAYLR_	Q9NR28	Diablo homolog, mitochondrial	2	638.266	-0.69807	0.00077404	70.68	1
408	AESEQEAYLRED	12	Phospho (STY)	_AES(ph)EQEAYLRED_	Q9NR28	Diablo homolog, mitochondrial	2	760.301	-0.92268	0.0044385	40.187	1
409	AESGPDLR	8	Phospho (STY)	_AES(ph)GPDLR_	P15924	Desmoplakin	2	462.695	0.0078852	0.0079508	52.725	1
410	AESGPDLR	8	Phospho (STY)	_AES(ph)GPDLR_	P15924	Desmoplakin	2	462.695	-1.2039	0.0056807	58.699	1
411	AESGPDLR	8	Phospho (STY)	_AES(ph)GPDLR_	P15924	Desmoplakin	2	462.695	-0.72814	0.0080066	52.579	1
412	AESMLQQADK	10	Phospho (STY)	_AES(ph)MLQQADK_	P13797	Plastin-3	3	400.837	0.066116	0.0012778	51.463	1
413	AESMLQQADK	10	Phospho (STY)	_AES(ph)MLQQADK_	P13797	Plastin-3	3	400.837	0.54732	0.0043103	40.475	1
414	AESMLQQADK	10	Phospho (STY)	_AES(ph)MLQQADK_	P13797	Plastin-3	3	400.837	0.60166	0.00035075	70.54	1
415	AESMLQQADK	10	Unmodified	_AESMLQQADK_	P13797	Plastin-3	3	374.182	0.54909	0.0011558	65.278	1
416	AESPEEVACR	10	Phospho (STY)	_AES(ph)PEEVACR_	Q7Z6Z7	E3 ubiquitin-protein ligase HUWE1	2	614.239	-0.45148	0.001175	64.827	1
417	AESPEEVACR	10	Phospho (STY)	_AES(ph)PEEVACR_	Q7Z6Z7	E3 ubiquitin-protein ligase HUWE1	2	614.239	-2.0206	0.00044324	76.24	2
418	AESPEEVACR	10	Phospho (STY)	_AES(ph)PEEVACR_	Q7Z6Z7	E3 ubiquitin-protein ligase HUWE1	2	614.239	-1.5619	0.00088703	69.03	2
419	AESPEEVACR	10	Phospho (STY)	_AES(ph)PEEVACR_	Q7Z6Z7	E3 ubiquitin-protein ligase HUWE1	2	614.239	-1.3321	0.00018422	81.709	2
420	AESPEEVACR	10	Phospho (STY)	_AES(ph)PEEVACR_	Q7Z6Z7	E3 ubiquitin-protein ligase HUWE1	2	614.239	-1.7056	2.0826e-05	89.43	1
421	AESPEEVACR	10	Phospho (STY)	_AES(ph)PEEVACR_	Q7Z6Z7	E3 ubiquitin-protein ligase HUWE1	2	614.239	-1.5616	0.008185	41.295	1
422	AESPEEVACR	10	Phospho (STY)	_AES(ph)PEEVACR_	Q7Z6Z7	E3 ubiquitin-protein ligase HUWE1	2	614.239	-1.6964	0.0045252	48.277	1
423	AESPEEVACR	10	Phospho (STY)	_AES(ph)PEEVACR_	Q7Z6Z7	E3 ubiquitin-protein ligase HUWE1	2	614.239	-1.5296	0.0075922	42.426	1
424	AESPESSAIESTQSTPQK	18	Phospho (STY)	_AES(ph)PESSAIESTQSTPQK_	Q9NTI5	Sister chromatid cohesion protein PDS5 homolog B	4	489.966	-0.64606	1.4563e-05	48.354	1
425	AESPESSAIESTQSTPQK	18	Phospho (STY)	_AES(ph)PESSAIESTQSTPQK_	Q9NTI5	Sister chromatid cohesion protein PDS5 homolog B	3	652.953	-1.4351	2.9339e-08	88.945	1
426	AETEKQSPPHGEAK	14	Phospho (STY)	_AETEKQS(ph)PPHGEAK_	Q9Y6D6	Brefeldin A-inhibited guanine nucleotide-exchange protein 1	4	397.931	-0.67843	0.00013183	61.477	1
427	AETEQGEQQR	10	Unmodified	_AETEQGEQQR_	Q15149	Plectin	2	588.268	-1.1456	5.5513e-05	91.961	1
428	AETFGGFDSHQMNASK	16	Oxidation (M),Phospho (STY)	_AET(ph)FGGFDSHQM(ox)NASK_	Q12802	A-kinase anchor protein 13	3	608.242	-1.4616	8.8645e-05	72.793	1
429	AETFGGFDSHQMNASK	16	Oxidation (M),Phospho (STY)	_AET(ph)FGGFDSHQM(ox)NASK_	Q12802	A-kinase anchor protein 13	3	608.242	-1.4717	0.0011738	41.992	1
430	AETFGGFDSHQMNASK	16	Oxidation (M),Phospho (STY)	_AET(ph)FGGFDSHQM(ox)NASK_	Q12802	A-kinase anchor protein 13	3	608.242	-1.1647	2.4382e-09	105.99	1
431	AETFGGFDSHQMNASK	16	Oxidation (M),Phospho (STY)	_AET(ph)FGGFDSHQM(ox)NASK_	Q12802	A-kinase anchor protein 13	3	608.242	-1.0477	0.00027585	67.168	1
432	AETFGGFDSHQMNASK	16	Phospho (STY)	_AET(ph)FGGFDSHQMNASK_	Q12802	A-kinase anchor protein 13	4	452.434	-0.44157	0.00018011	63.998	1
433	AEVAAEFLNDR	11	Unmodified	_AEVAAEFLNDR_	Q8TBC4	NEDD8-activating enzyme E1 catalytic subunit	2	617.807	-0.58389	0.0023557	62.088	1
434	AEVPGATGGDSPHLQPAEPPGEPR	24	Phospho (STY)	_AEVPGATGGDS(ph)PHLQPAEPPGEPR_	Q9P2K5	Myelin expression factor 2	3	816.039	-1.4641	8.6181e-14	78.978	1
435	AEVPGATGGDSPHLQPAEPPGEPR	24	Phospho (STY)	_AEVPGATGGDS(ph)PHLQPAEPPGEPR_	Q9P2K5	Myelin expression factor 2	4	612.281	-0.53862	7.4539e-11	54.097	1
436	AEVPGATGGDSPHLQPAEPPGEPR	24	Phospho (STY)	_AEVPGAT(ph)GGDSPHLQPAEPPGEPR_	Q9P2K5	Myelin expression factor 2	3	816.039	-1.1576	6.3703e-10	54.167	1
437	AEVPGATGGDSPHLQPAEPPGEPR	24	Phospho (STY)	_AEVPGATGGDS(ph)PHLQPAEPPGEPR_	Q9P2K5	Myelin expression factor 2	3	816.039	-1.108	9.7034e-19	103.42	1
438	AEVPGATGGDSPHLQPAEPPGEPR	24	Phospho (STY)	_AEVPGATGGDS(ph)PHLQPAEPPGEPR_	Q9P2K5	Myelin expression factor 2	3	816.039	-1.5747	1.2322e-13	76.294	1
439	AFAAGADIK	9	Unmodified	_AFAAGADIK_	P30084	Enoyl-CoA hydratase, mitochondrial	2	432.235	-1.0108	0.003819	74.92	1
440	AFAAGADIK	9	Unmodified	_AFAAGADIK_	P30084	Enoyl-CoA hydratase, mitochondrial	2	432.235	-0.75709	6.1501e-06	95.502	1
441	AFLSPPTLLEGPLR	14	Phospho (STY)	_AFLS(ph)PPTLLEGPLR_	O15320	Endoplasmic reticulum export factor CTAGE5	3	530.948	-0.36642	0.00046797	47.548	1
442	AFNADFH	7	Unmodified	_AFNADFH_	P26440	Isovaleryl-CoA dehydrogenase, mitochondrial	2	411.182	0.35657	0.027563	67.035	1
443	AFPMPGFDEH	10	Unmodified	_AFPMPGFDEH_	P34897	Serine hydroxymethyltransferase, mitochondrial	2	574.247	-0.63779	1.9626e-07	99.442	1
444	AFSDPFVEAEK	11	Phospho (STY)	_AFS(ph)DPFVEAEK_	P34932	Heat shock 70 kDa protein 4	3	440.523	0.31415	0.0001169	71.558	1
445	AFSDPFVEAEK	11	Phospho (STY)	_AFS(ph)DPFVEAEK_	P34932	Heat shock 70 kDa protein 4	2	660.281	-0.7859	0.00020181	73.927	1
446	AFSDPFVEAEK	11	Phospho (STY)	_AFS(ph)DPFVEAEK_	P34932	Heat shock 70 kDa protein 4	2	660.281	-1.0657	6.4491e-09	101.3	1
447	AFSDPFVEAEK	11	Unmodified	_AFSDPFVEAEK_	P34932	Heat shock 70 kDa protein 4	3	413.868	-0.28275	0.00026468	71.524	1
448	AFSFPVSPER	10	Phospho (STY)	_AFS(ph)FPVSPER_	Q96B18	Dapper homolog 3	2	608.774	-0.87885	0.0006637	72.29	1
449	AFSTVPLTPVPR	12	Phospho (STY)	_AFSTVPLT(ph)PVPR_	Q9ULV3	Cip1-interacting zinc finger protein	3	455.571	0.50941	0.0011479	55.98	1
450	AFVEDSEDEDGAGEGGSSLLQK	22	Phospho (STY)	_AFVEDS(ph)EDEDGAGEGGSSLLQK_	Q8N9T8	Protein KRI1 homolog	3	773.988	-0.81504	7.3497e-61	164.27	1
451	AGAAAGDSDEESR	13	Phospho (STY)	_AGAAAGDS(ph)DEESR_	O95365	Zinc finger and BTB domain-containing protein 7A	2	658.244	-1.4958	1.0271e-17	118.19	1
452	AGAAAGDSDEESR	13	Phospho (STY)	_AGAAAGDS(ph)DEESR_	O95365	Zinc finger and BTB domain-containing protein 7A	2	658.244	-1.9824	9.4996e-20	128.64	1
453	AGAAAGDSDEESR	13	Phospho (STY)	_AGAAAGDS(ph)DEESR_	O95365	Zinc finger and BTB domain-containing protein 7A	3	439.165	-0.36455	0.00058806	46.156	1
454	AGAAAGDSDEESR	13	Phospho (STY)	_AGAAAGDS(ph)DEESR_	O95365	Zinc finger and BTB domain-containing protein 7A	2	658.244	-1.2677	7.5962e-08	102.65	1
455	AGAEDDEEKGEGTPR	15	Phospho (STY)	_AGAEDDEEKGEGT(ph)PR_	Q86VM9	Zinc finger CCCH domain-containing protein 18	3	547.553	-1.0948	2.8526e-08	104.88	1
456	AGAEDDEEKGEGTPR	15	Phospho (STY)	_AGAEDDEEKGEGT(ph)PR_	Q86VM9	Zinc finger CCCH domain-containing protein 18	3	547.553	-1.0255	0.00028654	53.453	1
457	AGAHLQGGAK	10	Unmodified	_AGAHLQGGAK_	P04406	Glyceraldehyde-3-phosphate dehydrogenase	3	303.835	-0.71012	0.012021	39.622	1
458	AGASELR	7	Phospho (STY)	_AGAS(ph)ELR_	Q16082	Heat shock protein beta-2	2	392.173	-0.97218	0.03129	41.876	1
459	AGDEFVEK	8	Unmodified	_AGDEFVEK_	Q16836	Hydroxyacyl-coenzyme A dehydrogenase, mitochondrial	2	447.714	-0.95987	0.010729	72.928	1
460	AGDLLEDSPK	10	Phospho (STY)	_AGDLLEDS(ph)PK_	P51858	Hepatoma-derived growth factor	3	375.501	0.063019	0.00026199	73.435	1
461	AGDLLEDSPK	10	Phospho (STY)	_AGDLLEDS(ph)PK_	P51858	Hepatoma-derived growth factor	3	375.501	0.33849	0.00088997	57.175	2
462	AGDLLEDSPK	10	Phospho (STY)	_AGDLLEDS(ph)PK_	P51858	Hepatoma-derived growth factor	3	375.501	0.077183	0.00088997	57.175	1
463	AGDLLEDSPK	10	Phospho (STY)	_AGDLLEDS(ph)PK_	P51858	Hepatoma-derived growth factor	3	375.501	0.16106	0.00094164	56.205	2
464	AGDLLEDSPK	10	Phospho (STY)	_AGDLLEDS(ph)PK_	P51858	Hepatoma-derived growth factor	3	375.501	0.092627	2.3727e-05	84.479	1
465	AGDLLEDSPK	10	Phospho (STY)	_AGDLLEDS(ph)PK_	P51858	Hepatoma-derived growth factor	3	375.501	0.021441	0.002158	47.712	2
466	AGDLLEDSPK	10	Phospho (STY)	_AGDLLEDS(ph)PK_	P51858	Hepatoma-derived growth factor	2	562.747	-1.2354	0.0014034	62.088	1
467	AGDLLEDSPK	10	Phospho (STY)	_AGDLLEDS(ph)PK_	P51858	Hepatoma-derived growth factor	3	375.501	0.94649	0.0043103	40.475	1
468	AGDLLEDSPK	10	Phospho (STY)	_AGDLLEDS(ph)PK_	P51858	Hepatoma-derived growth factor	3	375.501	0.23353	0.00088997	57.175	2
469	AGDLLEDSPK	10	Phospho (STY)	_AGDLLEDS(ph)PK_	P51858	Hepatoma-derived growth factor	3	375.501	0.62228	0.00051513	65.179	1
470	AGDLLEDSPK	10	Phospho (STY)	_AGDLLEDS(ph)PK_	P51858	Hepatoma-derived growth factor	3	375.501	0.63501	0.00051513	65.179	1
471	AGDLLEDSPK	10	Phospho (STY)	_AGDLLEDS(ph)PK_	P51858	Hepatoma-derived growth factor	2	562.747	-1.0604	0.0073736	42.843	1
472	AGDLLEDSPK	10	Phospho (STY)	_AGDLLEDS(ph)PK_	P51858	Hepatoma-derived growth factor	3	375.501	0.063828	0.00088997	57.175	1
473	AGDLLEDSPK	10	Phospho (STY)	_AGDLLEDS(ph)PK_	P51858	Hepatoma-derived growth factor	3	375.501	0.32316	0.00099191	55.261	1
474	AGDLLEDSPK	10	Phospho (STY)	_AGDLLEDS(ph)PK_	P51858	Hepatoma-derived growth factor	3	375.501	0.039328	0.00048179	66.267	1
475	AGDLLEDSPK	10	Phospho (STY)	_AGDLLEDS(ph)PK_	P51858	Hepatoma-derived growth factor	3	375.501	0.57403	0.00033406	71.085	2
476	AGDLLEDSPK	10	Phospho (STY)	_AGDLLEDS(ph)PK_	P51858	Hepatoma-derived growth factor	2	562.747	-1.5838	0.0077994	42.031	1
477	AGDLLEDSPKR	11	Phospho (STY)	_AGDLLEDS(ph)PKR_	P51858	Hepatoma-derived growth factor	3	427.534	-0.026574	0.0013683	57.434	1
478	AGDLLEDSPKRPK	13	Phospho (STY)	_AGDLLEDS(ph)PKRPK_	P51858	Hepatoma-derived growth factor	3	502.584	-1.1175	0.0001657	58.885	1
479	AGDLLEDSPKRPK	13	Phospho (STY)	_AGDLLEDS(ph)PKRPK_	P51858	Hepatoma-derived growth factor	3	502.584	-1.7449	0.00014678	64.52	1
480	AGDLLEDSPKRPK	13	Phospho (STY)	_AGDLLEDS(ph)PKRPK_	P51858	Hepatoma-derived growth factor	4	377.189	0.16412	0.00014549	51.771	1
481	AGDLLEDSPKRPK	13	Phospho (STY)	_AGDLLEDS(ph)PKRPK_	P51858	Hepatoma-derived growth factor	4	377.189	0.13173	0.00011222	57.288	1
482	AGDLLEDSPKRPK	13	Phospho (STY)	_AGDLLEDS(ph)PKRPK_	P51858	Hepatoma-derived growth factor	3	502.584	-1.0492	0.0001657	58.885	1
483	AGDLLEDSPKRPK	13	Phospho (STY)	_AGDLLEDS(ph)PKRPK_	P51858	Hepatoma-derived growth factor	2	753.372	-1.4577	0.0007384	74.296	1
484	AGDLLEDSPKRPK	13	Phospho (STY)	_AGDLLEDS(ph)PKRPK_	P51858	Hepatoma-derived growth factor	4	377.189	0.066613	0.0005487	43.592	1
485	AGDLLEDSPKRPK	13	Phospho (STY)	_AGDLLEDS(ph)PKRPK_	P51858	Hepatoma-derived growth factor	3	502.584	-1.4733	2.1351e-05	88.561	2
486	AGDLLEDSPKRPK	13	Phospho (STY)	_AGDLLEDS(ph)PKRPK_	P51858	Hepatoma-derived growth factor	4	377.189	0.27993	9.2619e-05	64.52	1
487	AGDLLEDSPKRPK	13	Phospho (STY)	_AGDLLEDS(ph)PKRPK_	P51858	Hepatoma-derived growth factor	3	502.584	-1.6024	0.00016542	67.136	1
488	AGDLLEDSPKRPK	13	Phospho (STY)	_AGDLLEDS(ph)PKRPK_	P51858	Hepatoma-derived growth factor	5	301.953	0.50826	3.6659e-05	82.651	1
489	AGDLLEDSPKRPK	13	Phospho (STY)	_AGDLLEDS(ph)PKRPK_	P51858	Hepatoma-derived growth factor	2	753.372	-1.4652	0.00037862	80.387	1
490	AGDLLEDSPKRPK	13	Phospho (STY)	_AGDLLEDS(ph)PKRPK_	P51858	Hepatoma-derived growth factor	4	377.189	-0.068856	0.00013209	73.296	1
491	AGDSAVLVLPPSPGPR	16	Phospho (STY)	_AGDSAVLVLPPS(ph)PGPR_	Q96JY6	PDZ and LIM domain protein 2	3	538.275	-0.34722	0.00017933	58.024	3
492	AGDSAVLVLPPSPGPR	16	Phospho (STY)	_AGDSAVLVLPPS(ph)PGPR_	Q96JY6	PDZ and LIM domain protein 2	2	806.908	-1.2195	0.0004476	61.276	1
493	AGDSAVLVLPPSPGPR	16	Phospho (STY)	_AGDSAVLVLPPS(ph)PGPR_	Q96JY6	PDZ and LIM domain protein 2	3	538.275	-0.70872	0.00017192	65.216	3
494	AGDSAVLVLPPSPGPR	16	Phospho (STY)	_AGDSAVLVLPPS(ph)PGPR_	Q96JY6	PDZ and LIM domain protein 2	2	806.908	-1.373	0.00096905	45.469	1
495	AGDSAVLVLPPSPGPR	16	Phospho (STY)	_AGDSAVLVLPPS(ph)PGPR_	Q96JY6	PDZ and LIM domain protein 2	3	538.275	-0.27016	0.00049935	44.029	1
496	AGDSAVLVLPPSPGPR	16	Phospho (STY)	_AGDSAVLVLPPS(ph)PGPR_	Q96JY6	PDZ and LIM domain protein 2	3	538.275	-0.31887	1.8669e-05	77.357	7
497	AGDSAVLVLPPSPGPR	16	Phospho (STY)	_AGDSAVLVLPPS(ph)PGPR_	Q96JY6	PDZ and LIM domain protein 2	2	806.908	-1.2814	6.0423e-12	107.78	1
498	AGDSAVLVLPPSPGPR	16	Phospho (STY)	_AGDSAVLVLPPS(ph)PGPR_	Q96JY6	PDZ and LIM domain protein 2	3	538.275	-0.12449	8.2555e-09	101.38	11
499	AGDSAVLVLPPSPGPR	16	Phospho (STY)	_AGDSAVLVLPPS(ph)PGPR_	Q96JY6	PDZ and LIM domain protein 2	2	806.908	-1.1853	1.1463e-17	121.44	6
500	AGDSAVLVLPPSPGPR	16	Phospho (STY)	_AGDSAVLVLPPS(ph)PGPR_	Q96JY6	PDZ and LIM domain protein 2	2	806.908	-1.0432	2.3257e-06	88.574	1
501	AGDSAVLVLPPSPGPR	16	Phospho (STY)	_AGDSAVLVLPPS(ph)PGPR_	Q96JY6	PDZ and LIM domain protein 2	3	538.275		2.0145e-05	49.188	1
502	AGEEDEGEEDSDSDYEISAK	20	Phospho (STY)	_AGEEDEGEEDSDSDY(ph)EISAK_	A2RRP1	Neuroblastoma-amplified sequence	3	752.273	-0.94069	3.7065e-06	60.062	1
503	AGEEDEGEEDSDSDYEISAK	20	Phospho (STY)	_AGEEDEGEEDS(ph)DSDYEISAK_	A2RRP1	Neuroblastoma-amplified sequence	3	752.273	-0.86447	1.339e-06	60.764	1
504	AGEEDEGEEDSDSDYEISAK	20	Phospho (STY)	_AGEEDEGEEDS(ph)DSDYEISAK_	A2RRP1	Neuroblastoma-amplified sequence	3	752.273	-1.2579	8.2609e-07	68.42	1
505	AGFAGDDAPR	10	Unmodified	_AGFAGDDAPR_	P63261	Actin, cytoplasmic 2	3	326.154	-0.10844	1.7108e-36	141.02	1
506	AGFAGDDAPR	10	Unmodified	_AGFAGDDAPR_	P63261	Actin, cytoplasmic 2	3	326.154	1.0001	1.8667e-12	108.57	2
507	AGGASPAASSTAQPPTQHR	19	Phospho (STY)	_AGGAS(ph)PAASSTAQPPTQHR_	Q8IU81	Interferon regulatory factor 2-binding protein 1	3	624.618	-1.3932	1.2413e-06	73.672	1
508	AGGASPAASSTAQPPTQHR	19	Phospho (STY)	_AGGAS(ph)PAASSTAQPPTQHR_	Q8IU81	Interferon regulatory factor 2-binding protein 1	3	624.618	-1.5308	2.2217e-08	84.689	1
509	AGGASPAASSTAQPPTQHR	19	Phospho (STY)	_AGGAS(ph)PAASSTAQPPTQHR_	Q8IU81	Interferon regulatory factor 2-binding protein 1	3	624.618	-0.60325	4.8267e-07	80.412	1
510	AGGASPAASSTAQPPTQHR	19	Phospho (STY)	_AGGAS(ph)PAASSTAQPPTQHR_	Q8IU81	Interferon regulatory factor 2-binding protein 1	3	624.618	-1.3204	1.972e-07	83.064	1
511	AGGASPAASSTAQPPTQHR	19	Phospho (STY)	_AGGAS(ph)PAASSTAQPPTQHR_	Q8IU81	Interferon regulatory factor 2-binding protein 1	3	624.618	-1.2091	9.8814e-12	100.53	2
512	AGGASPAASSTAQPPTQHR	19	Phospho (STY)	_AGGAS(ph)PAASSTAQPPTQHR_	Q8IU81	Interferon regulatory factor 2-binding protein 1	3	624.618	-1.2937	8.7367e-07	76.78	1
513	AGGASPAASSTAQPPTQHR	19	Phospho (STY)	_AGGAS(ph)PAASSTAQPPTQHR_	Q8IU81	Interferon regulatory factor 2-binding protein 1	3	624.618	-1.9825	1.9215e-09	92.034	2
514	AGGASPAASSTAQPPTQHR	19	Phospho (STY)	_AGGAS(ph)PAASSTAQPPTQHR_	Q8IU81	Interferon regulatory factor 2-binding protein 1	4	468.715	-1.0279	3.3576e-05	40.723	1
515	AGGASPAASSTAQPPTQHR	19	Phospho (STY)	_AGGAS(ph)PAASSTAQPPTQHR_	Q8IU81	Interferon regulatory factor 2-binding protein 1	3	624.618	-1.5969	8.3073e-12	101.53	1
516	AGGDSGNVDDDCER	14	Unmodified	_AGGDSGNVDDDCER_	Q96K76	Ubiquitin carboxyl-terminal hydrolase 47	2	733.776	-1.7303	0.0017119	58.885	1
517	AGGDSGNVDDDCER	14	Unmodified	_AGGDSGNVDDDCER_	Q96K76	Ubiquitin carboxyl-terminal hydrolase 47	3	489.52	-0.74776	0.00039004	55.724	1
518	AGGIETIANEYSDR	14	Unmodified	_AGGIETIANEYSDR_	P34932	Heat shock 70 kDa protein 4	3	499.239	-0.26408	4.0119e-05	90.759	1
519	AGGPATPLSPTR	12	Phospho (STY)	_AGGPAT(ph)PLSPTR_	Q03252	Lamin-B2	2	602.79	-1.1609	0.0010649	78.985	1
520	AGGPATPLSPTR	12	Phospho (STY)	_AGGPATPLS(ph)PTR_	Q03252	Lamin-B2	2	602.79	-1.8814	0.00032908	68.044	1
521	AGGPATPLSPTR	12	Phospho (STY)	_AGGPAT(ph)PLSPTR_	Q03252	Lamin-B2	3	402.196	-0.28175	0.00097326	58.132	1
522	AGGPTTPLSPTR	12	Phospho (STY)	_AGGPTTPLS(ph)PTR_	P20700	Lamin-B1	2	617.795	-1.8217	0.00038034	72.209	1
523	AGGPTTPLSPTR	12	Phospho (STY)	_AGGPTTPLS(ph)PTR_	P20700	Lamin-B1	3	412.199	-0.31138	0.00012897	62.287	1
524	AGGSAALSPSK	11	Phospho (STY)	_AGGSAALS(ph)PSK_	Q92522	Histone H1x	2	513.237	-0.75169	0.00059733	61.167	1
525	AGGSAALSPSK	11	Phospho (STY)	_AGGSAALS(ph)PSK_	Q92522	Histone H1x	2	513.237	-1.8771	0.00096788	55.724	1
526	AGGSPAPGPETPAISPSK	18	Phospho (STY)	_AGGS(ph)PAPGPETPAISPSK_	P33316	Deoxyuridine 5'-triphosphate nucleotidohydrolase, mitochondrial	3	567.601	-0.82948	1.1759e-05	57.484	1
527	AGGSPTAVR	9	Phospho (STY)	_AGGSPT(ph)AVR_	Q9HBB8	Cadherin-related family member 5	2	448.205	-0.55292	0.012762	58.699	1
528	AGGSPTAVR	9	Phospho (STY)	_AGGS(ph)PTAVR_	Q9HBB8	Cadherin-related family member 5	2	448.205	-0.40063	0.0030069	57.149	1
529	AGGSPTAVR	9	Phospho (STY)	_AGGS(ph)PTAVR_	Q9HBB8	Cadherin-related family member 5	2	448.205	-0.053577	0.010359	41.704	1
530	AGLESGAEPGDGDSDTTK	18	Phospho (STY)	_AGLESGAEPGDGDS(ph)DTTK_	O60832	H/ACA ribonucleoprotein complex subunit 4	3	596.239	-1.0945	1.2567e-08	92.932	1
531	AGLESGAEPGDGDSDTTK	18	Phospho (STY)	_AGLESGAEPGDGDS(ph)DTTK_	O60832	H/ACA ribonucleoprotein complex subunit 4	3	596.239	-1.8284	2.4236e-10	100.59	1
532	AGLESGAEPGDGDSDTTK	18	Phospho (STY)	_AGLESGAEPGDGDS(ph)DTTK_	O60832	H/ACA ribonucleoprotein complex subunit 4	2	893.854	-0.89214	7.4184e-46	151.42	1
533	AGLESGAEPGDGDSDTTK	18	Phospho (STY)	_AGLESGAEPGDGDS(ph)DTTK_	O60832	H/ACA ribonucleoprotein complex subunit 4	4	447.431	0.60678	8.8062e-07	78.418	1
534	AGLESGAEPGDGDSDTTK	18	Phospho (STY)	_AGLESGAEPGDGDS(ph)DTTK_	O60832	H/ACA ribonucleoprotein complex subunit 4	3	596.239	-1.1547	1.9849e-06	76.492	1
535	AGLESGAEPGDGDSDTTK	18	Phospho (STY)	_AGLESGAEPGDGDS(ph)DTTK_	O60832	H/ACA ribonucleoprotein complex subunit 4	3	596.239	-0.79489	1.1952e-05	62.589	1
536	AGLESGAEPGDGDSDTTK	18	Phospho (STY)	_AGLESGAEPGDGDS(ph)DTTK_	O60832	H/ACA ribonucleoprotein complex subunit 4	3	596.239	-1.3293	1.1455e-06	80.109	1
537	AGLESGAEPGDGDSDTTK	18	Phospho (STY)	_AGLESGAEPGDGDS(ph)DTTK_	O60832	H/ACA ribonucleoprotein complex subunit 4	3	596.239	-0.77516	4.2988e-05	43.841	1
538	AGLESGAEPGDGDSDTTKK	19	Phospho (STY)	_AGLESGAEPGDGDS(ph)DTTKK_	O60832	H/ACA ribonucleoprotein complex subunit 4	4	479.455	-2.9459	3.7731e-15	111.66	1
539	AGLILFGNDDK	11	Unmodified	_AGLILFGNDDK_	O75891	Cytosolic 10-formyltetrahydrofolate dehydrogenase	3	388.208	0.52921	6.5057e-13	108.43	1
540	AGLILFGNDDK	11	Unmodified	_AGLILFGNDDK_	O75891	Cytosolic 10-formyltetrahydrofolate dehydrogenase	2	581.809	-1.0632	0.02681	40.496	1
541	AGLQDGDR	8	Unmodified	_AGLQDGDR_	Q5T2W1	Na(+)/H(+) exchange regulatory cofactor NHE-RF3	2	416.201	-0.66874	0.026885	57.59	1
542	AGLQSLEASGR	11	Phospho (STY)	_AGLQS(ph)LEASGR_	O60784	Target of Myb protein 1	2	584.772	-0.70868	4.1616e-06	87.824	1
543	AGLVDDFEK	9	Unmodified	_AGLVDDFEK_	O75947	ATP synthase subunit d, mitochondrial	3	331.834	0.16117	0.0042127	51.346	1
544	AGLVDDFEK	9	Unmodified	_AGLVDDFEK_	O75947	ATP synthase subunit d, mitochondrial	2	497.248	-0.43419	2.6306e-07	96.342	1
545	AGLVDDFEK	9	Unmodified	_AGLVDDFEK_	O75947	ATP synthase subunit d, mitochondrial	3	331.834	1.0331	0.002757	58.981	1
546	AGMSSNQSISSPVLDAVPR	19	Oxidation (M),Phospho (STY)	_AGM(ox)SSNQSISS(ph)PVLDAVPR_	Q9UQ35	Serine/arginine repetitive matrix protein 2	3	671.31	-0.77214	2.5256e-07	81.144	2
547	AGMSSNQSISSPVLDAVPR	19	Oxidation (M),Phospho (STY)	_AGM(ox)SSNQSIS(ph)SPVLDAVPR_	Q9UQ35	Serine/arginine repetitive matrix protein 2	3	671.31	-0.61929	2.0119e-06	66.467	1
550	AGPESDAQYQFTGIK	15	Unmodified	_AGPESDAQYQFTGIK_	Q96IX5	Up-regulated during skeletal muscle growth protein 5	3	537.926	-1.0967	0.00043877	61.657	1
551	AGPVSPGCVK	10	Phospho (STY)	_AGPVS(ph)PGCVK_	Q53GL7	Poly [ADP-ribose] polymerase 10	2	526.236	-1.7399	0.0049694	47.429	1
552	AGPVSPGCVK	10	Phospho (STY)	_AGPVS(ph)PGCVK_	Q53GL7	Poly [ADP-ribose] polymerase 10	3	351.16	0.49633	0.0029018	44.543	1
553	AGPVSPGCVK	10	Phospho (STY)	_AGPVS(ph)PGCVK_	Q53GL7	Poly [ADP-ribose] polymerase 10	2	526.236	-1.006	0.00023247	80.69	1
554	AGPVSPGCVK	10	Phospho (STY)	_AGPVS(ph)PGCVK_	Q53GL7	Poly [ADP-ribose] polymerase 10	3	351.16	0.27063	0.0029018	44.543	1
555	AGPWTPEAAVEHPEAVR	17	Unmodified	_AGPWTPEAAVEHPEAVR_	Q93088	Betaine--homocysteine S-methyltransferase 1	3	606.304	-1.0118	0.00019242	55.546	1
556	AGQAVDDFIEK	11	Unmodified	_AGQAVDDFIEK_	P52209	6-phosphogluconate dehydrogenase, decarboxylating	2	596.796	-1.2297	0.0046786	54.343	1
557	AGQAVDDFIEK	11	Unmodified	_AGQAVDDFIEK_	P52209	6-phosphogluconate dehydrogenase, decarboxylating	3	398.2	0.52154	0.0027436	47.712	1
558	AGQHSPLR	8	Phospho (STY)	_AGQHS(ph)PLR_	Q9H4L4	Sentrin-specific protease 3	3	315.815	-0.42682	0.0042448	50.791	1
559	AGQHSPLR	8	Phospho (STY)	_AGQHS(ph)PLR_	Q9H4L4	Sentrin-specific protease 3	2	473.219	-0.038497	0.004056	63.073	1
560	AGQHSPLR	8	Phospho (STY)	_AGQHS(ph)PLR_	Q9H4L4	Sentrin-specific protease 3	2	473.219	-0.80033	0.0077562	53.237	1
561	AGQHSPLR	8	Phospho (STY)	_AGQHS(ph)PLR_	Q9H4L4	Sentrin-specific protease 3	2	473.219	-1.0252	0.023818	40.015	1
562	AGSISPGSPPYPQSR	15	Phospho (STY)	_AGSISPGS(ph)PPYPQSR_	Q63HR2	Tensin-2	3	527.575	-0.14683	0.00055178	44.998	1
563	AGSISPGSPPYPQSR	15	Phospho (STY)	_AGSIS(ph)PGSPPYPQSR_	Q63HR2	Tensin-2	3	527.575	-0.66077	0.00016544	54.103	1
564	AGSISPGSPPYPQSR	15	Phospho (STY)	_AGSISPGS(ph)PPYPQSR_	Q63HR2	Tensin-2	2	790.859	-1.3758	8.2968e-05	81.854	2
565	AGSISPGSPPYPQSR	15	Phospho (STY)	_AGSISPGS(ph)PPYPQSR_	Q63HR2	Tensin-2	3	527.575	-0.21541	0.00012546	69.935	2
566	AGSNEDPILAPSGTPPPTIPPDETFGGR	28	Phospho (STY)	_AGSNEDPILAPS(ph)GTPPPTIPPDETFGGR_	Q8IZL8	Proline-, glutamic acid- and leucine-rich protein 1	4	718.337	-0.86475	6.9692e-13	58.349	2
567	AGSPAPSNR	9	Phospho (STY)	_AGS(ph)PAPSNR_	Q9BYW2	Histone-lysine N-methyltransferase SETD2	2	468.7	0.077165	0.0051773	49.777	1
568	AGSPDVLR	8	Phospho (STY)	_AGS(ph)PDVLR_	Q8NDX6	Zinc finger protein 740	2	447.708	-0.20142	0.014235	46.406	1
569	AGSPDVLR	8	Phospho (STY)	_AGS(ph)PDVLR_	Q8NDX6	Zinc finger protein 740	2	447.708	-0.35426	0.007561	53.751	2
570	AGSPDVLR	8	Phospho (STY)	_AGS(ph)PDVLR_	Q8NDX6	Zinc finger protein 740	2	447.708	-0.62308	0.0047447	61.161	1
571	AGSPDVLR	8	Phospho (STY)	_AGS(ph)PDVLR_	Q8NDX6	Zinc finger protein 740	2	447.708	-0.41409	0.0050349	60.398	1
572	AGSPFSPPPSSSSLTGEAAISR	22	Phospho (STY)	_AGS(ph)PFSPPPSSSSLTGEAAISR_	Q96JY6	PDZ and LIM domain protein 2	3	728.339	-1.2251	2.6109e-15	99.954	1
573	AGSPLPR	7	Phospho (STY)	_AGS(ph)PLPR_	Q9BQ50	Three prime repair exonuclease 2	2	389.186	-0.33923	0.028147	43.808	1
574	AGSRPQSPSGDADAR	15	Phospho (STY)	_AGSRPQSPS(ph)GDADAR_	O94819	Kelch repeat and BTB domain-containing protein 11	3	517.89	-0.61103	0.00050177	45.916	1
575	AGSRPQSPSGDADAR	15	Phospho (STY)	_AGSRPQSPS(ph)GDADAR_	O94819	Kelch repeat and BTB domain-containing protein 11	3	517.89	1.1991	0.00024744	50.358	1
576	AGSRPQSPSGDADAR	15	Phospho (STY)	_AGSRPQS(ph)PSGDADAR_	O94819	Kelch repeat and BTB domain-containing protein 11	3	517.89	-0.05958	0.00017803	57.173	1
577	AGSRPQSPSGDADAR	15	2 Phospho (STY)	_AGS(ph)RPQS(ph)PSGDADAR_	O94819	Kelch repeat and BTB domain-containing protein 11	3	544.545	-0.82633	0.00060328	49.125	1
578	AGSSPCLGSSSAASSPPPPASR	22	Phospho (STY)	_AGSSPCLGSSSAAS(ph)SPPPPASR_	Q6ZRS2	Helicase SRCAP	3	703.309	-1.5715	2.9623e-06	41.51	1
579	AGTGVDNVDLEAATR	15	Phospho (STY)	_AGT(ph)GVDNVDLEAATR_	O43175	D-3-phosphoglycerate dehydrogenase	2	784.851	-1.3697	0.0017798	56.081	1
580	AGTGVDNVDLEAATR	15	Phospho (STY)	_AGT(ph)GVDNVDLEAATR_	O43175	D-3-phosphoglycerate dehydrogenase	2	784.851	-1.298	0.00043278	81.017	1
581	AGTGVDNVDLEAATR	15	Unmodified	_AGTGVDNVDLEAATR_	O43175	D-3-phosphoglycerate dehydrogenase	3	496.914	-0.28571	3.8533e-05	86.214	1
582	AGTQIENIDEDFR	13	Unmodified	_AGTQIENIDEDFR_	O43707	Alpha-actinin-4	3	503.239	0.1842	1.3195e-07	99.669	1
583	AGTQIENIDEDFR	13	Unmodified	_AGTQIENIDEDFR_	O43707	Alpha-actinin-4	2	754.355	-1.2427	0.0012694	64.52	1
584	AGTQIENIDEDFR	13	Unmodified	_AGTQIENIDEDFR_	O43707	Alpha-actinin-4	3	503.239	0.49202	0.00015044	82.202	1
585	AGTQIENIEEDFR	13	Unmodified	_AGTQIENIEEDFR_	P12814	Alpha-actinin-1	3	507.911	0.19463	1.2796e-05	93.649	1
586	AGTQIENIEEDFR	13	Unmodified	_AGTQIENIEEDFR_	P12814	Alpha-actinin-1	2	761.363	-0.92923	7.267e-07	97.797	1
587	AGVETTTPSK	10	Unmodified	_AGVETTTPSK_	P0DOY3	Immunoglobulin lambda constant 3	2	495.759	-2.2553	2.0051e-07	99.283	1
588	AGVLAHLEEER	11	Unmodified	_AGVLAHLEEER_	P35579	Myosin-9	3	408.551	0.41736	0.0050828	41.164	1
589	AGVYNLTK	8	Phospho (STY)	_AGVY(ph)NLTK_	Q9BY49	Peroxisomal trans-2-enoyl-CoA reductase	2	473.226	-0.97929	0.00018384	83.948	1
590	AGVYNLTK	8	Phospho (STY)	_AGVY(ph)NLTK_	Q9BY49	Peroxisomal trans-2-enoyl-CoA reductase	2	473.226	-0.67364	0.0064688	50.04	1
591	AGVYNLTK	8	Phospho (STY)	_AGVY(ph)NLTK_	Q9BY49	Peroxisomal trans-2-enoyl-CoA reductase	2	473.226	0.12126	0.0034133	59.35	1
592	AHAEQAIGQLK	11	Unmodified	_AHAEQAIGQLK_	Q14032	Bile acid-CoA:amino acid N-acyltransferase	3	389.216	0.26672	0.024093	32.254	1
593	AHAHLDTGR	9	Unmodified	_AHAHLDTGR_	Q14697	Neutral alpha-glucosidase AB	3	326.502	-0.012447	1.4102e-06	95.502	1
594	AHESVVK	7	Phospho (STY)	_AHES(ph)VVK_	P13073	Cytochrome c oxidase subunit 4 isoform 1, mitochondrial	3	283.8	0.036902	0.0023989	69.812	1
595	AHESVVK	7	Unmodified	_AHESVVK_	P13073	Cytochrome c oxidase subunit 4 isoform 1, mitochondrial	3	257.145	0.60265	0.0090899	60.799	1
596	AHGNVQDR	8	Unmodified	_AHGNVQDR_	Q16531	DNA damage-binding protein 1	3	299.483	-0.64879	0.0028044	70.856	2
597	AHGNVQDR	8	Unmodified	_AHGNVQDR_	Q16531	DNA damage-binding protein 1	2	448.72	-0.77109	0.010489	73.26	2
598	AHGSFSHVR	9	Phospho (STY)	_AHGS(ph)FSHVR_	Q8N3D4	EH domain-binding protein 1-like protein 1	3	359.826	-0.42435	0.00069269	68.355	1
599	AHHSSQEMSSEYR	13	Oxidation (M)	_AHHSSQEM(ox)SSEYR_	Q99447	Ethanolamine-phosphate cytidylyltransferase	3	522.22	-0.58869	3.346e-05	85.522	1
600	AHHSSQEMSSEYR	13	Oxidation (M)	_AHHSSQEM(ox)SSEYR_	Q99447	Ethanolamine-phosphate cytidylyltransferase	4	391.917	-0.26092	1.0817e-07	96.745	1
601	AHHSSQEMSSEYR	13	Oxidation (M),Phospho (STY)	_AHHSS(ph)QEM(ox)SSEYR_	Q99447	Ethanolamine-phosphate cytidylyltransferase	3	548.875	-1.024	9.9213e-05	69.261	1
602	AHHSSQEMSSEYR	13	Oxidation (M),Phospho (STY)	_AHHSS(ph)QEM(ox)SSEYR_	Q99447	Ethanolamine-phosphate cytidylyltransferase	3	548.875	-0.81908	6.7589e-05	79.346	1
603	AHLMSQPLAYHTPDCNK	17	Oxidation (M)	_AHLM(ox)SQPLAYHTPDCNK_	Q93088	Betaine--homocysteine S-methyltransferase 1	4	500.484	-0.19178	0.00012915	59.728	1
604	AHQAAEGQLQACQADR	16	Unmodified	_AHQAAEGQLQACQADR_	P21854	B-cell differentiation antigen CD72	3	585.273	-1.2507	0.00046218	61.962	1
605	AHQDALPR	8	Unmodified	_AHQDALPR_	P43155	Carnitine O-acetyltransferase	3	303.163	-0.25471	0.0024069	73.248	1
606	AHQGTGAGISPVILNSGEGK	20	Phospho (STY)	_AHQGTGAGIS(ph)PVILNSGEGK_	Q8IZD4	mRNA-decapping enzyme 1B	3	658.321	-1.6014	1.9022e-27	130.16	2
607	AHSDDEK	7	Phospho (STY)	_AHS(ph)DDEK_	Q8WVC0	RNA polymerase-associated protein LEO1	2	441.155	-1.049	0.0043528	72.928	1
608	AHSDDEK	7	Phospho (STY)	_AHS(ph)DDEK_	Q8WVC0	RNA polymerase-associated protein LEO1	2	441.155	-1.6058	0.017304	50.473	1
609	AHSFTSK	7	Phospho (STY)	_AHS(ph)FTSK_	P78314	SH3 domain-binding protein 2	3	286.457	-0.30386	0.0045729	58.981	1
610	AHSHEEASR	9	Phospho (STY)	_AHS(ph)HEEASR_	Q96FS4	Signal-induced proliferation-associated protein 1	2	552.217	-0.94393	0.00222	62.338	1
611	AHSIQIMK	8	Oxidation (M),Phospho (STY)	_AHS(ph)IQIM(ox)K_	Q02543	60S ribosomal protein L18a	3	341.828	-1.2901	0.0034733	48.091	1
612	AHSPAEGASVESSSPGPK	18	Phospho (STY)	_AHS(ph)PAEGASVESSSPGPK_	Q8NFG4	Folliculin	4	444.447	-0.094233	1.1414e-05	49.768	1
613	AHSPAEGASVESSSPGPK	18	Phospho (STY)	_AHS(ph)PAEGASVESSSPGPK_	Q8NFG4	Folliculin	3	592.26	-1.166	1.1161e-06	80.236	1
614	AHSPAEGASVESSSPGPK	18	Phospho (STY)	_AHS(ph)PAEGASVESSSPGPK_	Q8NFG4	Folliculin	3	592.26	-1.5081	1.1783e-05	58.107	1
615	AHSPAEGASVESSSPGPK	18	Phospho (STY)	_AHS(ph)PAEGASVESSSPGPK_	Q8NFG4	Folliculin	3	592.26	-1.4034	1.9095e-06	76.817	1
616	AHSPAEGASVESSSPGPK	18	Phospho (STY)	_AHS(ph)PAEGASVESSSPGPK_	Q8NFG4	Folliculin	4	444.447	-0.54744	6.8156e-06	61.276	1
617	AHSPGLLGPALGPPYPSGR	19	Phospho (STY)	_AHS(ph)PGLLGPALGPPYPSGR_	Q6UXY1	Brain-specific angiogenesis inhibitor 1-associated protein 2-like protein 2	3	641.987	-0.8555	1.5906e-06	72.399	1
618	AHSPILNMEGTK	12	Phospho (STY)	_AHS(ph)PILNMEGTK_	P48728	Aminomethyltransferase, mitochondrial	3	459.879	-0.95568	0.00014334	67.326	1
619	AHSQIDR	7	Unmodified	_AHSQIDR_	P16190	HLA class I histocompatibility antigen, A-33 alpha chain	3	276.144	-0.19532	2.6141e-05	94.006	1
620	AHSQIDR	7	Unmodified	_AHSQIDR_	P16190	HLA class I histocompatibility antigen, A-33 alpha chain	3	276.144	-0.46	2.4565e-13	116.3	1
621	AHSRDSSDSADGR	13	Phospho (STY)	_AHSRDS(ph)SDSADGR_	Q8N684	Cleavage and polyadenylation specificity factor subunit 7	3	480.855	-0.5181	0.00017605	71.909	1
622	AHSRDSSDSADGR	13	Phospho (STY)	_AHSRDS(ph)SDSADGR_	Q8N684	Cleavage and polyadenylation specificity factor subunit 7	3	480.855	-0.18959	1.0427e-08	105.53	1
623	AHSRDSSDSADGR	13	Phospho (STY)	_AHSRDS(ph)SDSADGR_	Q8N684	Cleavage and polyadenylation specificity factor subunit 7	3	480.855	0.0053785	4.5763e-26	132.51	1
624	AHSRDSSDSADGR	13	Phospho (STY)	_AHSRDS(ph)SDSADGR_	Q8N684	Cleavage and polyadenylation specificity factor subunit 7	3	480.855	-0.68683	0.00013446	65.298	1
625	AHSRDSSDSADGR	13	Phospho (STY)	_AHSRDS(ph)SDSADGR_	Q8N684	Cleavage and polyadenylation specificity factor subunit 7	3	480.855	-0.40044	1.0004e-12	115.73	1
626	AHSRDSSDSADGR	13	Phospho (STY)	_AHSRDS(ph)SDSADGR_	Q8N684	Cleavage and polyadenylation specificity factor subunit 7	3	480.855	-0.51239	0.000125	62.055	1
627	AHSRDSSDSADGR	13	Phospho (STY)	_AHSRDS(ph)SDSADGR_	Q8N684	Cleavage and polyadenylation specificity factor subunit 7	3	480.855	-0.77425	0.00017716	54.281	1
628	AHSTASHSSSNSEDTEM	17	Oxidation (M),Phospho (STY)	_AHSTASHSSSNS(ph)EDTEM(ox)_	Q5T2W1	Na(+)/H(+) exchange regulatory cofactor NHE-RF3	3	625.223	-1.2235	5.6683e-05	51.225	1
629	AHSTASHSSSNSEDTEM	17	Oxidation (M),Phospho (STY)	_AHSTASHSSSNS(ph)EDTEM(ox)_	Q5T2W1	Na(+)/H(+) exchange regulatory cofactor NHE-RF3	3	625.223	-0.45408	7.8567e-05	49.773	1
630	AHSTASHSSSNSEDTEM	17	Oxidation (M),Phospho (STY)	_AHSTASHSS(ph)SNSEDTEM(ox)_	Q5T2W1	Na(+)/H(+) exchange regulatory cofactor NHE-RF3	3	625.223	-0.45288	0.00029168	40.278	1
631	AHSTASHSSSNSEDTEM	17	Oxidation (M),Phospho (STY)	_AHSTASHSS(ph)SNSEDTEM(ox)_	Q5T2W1	Na(+)/H(+) exchange regulatory cofactor NHE-RF3	3	625.223	-1.6085	4.2337e-05	67.645	1
632	AHSTASHSSSNSEDTEM	17	Oxidation (M),Phospho (STY)	_AHSTASHSSSNS(ph)EDTEM(ox)_	Q5T2W1	Na(+)/H(+) exchange regulatory cofactor NHE-RF3	3	625.223	-1.3865	4.0194e-05	68.044	1
633	AHSTASHSSSNSEDTEM	17	Oxidation (M),Phospho (STY)	_AHSTASHSS(ph)SNSEDTEM(ox)_	Q5T2W1	Na(+)/H(+) exchange regulatory cofactor NHE-RF3	3	625.223	-1.4146	0.00011979	47.037	1
634	AHSTASHSSSNSEDTEM	17	Oxidation (M),Phospho (STY)	_AHSTASHSSSNS(ph)EDTEM(ox)_	Q5T2W1	Na(+)/H(+) exchange regulatory cofactor NHE-RF3	3	625.223	-1.3634	6.3002e-05	50.806	1
635	AHSTASHSSSNSEDTEM	17	Oxidation (M),Phospho (STY)	_AHSTASHSSS(ph)NSEDTEM(ox)_	Q5T2W1	Na(+)/H(+) exchange regulatory cofactor NHE-RF3	3	625.223	-1.3433	3.6852e-09	99.044	1
636	AHSTASHSSSNSEDTEM	17	Phospho (STY)	_AHSTASHSS(ph)SNSEDTEM_	Q5T2W1	Na(+)/H(+) exchange regulatory cofactor NHE-RF3	3	619.891	-1.0609	0.00010655	62.287	1
637	AHSTASHSSSNSEDTEM	17	Phospho (STY)	_AHSTASHSS(ph)SNSEDTEM_	Q5T2W1	Na(+)/H(+) exchange regulatory cofactor NHE-RF3	3	619.891	-1.4783	8.4917e-05	55.437	1
638	AHSVEECR	8	Unmodified	_AHSVEECR_	P98160	Basement membrane-specific heparan sulfate proteoglycan core protein	3	329.815	0.070295	2.6157e-05	93.374	1
639	AHTPTPGIYMGR	12	Oxidation (M),Phospho (STY)	_AHT(ph)PTPGIYM(ox)GR_	Q13595	Transformer-2 protein homolog alpha	3	466.207	-0.64608	0.0025142	41.577	1
640	AHTPTPGIYMGR	12	Phospho (STY)	_AHT(ph)PTPGIYMGR_	Q13595	Transformer-2 protein homolog alpha	3	460.876	-0.20064	0.0012379	54.871	1
641	AHTPTPGIYMGR	12	Phospho (STY)	_AHT(ph)PTPGIYMGR_	Q13595	Transformer-2 protein homolog alpha	3	460.876	0.93267	0.0013786	53.136	2
642	AHTPTPGIYMGR	12	Phospho (STY)	_AHT(ph)PTPGIYMGR_	Q13595	Transformer-2 protein homolog alpha	3	460.876	-0.17192	0.0013984	52.891	1
643	AHTPTPGIYMGR	12	Phospho (STY)	_AHT(ph)PTPGIYMGR_	Q13595	Transformer-2 protein homolog alpha	3	460.876	-0.13043	0.0018612	51.092	2
644	AHTPTPGIYMGR	12	Phospho (STY)	_AHT(ph)PTPGIYMGR_	Q13595	Transformer-2 protein homolog alpha	3	460.876	-0.15304	0.0013128	53.947	2
645	AHTPTPGIYMGR	12	Phospho (STY)	_AHT(ph)PTPGIYMGR_	Q13595	Transformer-2 protein homolog alpha	4	345.909	-0.059816	2.8624e-09	105.65	1
646	AHTPTPGIYMGR	12	Phospho (STY)	_AHT(ph)PTPGIYMGR_	Q13595	Transformer-2 protein homolog alpha	3	460.876	0.64774	0.0023184	50.102	2
647	AHTPTPGIYMGRPTHSGGGGGGGGGGGGGGGGR	33	Oxidation (M),Phospho (STY)	_AHTPT(ph)PGIYM(ox)GRPTHSGGGGGGGGGGGGGGGGR_	Q13595	Transformer-2 protein homolog alpha	4	722.566	-1.1745	2.492e-11	51.096	1
648	AHTPTPGIYMGRPTHSGGGGGGGGGGGGGGGGR	33	Oxidation (M),Phospho (STY)	_AHT(ph)PTPGIYM(ox)GRPTHSGGGGGGGGGGGGGGGGR_	Q13595	Transformer-2 protein homolog alpha	4	722.566	-2.311	1.4744e-35	112.74	1
649	AHTPTPGIYMGRPTHSGGGGGGGGGGGGGGGGR	33	Oxidation (M),Phospho (STY)	_AHT(ph)PTPGIYM(ox)GRPTHSGGGGGGGGGGGGGGGGR_	Q13595	Transformer-2 protein homolog alpha	5	578.255	-0.86836	1.5594e-10	45.929	1
650	AHTPTPGIYMGRPTHSGGGGGGGGGGGGGGGGR	33	Oxidation (M),Phospho (STY)	_AHT(ph)PTPGIYM(ox)GRPTHSGGGGGGGGGGGGGGGGR_	Q13595	Transformer-2 protein homolog alpha	4	722.566	-1.3103	8.7433e-29	88.483	1
651	AHTPTPGIYMGRPTHSGGGGGGGGGGGGGGGGR	33	Phospho (STY)	_AHT(ph)PTPGIYMGRPTHSGGGGGGGGGGGGGGGGR_	Q13595	Transformer-2 protein homolog alpha	4	718.568	-2.1472	2.4627e-31	102.75	1
652	AHTSSTQLQEELEK	14	Phospho (STY)	_AHT(ph)SSTQLQEELEK_	Q9Y6Y8	SEC23-interacting protein	3	560.921	-1.1607	0.00034608	81.656	1
653	AHVDEFK	7	Unmodified	_AHVDEFK_	Q16851	UTP--glucose-1-phosphate uridylyltransferase	3	282.477	0.40716	0.0077916	62.717	1
654	AHVDEFK	7	Unmodified	_AHVDEFK_	Q16851	UTP--glucose-1-phosphate uridylyltransferase	3	282.477	1.0675	0.021967	47.743	1
655	AHVENTER	8	Unmodified	_AHVENTER_	P11047	Laminin subunit gamma-1	3	319.158	-0.085279	0.0013273	78.77	1
656	AIAEELAPER	10	Unmodified	_AIAEELAPER_	Q93088	Betaine--homocysteine S-methyltransferase 1	2	549.793	-0.12692	6.1412e-05	91.549	1
657	AIAEELAPER	10	Unmodified	_AIAEELAPER_	Q93088	Betaine--homocysteine S-methyltransferase 1	2	549.793	-0.37207	1.1396e-07	102.52	2
658	AIAEELAPER	10	Unmodified	_AIAEELAPER_	Q93088	Betaine--homocysteine S-methyltransferase 1	3	366.865	0.80744	0.022534	35.71	1
659	AIDDNMSLDEIEK	13	Oxidation (M)	_AIDDNM(ox)SLDEIEK_	P31327	Carbamoyl-phosphate synthase [ammonia], mitochondrial	2	754.843	-1.2238	0.0036597	53.448	1
660	AIDDNMSLDEIEK	13	Oxidation (M)	_AIDDNM(ox)SLDEIEK_	P31327	Carbamoyl-phosphate synthase [ammonia], mitochondrial	3	503.564	-0.46729	0.0008159	45.28	1
661	AIDDNMSLDEIEK	13	Unmodified	_AIDDNMSLDEIEK_	P31327	Carbamoyl-phosphate synthase [ammonia], mitochondrial	2	746.845	-1.2546	3.4512e-07	102.52	1
662	AIDGLNR	7	Unmodified	_AIDGLNR_	Q04828	Aldo-keto reductase family 1 member C1	2	379.711	0.080168	4.716e-07	97.033	1
663	AIEAALAAR	9	Unmodified	_AIEAALAAR_	P30038	Delta-1-pyrroline-5-carboxylate dehydrogenase, mitochondrial	2	443.261	0.62334	0.0038114	74.941	1
664	AIEPQKEEADENYNSVNTR	19	Phospho (STY)	_AIEPQKEEADENYNS(ph)VNTR_	Q12846	Syntaxin-4	3	763.001	-1.4135	2.3405e-06	69.704	1
665	AIEPQKEEADENYNSVNTR	19	Phospho (STY)	_AIEPQKEEADENYNS(ph)VNTR_	Q12846	Syntaxin-4	3	763.001	-2.2833	1.3357e-09	93.21	1
666	AIEQADLLQEEDESPR	16	Phospho (STY)	_AIEQADLLQEEDES(ph)PR_	P61966	AP-1 complex subunit sigma-1A	3	641.617	-0.817	4.4592e-05	72.801	1
667	AIEQADLLQEEDESPR	16	Phospho (STY)	_AIEQADLLQEEDES(ph)PR_	P61966	AP-1 complex subunit sigma-1A	3	641.617	-0.067475	8.3428e-06	81.878	1
668	AIEQADLLQEEDESPR	16	Phospho (STY)	_AIEQADLLQEEDES(ph)PR_	P61966	AP-1 complex subunit sigma-1A	3	641.617	-0.66352	2.4564e-05	74.776	1
669	AIEQADLLQEEDESPR	16	Phospho (STY)	_AIEQADLLQEEDES(ph)PR_	P61966	AP-1 complex subunit sigma-1A	3	641.617	-0.34272	0.00058612	42.123	1
670	AILEDMVR	8	Unmodified	_AILEDMVR_	P33121	Long-chain-fatty-acid--CoA ligase 1	2	473.755		2.9316e-06	76.679	1
671	AILEVLQS	8	Phospho (STY)	_AILEVLQS(ph)_	Q3LXA3	Triokinase/FMN cyclase	2	476.741	-0.37996	0.0062195	57.281	1
672	AILEVLQS	8	Phospho (STY)	_AILEVLQS(ph)_	Q3LXA3	Triokinase/FMN cyclase	2	476.741	-0.38172	0.00062022	82.287	1
673	AILEVLQS	8	Phospho (STY)	_AILEVLQS(ph)_	Q3LXA3	Triokinase/FMN cyclase	2	476.741	-0.58738	6.2678e-05	89.886	1
674	AILEVLQS	8	Unmodified	_AILEVLQS_	Q3LXA3	Triokinase/FMN cyclase	2	436.758	0.27516	0.030089	55.676	1
675	AILILDNDGDR	11	Unmodified	_AILILDNDGDR_	P61923	Coatomer subunit zeta-1	2	607.822	-0.58786	0.00021726	82.417	1
676	AILILDNDGDR	11	Unmodified	_AILILDNDGDR_	P61923	Coatomer subunit zeta-1	3	405.551	0.93994	0.0076967	39.785	1
677	AILTTDDR	8	Unmodified	_AILTTDDR_	P49326	Dimethylaniline monooxygenase [N-oxide-forming] 5	2	452.74	-0.024065	3.3023e-12	114.28	1
678	AILTTDDR	8	Unmodified	_AILTTDDR_	P49326	Dimethylaniline monooxygenase [N-oxide-forming] 5	2	452.74	0.024373	2.557e-07	101.54	1
679	AILVDLEPGTMDSVR	15	Oxidation (M)	_AILVDLEPGTM(ox)DSVR_	P07437	Tubulin beta chain	3	544.615	-0.60556	0.00021994	56.527	1
680	AILVDLEPGTMDSVR	15	Oxidation (M)	_AILVDLEPGTM(ox)DSVR_	P07437	Tubulin beta chain	3	544.615	-0.29924	0.0002087	51.771	1
681	AILVDLEPGTMDSVR	15	Oxidation (M)	_AILVDLEPGTM(ox)DSVR_	P07437	Tubulin beta chain	2	816.419	-1.3393	0.019365	40.278	1
682	AILVDLEPGTMDSVR	15	Oxidation (M)	_AILVDLEPGTM(ox)DSVR_	P07437	Tubulin beta chain	3	544.615	-0.53057	0.00018284	68.044	2
683	AILVDLEPGTMDSVR	15	Oxidation (M)	_AILVDLEPGTM(ox)DSVR_	P07437	Tubulin beta chain	2	816.419	-1.35	0.0038921	61.409	1
684	AILVDLEPGTMDSVR	15	Unmodified	_AILVDLEPGTMDSVR_	P07437	Tubulin beta chain	3	539.284	-0.41626	0.00015165	76.759	1
685	AINVQEEK	8	Unmodified	_AINVQEEK_	Q13813	Spectrin alpha chain, non-erythrocytic 1	2	465.748	-3.498	3.3982e-07	99.815	1
686	AIPGDQHPESPVHTEPMGIQGR	22	Phospho (STY)	_AIPGDQHPES(ph)PVHTEPMGIQGR_	Q14676	Mediator of DNA damage checkpoint protein 1	4	609.031	-1.188	1.0648e-11	85.849	1
687	AIPGDQHPESPVHTEPMGIQGR	22	Phospho (STY)	_AIPGDQHPES(ph)PVHTEPMGIQGR_	Q14676	Mediator of DNA damage checkpoint protein 1	3	811.705	-1.5425	1.5748e-06	46.399	1
688	AIPGDQHPESPVHTEPMGIQGR	22	Phospho (STY)	_AIPGDQHPES(ph)PVHTEPMGIQGR_	Q14676	Mediator of DNA damage checkpoint protein 1	4	609.031	-0.31244	2.7318e-09	56.688	1
689	AIPVSPSAVEEDEDEDGHTVVATAR	25	Phospho (STY)	_AIPVS(ph)PSAVEEDEDEDGHTVVATAR_	Q07157	Tight junction protein ZO-1	3	892.068	-0.85337	4.6382e-65	171.08	1
690	AIPVSPSAVEEDEDEDGHTVVATAR	25	Phospho (STY)	_AIPVS(ph)PSAVEEDEDEDGHTVVATAR_	Q07157	Tight junction protein ZO-1	4	669.302	-0.057776	3.134e-11	56.366	1
691	AIPVSPSAVEEDEDEDGHTVVATAR	25	Phospho (STY)	_AIPVS(ph)PSAVEEDEDEDGHTVVATAR_	Q07157	Tight junction protein ZO-1	3	892.068	-0.6926	3.3715e-29	126.42	1
692	AIQIVTPPVDK	11	Phospho (STY)	_AIQIVT(ph)PPVDK_	Q92851	Caspase-10	3	420.891	-0.030028	0.00188	57.434	1
693	AISAPTSPTR	10	Phospho (STY)	_AISAPTS(ph)PTR_	Q9NQG6	Mitochondrial dynamics protein MID51	2	540.758	-0.68071	0.0066006	44.318	1
694	AISAPTSPTR	10	Phospho (STY)	_AISAPTS(ph)PTR_	Q9NQG6	Mitochondrial dynamics protein MID51	3	360.841	0.54097	0.00050813	65.408	1
695	AISAQEAHAPGR	12	Phospho (STY)	_AIS(ph)AQEAHAPGR_	Q8NET6	Carbohydrate sulfotransferase 13	3	429.866	-0.16583	0.0011054	43.316	1
696	AISPSIK	7	Phospho (STY)	_AIS(ph)PSIK_	Q8N201	Integrator complex subunit 1	3	265.805	0.27337	0.0073186	51.059	1
697	AISSANLLVR	10	Phospho (STY)	_AIS(ph)SANLLVR_	Q32P44	Echinoderm microtubule-associated protein-like 3	2	562.297	-1.0584	0.0016332	60.157	1
698	AISSANLLVR	10	Phospho (STY)	_AIS(ph)SANLLVR_	Q32P44	Echinoderm microtubule-associated protein-like 3	2	562.297	-0.58683	0.00034454	78.324	1
699	AISSANLLVR	10	Phospho (STY)	_AIS(ph)SANLLVR_	Q32P44	Echinoderm microtubule-associated protein-like 3	2	562.297	-0.29051	5.0919e-09	105.95	1
700	AISSANLLVR	10	Phospho (STY)	_AIS(ph)SANLLVR_	Q32P44	Echinoderm microtubule-associated protein-like 3	2	562.297	-0.18059	0.00086497	69.352	1
701	AISSANLLVR	10	Phospho (STY)	_AIS(ph)SANLLVR_	Q32P44	Echinoderm microtubule-associated protein-like 3	2	562.297	-0.43343	6.5049e-08	96.059	1
702	AISSANLLVR	10	Phospho (STY)	_AIS(ph)SANLLVR_	Q32P44	Echinoderm microtubule-associated protein-like 3	2	562.297	-0.73664	0.0020143	56.956	1
703	AISSDMFFGR	10	Phospho (STY)	_AISS(ph)DMFFGR_	Q8N6H7	ADP-ribosylation factor GTPase-activating protein 2	2	605.752	-1.1072	3.6846e-05	84.821	1
704	AISSDMFFGR	10	Phospho (STY)	_AIS(ph)SDMFFGR_	Q8N6H7	ADP-ribosylation factor GTPase-activating protein 2	2	605.752	-1.3122	7.1989e-06	93.623	1
705	AISSDMFFGR	10	Phospho (STY)	_AISS(ph)DMFFGR_	Q8N6H7	ADP-ribosylation factor GTPase-activating protein 2	2	605.752	-0.51873	0.00077369	70.685	1
706	AITPPQQPYK	10	Phospho (STY)	_AIT(ph)PPQQPYK_	Q9NYV4	Cyclin-dependent kinase 12	3	408.2	0.068598	0.0086355	49.448	1
707	AITPPQQPYK	10	Phospho (STY)	_AIT(ph)PPQQPYK_	Q9NYV4	Cyclin-dependent kinase 12	2	611.797	-1.4397	0.0080452	59.198	1
708	AITPPQQPYK	10	Phospho (STY)	_AIT(ph)PPQQPYK_	Q9NYV4	Cyclin-dependent kinase 12	3	408.2	-0.31181	0.015312	43.68	1
709	AITQEQCEAR	10	Unmodified	_AITQEQCEAR_	P10253	Lysosomal alpha-glucosidase	2	603.283	-1.2828	0.0047421	66.267	1
710	AITSLLGGGSPK	12	Phospho (STY)	_AITSLLGGGS(ph)PK_	Q6KC79	Nipped-B-like protein	3	394.204	0.055323	9.4207e-05	79.614	1
711	AITSLLGGGSPK	12	Phospho (STY)	_AITSLLGGGS(ph)PK_	Q6KC79	Nipped-B-like protein	3	394.204	0.16971	1.788e-05	84.759	1
712	AITSLLGGGSPK	12	Phospho (STY)	_AITSLLGGGS(ph)PK_	Q6KC79	Nipped-B-like protein	2	590.802	-1.8542	4.1166e-08	99.927	1
713	AITSLLGGGSPK	12	Phospho (STY)	_AITSLLGGGS(ph)PK_	Q6KC79	Nipped-B-like protein	3	394.204	0.18767	0.0001473	68.044	1
714	AIVHDNK	7	Unmodified	_AIVHDNK_	O75369	Filamin-B	3	266.149	-0.60835	0.0043612	73.039	1
715	AIVICPTDEDLKDR	14	Unmodified	_AIVICPTDEDLKDR_	Q9BUJ2	Heterogeneous nuclear ribonucleoprotein U-like protein 1	3	548.947	-0.82329	9.0676e-08	102.87	1
716	AKEEMSLSDLNSQDR	15	Unmodified	_AKEEMSLSDLNSQDR_	O95210	Starch-binding domain-containing protein 1	3	574.937	-0.45617	0.004669	32.113	1
717	AKEVELVSE	9	Phospho (STY)	_AKEVELVS(ph)E_	O60832	H/ACA ribonucleoprotein complex subunit 4	2	542.252	-1.1425	0.0068431	47.712	1
718	AKEVELVSE	9	Phospho (STY)	_AKEVELVS(ph)E_	O60832	H/ACA ribonucleoprotein complex subunit 4	2	542.252	-1.1592	0.010681	42.031	1
719	AKKDDTDDEIAK	12	Unmodified	_AKKDDTDDEIAK_	P27824	Calnexin	4	337.92	-1.2549	0.0012115	43.761	1
720	AKNSPPQAPSTR	12	Phospho (STY)	_AKNS(ph)PPQAPSTR_	Q8N1F8	Serine/threonine-protein kinase 11-interacting protein	3	445.214	-0.34237	0.00064973	48.214	1
721	AKNSPPQAPSTR	12	Phospho (STY)	_AKNS(ph)PPQAPSTR_	Q8N1F8	Serine/threonine-protein kinase 11-interacting protein	3	445.214	-0.74719	0.0014776	40.754	1
722	AKPVGSPLFK	10	Phospho (STY)	_AKPVGS(ph)PLFK_	Q92576	PHD finger protein 3	3	375.202	-0.43097	0.0013254	51.286	1
723	AKSLDGVTNDR	11	Phospho (STY)	_AKS(ph)LDGVTNDR_	Q9UBM7	7-dehydrocholesterol reductase	3	419.194	0.44102	8.297e-05	74.89	1
724	AKSLDGVTNDR	11	Phospho (STY)	_AKSLDGVT(ph)NDR_	Q9UBM7	7-dehydrocholesterol reductase	3	419.194	0.20372	0.0039603	41.164	1
725	AKSLDGVTNDR	11	Phospho (STY)	_AKS(ph)LDGVTNDR_	Q9UBM7	7-dehydrocholesterol reductase	2	628.288	-2.4143	4.4762e-06	87.647	1
726	AKSLDGVTNDR	11	Phospho (STY)	_AKS(ph)LDGVTNDR_	Q9UBM7	7-dehydrocholesterol reductase	2	628.288	-1.2595	0.0040774	44.436	1
727	AKSLDGVTNDR	11	Phospho (STY)	_AKS(ph)LDGVTNDR_	Q9UBM7	7-dehydrocholesterol reductase	3	419.194	0.18927	0.0017016	44.691	1
728	AKSLDGVTNDR	11	Phospho (STY)	_AKS(ph)LDGVTNDR_	Q9UBM7	7-dehydrocholesterol reductase	3	419.194	-1.0494	0.00048001	54.261	1
729	AKSPTPDGSER	11	2 Phospho (STY)	_AKS(ph)PT(ph)PDGSER_	Q96MU7	YTH domain-containing protein 1	2	652.75	-1.6991	0.011853	42.314	1
730	AKSPTPDGSER	11	2 Phospho (STY)	_AKS(ph)PT(ph)PDGSER_	Q96MU7	YTH domain-containing protein 1	2	652.75	-1.8293	0.00075731	70.197	1
731	AKSPTPDGSER	11	2 Phospho (STY)	_AKS(ph)PT(ph)PDGSER_	Q96MU7	YTH domain-containing protein 1	2	652.75	-2.9183	0.0010631	65.467	1
732	AKSPTPDGSER	11	2 Phospho (STY)	_AKS(ph)PT(ph)PDGSER_	Q96MU7	YTH domain-containing protein 1	3	435.502	-0.52543	0.01029	48.216	1
733	AKSPTPDGSER	11	2 Phospho (STY)	_AKS(ph)PT(ph)PDGSER_	Q96MU7	YTH domain-containing protein 1	2	652.75	-0.64651	7.4668e-05	83.54	1
734	AKSPTPDGSER	11	2 Phospho (STY)	_AKS(ph)PT(ph)PDGSER_	Q96MU7	YTH domain-containing protein 1	3	435.502	-1.4057	0.016921	43.592	1
735	AKSPTPDGSER	11	2 Phospho (STY)	_AKS(ph)PT(ph)PDGSER_	Q96MU7	YTH domain-containing protein 1	2	652.75	-2.5353	0.0013761	62.055	1
736	AKSPTPDGSER	11	2 Phospho (STY)	_AKS(ph)PTPDGS(ph)ER_	Q96MU7	YTH domain-containing protein 1	2	652.75	-2.1109	2.3658e-07	105.14	1
737	AKSPTPDGSER	11	Phospho (STY)	_AKS(ph)PTPDGSER_	Q96MU7	YTH domain-containing protein 1	2	612.766	-1.9697	0.00034347	68.972	1
738	AKSPTPDGSER	11	Phospho (STY)	_AKS(ph)PTPDGSER_	Q96MU7	YTH domain-containing protein 1	3	408.847		0.00081872	46.318	1
739	AKSVDEIAK	9	Phospho (STY)	_AKS(ph)VDEIAK_	A6ND36	Protein FAM83G	3	347.506	0.1624	0.00087578	64.64	1
740	AKSVDEIAK	9	Phospho (STY)	_AKS(ph)VDEIAK_	A6ND36	Protein FAM83G	3	347.506	0.3408	2.2319e-08	98.105	1
741	AKSVDEIAK	9	Phospho (STY)	_AKS(ph)VDEIAK_	A6ND36	Protein FAM83G	3	347.506	-0.1545	8.2087e-13	107.09	1
742	ALASIDSK	8	Phospho (STY)	_ALAS(ph)IDSK_	P18206	Vinculin	2	442.71	-1.0292	0.0037688	64.82	1
743	ALASIDSK	8	Phospho (STY)	_ALAS(ph)IDSK_	P18206	Vinculin	2	442.71	-0.85437	0.00030958	83.862	1
744	ALASIDSK	8	Phospho (STY)	_ALAS(ph)IDSK_	P18206	Vinculin	2	442.71	-0.70307	0.0052212	59.908	1
745	ALASIDSK	8	Phospho (STY)	_ALAS(ph)IDSK_	P18206	Vinculin	2	442.71	-1.2299	0.00093203	80.706	1
746	ALASIDSK	8	Phospho (STY)	_ALAS(ph)IDSK_	P18206	Vinculin	2	442.71	-0.60202	0.0035655	66.056	1
747	ALASQLQDSLK	11	Phospho (STY)	_ALASQLQDS(ph)LK_	P18206	Vinculin	3	418.543	-0.29122	6.7563e-05	76.759	1
748	ALASQLQDSLK	11	Phospho (STY)	_ALASQLQDS(ph)LK_	P18206	Vinculin	2	627.31	-1.2857	0.00042547	65.043	1
749	ALASQLQDSLK	11	Phospho (STY)	_ALASQLQDS(ph)LK_	P18206	Vinculin	3	418.543	-0.17808	0.0012324	47.606	1
750	ALASQLQDSLK	11	Phospho (STY)	_ALASQLQDS(ph)LK_	P18206	Vinculin	2	627.31	-1.347	5.0198e-09	102.52	1
751	ALASQLQDSLK	11	Phospho (STY)	_ALASQLQDS(ph)LK_	P18206	Vinculin	3	418.543	0.14623	9.0336e-05	73.927	1
752	ALATPPK	7	Phospho (STY)	_ALAT(ph)PPK_	Q96JY6	PDZ and LIM domain protein 2	3	259.802	0.0076707	0.016287	63.565	1
753	ALATPPKLHTCEK	13	Phospho (STY)	_ALAT(ph)PPKLHTCEK_	Q96JY6	PDZ and LIM domain protein 2	4	387.193	-0.13794	0.00027881	49.595	1
754	ALCAEADR	8	Unmodified	_ALCAEADR_	Q13813	Spectrin alpha chain, non-erythrocytic 1	2	453.211	-0.4458	0.014667	67.494	1
755	ALDDTAR	7	Unmodified	_ALDDTAR_	P20700	Lamin-B1	2	381.193	-0.85159	0.020301	72.138	1
756	ALDEYYDK	8	Unmodified	_ALDEYYDK_	P38606	V-type proton ATPase catalytic subunit A	2	508.732	-0.91257	0.00018411	91.867	1
757	ALDFIASK	8	Unmodified	_ALDFIASK_	P12814	Alpha-actinin-1	2	432.745	-1.0346	0.048337	49.418	1
758	ALDGAFTEENR	11	Unmodified	_ALDGAFTEENR_	Q9Y490	Talin-1	2	611.789	-0.16109	5.2746e-08	96.604	1
759	ALDGAFTEENR	11	Unmodified	_ALDGAFTEENR_	Q9Y490	Talin-1	3	408.195	0.97858	0.0030945	46.73	1
760	ALDLDSSCK	9	Unmodified	_ALDLDSSCK_	P31948	Stress-induced-phosphoprotein 1	2	504.737	-1.0547	0.00056214	83.862	1
761	ALDVSASDDEIAR	13	Phospho (STY)	_ALDVSAS(ph)DDEIAR_	P13798	Acylamino-acid-releasing enzyme	2	721.314	-1.7906	0.00032866	58.658	1
762	ALDVSASDDEIAR	13	Phospho (STY)	_ALDVSAS(ph)DDEIAR_	P13798	Acylamino-acid-releasing enzyme	3	481.212	0.2433	0.00012373	63.682	1
763	ALDYYMLR	8	Phospho (STY)	_ALDY(ph)YMLR_	Q9Y490	Talin-1	2	562.746	-0.73338	0.0043635	55.37	1
764	ALEEALEAK	9	Unmodified	_ALEEALEAK_	P35580	Myosin-10	2	487.264	-0.59991	6.4691e-08	104.22	1
765	ALEEAMEQK	9	Unmodified	_ALEEAMEQK_	P35579	Myosin-9	2	524.753	-0.18527	1.8184e-07	99.568	1
766	ALEEAMEQK	9	Unmodified	_ALEEAMEQK_	P35579	Myosin-9	3	350.171	1.107	3.5639e-05	87.476	1
767	ALEEGDGSVSGSSPR	15	Phospho (STY)	_ALEEGDGSVSGSS(ph)PR_	Q8N3X1	Formin-binding protein 4	3	509.882	0.065384	3.86e-05	81.606	1
768	ALEEGDGSVSGSSPR	15	Phospho (STY)	_ALEEGDGSVSGSS(ph)PR_	Q8N3X1	Formin-binding protein 4	3	509.882	-0.49347	7.9157e-05	74.732	1
769	ALEEGDGSVSGSSPR	15	Phospho (STY)	_ALEEGDGSVS(ph)GSSPR_	Q8N3X1	Formin-binding protein 4	3	509.882	-0.43315	6.6658e-08	98.942	1
770	ALEEGDGSVSGSSPR	15	Phospho (STY)	_ALEEGDGSVSGSS(ph)PR_	Q8N3X1	Formin-binding protein 4	2	764.32	-1.5927	0.00031595	68.41	1
771	ALEEGLTPQEICDK	14	Unmodified	_ALEEGLTPQEICDK_	P56192	Methionine--tRNA ligase, cytoplasmic	3	534.928	-0.11402	9.8884e-05	84.297	1
772	ALEISPR	7	Phospho (STY)	_ALEIS(ph)PR_	Q8IY92	Structure-specific endonuclease subunit SLX4	2	433.213	0.42666	0.021973	47.603	1
773	ALELDSNLYR	10	Unmodified	_ALELDSNLYR_	P35579	Myosin-9	2	597.312	-0.79984	0.010824	53.237	1
774	ALELDSNNEK	10	Unmodified	_ALELDSNNEK_	Q02790	Peptidyl-prolyl cis-trans isomerase FKBP4	3	378.188	0.033447	0.0024956	53.124	1
775	ALELDSNNEK	10	Unmodified	_ALELDSNNEK_	Q02790	Peptidyl-prolyl cis-trans isomerase FKBP4	3	378.188	0.55591	0.00015845	82.287	1
776	ALELENDR	8	Unmodified	_ALELENDR_	Q03252	Lamin-B2	2	480.243	0.38505	0.010729	72.928	1
777	ALELEQELR	9	Unmodified	_ALELEQELR_	P24298	Alanine aminotransferase 1	2	550.801	-0.0015916	0.00016618	86.898	1
778	ALENDPDCR	9	Unmodified	_ALENDPDCR_	P13796	Plastin-2	2	545.235	-0.57107	0.0089718	63.816	2
779	ALENDPDCR	9	Unmodified	_ALENDPDCR_	P13796	Plastin-2	2	545.235	-1.1315	0.027577	48.091	1
780	ALEQQVEEMK	10	Unmodified	_ALEQQVEEMK_	P35579	Myosin-9	3	402.201	-0.039364	0.00066055	72.434	1
781	ALEQQVEEMK	10	Unmodified	_ALEQQVEEMK_	P35579	Myosin-9	2	602.798	-1.5071	0.00012784	86.911	1
782	ALEQSQSLPLPAPTSTSPSR	20	Phospho (STY)	_ALEQSQS(ph)LPLPAPTSTSPSR_	O15068	Guanine nucleotide exchange factor DBS	3	716.351	-1.2688	2.2627e-07	78.098	1
783	ALEQSQSLPLPAPTSTSPSR	20	Phospho (STY)	_ALEQSQSLPLPAPTSTS(ph)PSR_	O15068	Guanine nucleotide exchange factor DBS	3	716.351	-1.0362	8.0395e-10	90.744	1
784	ALETIPITPVER	12	Phospho (STY)	_ALETIPIT(ph)PVER_	Q2LD37	Uncharacterized protein KIAA1109	3	473.581	-0.039185	0.0035173	47.506	1
785	ALETIPITPVER	12	Phospho (STY)	_ALETIPIT(ph)PVER_	Q2LD37	Uncharacterized protein KIAA1109	3	473.581	0.34855	0.0013924	52.966	1
786	ALETIPITPVER	12	Phospho (STY)	_ALETIPIT(ph)PVER_	Q2LD37	Uncharacterized protein KIAA1109	2	709.868	-0.7206	0.0016763	70.889	1
787	ALETIPITPVER	12	Phospho (STY)	_ALETIPIT(ph)PVER_	Q2LD37	Uncharacterized protein KIAA1109	2	709.868	-1.0294	0.0033499	51.643	1
788	ALETIPITPVER	12	Phospho (STY)	_ALETIPIT(ph)PVER_	Q2LD37	Uncharacterized protein KIAA1109	3	473.581	0.49189	0.0011035	56.527	1
789	ALFQDIK	7	Unmodified	_ALFQDIK_	P02792	Ferritin light chain	2	417.74	-0.65652	0.018705	73.26	1
790	ALFVSEEEK	9	Unmodified	_ALFVSEEEK_	P00751	Complement factor B	2	526.269	-1.0603	0.00056214	83.862	1
791	ALGSPTK	7	Phospho (STY)	_ALGS(ph)PTK_	Q9NR45	Sialic acid synthase	3	251.79	-0.88223	0.010909	46.129	1
792	ALGVISNFQSSPK	13	Phospho (STY)	_ALGVISNFQS(ph)SPK_	O94876	Transmembrane and coiled-coil domains protein 1	3	476.569	0.12141	0.00012874	61.409	1
793	ALGVISNFQSSPK	13	Phospho (STY)	_ALGVISNFQSS(ph)PK_	O94876	Transmembrane and coiled-coil domains protein 1	3	476.569	-0.11435	0.00015105	68.044	1
794	ALIQTCLNSPDSPPR	15	Phospho (STY)	_ALIQTCLNSPDS(ph)PPR_	P11831	Serum response factor	2	874.905	-0.55478	0.00054592	50.392	1
795	ALLDFEDKDGDK	12	Unmodified	_ALLDFEDKDGDK_	Q14764	Major vault protein	3	455.889	-1.0036	0.006075	37.18	1
796	ALLLLCGEDD	10	Unmodified	_ALLLLCGEDD_	P08758	Annexin A5	2	559.774	-1.1394	0.013494	51.066	1
797	ALLLLCGEDD	10	Unmodified	_ALLLLCGEDD_	P08758	Annexin A5	2	559.774	-1.2306	0.043877	40.352	1
798	ALLLLCGEDD	10	Unmodified	_ALLLLCGEDD_	P08758	Annexin A5	2	559.774	-0.98762	6.4723e-05	91.318	2
799	ALLLQGPSQSSSEA	14	Phospho (STY)	_ALLLQGPSQS(ph)SSEA_	P49795	Regulator of G-protein signaling 19	2	734.34	-1.5673	0.0010205	47.712	1
800	ALLLQGPSQSSSEA	14	Phospho (STY)	_ALLLQGPSQSSS(ph)EA_	P49795	Regulator of G-protein signaling 19	2	734.34	-0.88323	0.00051839	51.03	1
801	ALLYLCGGDD	10	Unmodified	_ALLYLCGGDD_	P07355	Annexin A2	2	548.753	-0.64179	0.018742	48.794	1
802	ALLYLCGGDD	10	Unmodified	_ALLYLCGGDD_	P07355	Annexin A2	2	548.753	-0.4858	0.043877	40.352	1
803	ALMDEVVK	8	Unmodified	_ALMDEVVK_	P00558	Phosphoglycerate kinase 1	2	452.744	-1.1134	0.00047177	85.676	1
804	ALMGSPQLVAAVVR	14	Oxidation (M),Phospho (STY)	_ALM(ox)GS(ph)PQLVAAVVR_	P14923	Junction plakoglobin	3	503.262	-0.35342	0.00010775	54.281	1
805	ALMGSPQLVAAVVR	14	Oxidation (M),Phospho (STY)	_ALM(ox)GS(ph)PQLVAAVVR_	P14923	Junction plakoglobin	3	503.262	0.228	0.0002059	49.595	1
806	ALMGSPQLVAAVVR	14	Oxidation (M),Phospho (STY)	_ALM(ox)GS(ph)PQLVAAVVR_	P14923	Junction plakoglobin	2	754.389	-1.0794	0.0033023	47.639	1
807	ALMGSPQLVAAVVR	14	Oxidation (M),Phospho (STY)	_ALM(ox)GS(ph)PQLVAAVVR_	P14923	Junction plakoglobin	2	754.389	-1.3003	6.6834e-05	93.181	1
808	ALMGSPQLVAAVVR	14	Oxidation (M),Phospho (STY)	_ALM(ox)GS(ph)PQLVAAVVR_	P14923	Junction plakoglobin	3	503.262	-0.025473	0.00010874	58.814	1
809	ALMGSPQLVAAVVR	14	Oxidation (M),Phospho (STY)	_ALM(ox)GS(ph)PQLVAAVVR_	P14923	Junction plakoglobin	3	503.262	-0.031863	0.00018545	50.077	1
810	ALMGSPQLVAAVVR	14	Oxidation (M),Phospho (STY)	_ALM(ox)GS(ph)PQLVAAVVR_	P14923	Junction plakoglobin	3	503.262	-0.1065	0.00010734	52.372	1
811	ALMGSPQLVAAVVR	14	Phospho (STY)	_ALMGS(ph)PQLVAAVVR_	P14923	Junction plakoglobin	2	746.391	-1.1383	9.5379e-05	84.41	1
812	ALMGSPQLVAAVVR	14	Phospho (STY)	_ALMGS(ph)PQLVAAVVR_	P14923	Junction plakoglobin	3	497.93	-0.065558	0.00010916	77.746	1
813	ALPAAAEDGSPVFGEGPPSLK	21	Phospho (STY)	_ALPAAAEDGS(ph)PVFGEGPPSLK_	Q96PE1	Adhesion G protein-coupled receptor A2	4	523.252	-0.44915	6.3481e-09	53.453	1
814	ALPAAAEDGSPVFGEGPPSLK	21	Phospho (STY)	_ALPAAAEDGS(ph)PVFGEGPPSLK_	Q96PE1	Adhesion G protein-coupled receptor A2	4	523.252	-0.39988	4.2034e-09	58.952	1
815	ALPAPIEK	8	Unmodified	_ALPAPIEK_	P0DOX5	Immunoglobulin gamma-1 heavy chain	3	280.173	0.92987	0.0037355	65.252	1
816	ALPNNTSSSPQPK	13	Phospho (STY)	_ALPNNTSSS(ph)PQPK_	P04637	Cellular tumor antigen p53	3	474.22	-1.1108	0.00018731	73.834	1
817	ALPPLPRPPTPK	12	Phospho (STY)	_ALPPLPRPPT(ph)PK_	Q8N6T7	NAD-dependent protein deacetylase sirtuin-6	3	455.255	-0.23954	0.0022228	41.621	2
818	ALPPLPRPPTPK	12	Phospho (STY)	_ALPPLPRPPT(ph)PK_	Q8N6T7	NAD-dependent protein deacetylase sirtuin-6	4	341.693	0.86737	0.00048908	48.527	1
819	ALPSLNTGSSSPR	13	Phospho (STY)	_ALPSLNTGSS(ph)SPR_	O14545	TRAF-type zinc finger domain-containing protein 1	3	456.217	0.41518	0.00017275	74.89	1
820	ALPSLNTGSSSPR	13	Phospho (STY)	_ALPSLNTGSS(ph)SPR_	O14545	TRAF-type zinc finger domain-containing protein 1	3	456.217	0.020275	7.9357e-05	81.327	1
821	ALQAPHSPSK	10	Phospho (STY)	_ALQAPHS(ph)PSK_	Q96AQ6	Pre-B-cell leukemia transcription factor-interacting protein 1	3	372.513	-0.23121	0.0023534	46.88	2
822	ALQAPHSPSK	10	Phospho (STY)	_ALQAPHS(ph)PSK_	Q96AQ6	Pre-B-cell leukemia transcription factor-interacting protein 1	3	372.513	0.15631	0.0010409	54.343	1
823	ALQAPHSPSK	10	Phospho (STY)	_ALQAPHS(ph)PSK_	Q96AQ6	Pre-B-cell leukemia transcription factor-interacting protein 1	3	372.513	0.092713	0.00027867	72.891	1
824	ALQAPHSPSK	10	Phospho (STY)	_ALQAPHS(ph)PSK_	Q96AQ6	Pre-B-cell leukemia transcription factor-interacting protein 1	3	372.513	-0.16853	0.0010885	53.448	1
825	ALQLSNSPGASSAFLK	16	Phospho (STY)	_ALQLSNS(ph)PGASSAFLK_	Q12802	A-kinase anchor protein 13	3	557.61	-0.47752	1.9301e-05	77.08	1
826	ALQNSPR	7	Phospho (STY)	_ALQNS(ph)PR_	P11308	Transcriptional regulator ERG	2	433.2	-0.35798	0.0099687	59.35	1
827	ALQSPALGLR	10	Phospho (STY)	_ALQS(ph)PALGLR_	P46940	Ras GTPase-activating-like protein IQGAP1	2	553.292	-0.84689	0.0015198	61.11	1
828	ALSAAVADSLTNSPR	15	Phospho (STY)	_ALSAAVADSLTNS(ph)PR_	Q14687	Genetic suppressor element 1	3	518.25	-0.28901	3.3625e-05	82.449	1
829	ALSFDNR	7	Phospho (STY)	_ALS(ph)FDNR_	Q02156	Protein kinase C epsilon type	2	451.692	-0.28196	0.014163	53.089	1
830	ALSHQEPMVSTQPAPR	16	Oxidation (M),Phospho (STY)	_ALS(ph)HQEPM(ox)VSTQPAPR_	Q86YV0	RAS protein activator like-3	3	615.617	-1.203	0.00011498	50.957	1
831	ALSLGTIPSLTR	12	Phospho (STY)	_ALS(ph)LGTIPSLTR_	Q5SNT2	Transmembrane protein 201	2	654.85	-0.91058	0.0029792	40.941	1
832	ALSNAANLQR	10	Phospho (STY)	_ALS(ph)NAANLQR_	P02549	Spectrin alpha chain, erythrocytic 1	2	569.274	-0.63686	0.0044255	48.467	1
833	ALSNSNRDK	9	Phospho (STY)	_ALSNS(ph)NRDK_	Q9Y5S2	Serine/threonine-protein kinase MRCK beta	2	542.743	-1.5945	0.0019885	65.179	1
834	ALSNSNRDK	9	Phospho (STY)	_ALSNS(ph)NRDK_	Q9Y5S2	Serine/threonine-protein kinase MRCK beta	2	542.743	-2.1106	0.011214	41.242	1
835	ALSPVIPLIPR	11	Phospho (STY)	_ALS(ph)PVIPLIPR_	O14686	Histone-lysine N-methyltransferase 2D	2	628.362	-0.62602	8.9302e-07	94.122	2
836	ALSPVIPLIPR	11	Phospho (STY)	_ALS(ph)PVIPLIPR_	O14686	Histone-lysine N-methyltransferase 2D	3	419.244	0.52524	0.00047534	54.343	1
837	ALSPVTSR	8	Phospho (STY)	_ALS(ph)PVTSR_	Q96L91	E1A-binding protein p400	2	455.723		0.0078101	46.64	1
838	ALSPVTSR	8	Phospho (STY)	_ALS(ph)PVTSR_	Q96L91	E1A-binding protein p400	2	455.723	-0.91478	0.018233	42.718	1
839	ALSPVTSR	8	Phospho (STY)	_ALS(ph)PVTSR_	Q96L91	E1A-binding protein p400	2	455.723	-0.71008	0.0062602	57.174	1
840	ALSQHPTLNDDLPNR	15	Phospho (STY)	_ALS(ph)QHPTLNDDLPNR_	P49326	Dimethylaniline monooxygenase [N-oxide-forming] 5	3	590.944	-0.52318	0.00046654	46.494	1
841	ALSQLAEVEEK	11	Unmodified	_ALSQLAEVEEK_	O60749	Sorting nexin-2	3	406.219		3.424e-06	65.179	1
842	ALSSQHQAR	9	Unmodified	_ALSSQHQAR_	P11021	Endoplasmic reticulum chaperone BiP	3	333.177		3.3453e-31	116.25	1
843	ALSSQHQAR	9	Unmodified	_ALSSQHQAR_	P11021	Endoplasmic reticulum chaperone BiP	3	333.177	0.068855	2.4057e-13	116.37	1
844	ALSSQHQAR	9	Unmodified	_ALSSQHQAR_	P11021	Endoplasmic reticulum chaperone BiP	3	333.177	0.13339	0.0010326	73.233	1
845	ALSSQHQAR	9	Unmodified	_ALSSQHQAR_	P11021	Endoplasmic reticulum chaperone BiP	3	333.177	-0.64652	3.568e-13	115.7	1
846	ALSSQHQAR	9	Unmodified	_ALSSQHQAR_	P11021	Endoplasmic reticulum chaperone BiP	3	333.177	-0.54264	0.0023437	61.679	1
847	ALSSQHQAR	9	Unmodified	_ALSSQHQAR_	P11021	Endoplasmic reticulum chaperone BiP	3	333.177	-0.17637	1.4955e-08	104.2	1
848	ALSSQHQAR	9	Unmodified	_ALSSQHQAR_	P11021	Endoplasmic reticulum chaperone BiP	3	333.177	0.12425	1.0586e-18	117.81	1
849	ALSTDPAAPNLK	12	Phospho (STY)	_ALST(ph)DPAAPNLK_	Q9Y490	Talin-1	3	426.543	-0.33479	0.00079164	70.438	1
850	ALSTDPAAPNLK	12	Phospho (STY)	_ALS(ph)TDPAAPNLK_	Q9Y490	Talin-1	3	426.543	0.22876	2.4735e-05	84.297	1
851	ALSTDPAAPNLK	12	Phospho (STY)	_ALS(ph)TDPAAPNLK_	Q9Y490	Talin-1	2	639.31	-1.264	3.3784e-05	85.837	1
852	ALSTDPAAPNLK	12	Phospho (STY)	_ALS(ph)TDPAAPNLK_	Q9Y490	Talin-1	3	426.543	-0.10015	1.4117e-08	101.53	1
853	ALSTGEK	7	Unmodified	_ALSTGEK_	P62937	Peptidyl-prolyl cis-trans isomerase A	2	353.193	-1.4421	0.021208	71.501	1
854	ALSTMDLQK	9	Phospho (STY)	_ALS(ph)TMDLQK_	Q9HD42	Charged multivesicular body protein 1a	2	543.749	-1.7836	1.05e-05	93.345	1
855	ALSTMDLQK	9	Phospho (STY)	_ALS(ph)TMDLQK_	Q9HD42	Charged multivesicular body protein 1a	2	543.749	-1.6293	0.0023708	61.344	1
856	ALTDSFRR	8	Phospho (STY)	_ALTDS(ph)FRR_	P30626	Sorcin	3	349.166	-0.054023	0.016002	50.353	1
857	ALTSELANAR	10	Phospho (STY)	_ALT(ph)SELANAR_	P26038	Moesin	2	563.269	-0.50655	0.037814	41.242	1
858	ALTSFER	7	Unmodified	_ALTSFER_	P40939	Trifunctional enzyme subunit alpha, mitochondrial	2	412.219	0.5621	0.040592	60.478	1
859	ALVADSHPESER	12	Unmodified	_ALVADSHPESER_	Q01082	Spectrin beta chain, non-erythrocytic 1	3	437.549	-0.052532	0.002372	43.897	2
860	ALVADSHPESER	12	Unmodified	_ALVADSHPESER_	Q01082	Spectrin beta chain, non-erythrocytic 1	3	437.549	-0.34311	2.0589e-05	89.805	1
861	ALVADSHPESER	12	Unmodified	_ALVADSHPESER_	Q01082	Spectrin beta chain, non-erythrocytic 1	3	437.549	-0.67712	0.027687	29.303	1
862	ALVADSHPESER	12	Unmodified	_ALVADSHPESER_	Q01082	Spectrin beta chain, non-erythrocytic 1	3	437.549	-0.6346	0.00029011	64.64	1
863	ALVHQLSNESR	11	Phospho (STY)	_ALVHQLS(ph)NESR_	Q9H4L5	Oxysterol-binding protein-related protein 3	3	445.214	0.27454	0.0016007	45.28	1
864	ALVHQLSNESR	11	Phospho (STY)	_ALVHQLS(ph)NESR_	Q9H4L5	Oxysterol-binding protein-related protein 3	3	445.214	-0.87087	0.00026912	61.11	1
865	ALVVPEPEPDSDSNQER	17	Phospho (STY)	_ALVVPEPEPDSDS(ph)NQER_	Q5VTR2	E3 ubiquitin-protein ligase BRE1A	2	981.428	-1.3645	0.00017692	53.625	1
866	ALVVPEPEPDSDSNQER	17	Phospho (STY)	_ALVVPEPEPDSDS(ph)NQER_	Q5VTR2	E3 ubiquitin-protein ligase BRE1A	3	654.621	-1.1322	7.6372e-05	66.636	1
867	ALVVPEPEPDSDSNQER	17	Phospho (STY)	_ALVVPEPEPDSDS(ph)NQER_	Q5VTR2	E3 ubiquitin-protein ligase BRE1A	2	981.428	-1.5185	2.2664e-05	77.221	1
868	ALVVPEPEPDSDSNQER	17	Phospho (STY)	_ALVVPEPEPDSDS(ph)NQER_	Q5VTR2	E3 ubiquitin-protein ligase BRE1A	3	654.621	-0.73505	7.7327e-05	53.033	1
869	ALVVPEPEPDSDSNQER	17	Phospho (STY)	_ALVVPEPEPDSDS(ph)NQER_	Q5VTR2	E3 ubiquitin-protein ligase BRE1A	3	654.621	-0.7089	6.6511e-07	86.539	2
870	ALVVPEPEPDSDSNQER	17	Phospho (STY)	_ALVVPEPEPDS(ph)DSNQER_	Q5VTR2	E3 ubiquitin-protein ligase BRE1A	2	981.428	-1.0311	2.1915e-47	161.51	1
871	ALVVPEPEPDSDSNQER	17	Phospho (STY)	_ALVVPEPEPDSDS(ph)NQER_	Q5VTR2	E3 ubiquitin-protein ligase BRE1A	2	981.428	-1.1392	0.00019572	56.29	1
872	ALVVPEPEPDSDSNQER	17	Phospho (STY)	_ALVVPEPEPDSDS(ph)NQER_	Q5VTR2	E3 ubiquitin-protein ligase BRE1A	3	654.621	-0.63755	4.3506e-13	114.55	1
873	ALVVPEPEPDSDSNQER	17	Phospho (STY)	_ALVVPEPEPDSDS(ph)NQER_	Q5VTR2	E3 ubiquitin-protein ligase BRE1A	3	654.621	-0.6557	7.7787e-07	84.946	1
874	ALVVPEPEPDSDSNQER	17	Phospho (STY)	_ALVVPEPEPDSDS(ph)NQER_	Q5VTR2	E3 ubiquitin-protein ligase BRE1A	2	981.428	-0.73273	8.7854e-09	101.62	1
875	ALVVPEPEPDSDSNQER	17	Phospho (STY)	_ALVVPEPEPDSDS(ph)NQER_	Q5VTR2	E3 ubiquitin-protein ligase BRE1A	3	654.621	-0.97497	9.7982e-05	59.574	1
876	ALVVPEPEPDSDSNQER	17	Phospho (STY)	_ALVVPEPEPDSDS(ph)NQER_	Q5VTR2	E3 ubiquitin-protein ligase BRE1A	3	654.621	-0.93313	0.0001323	49.497	1
877	ALYETELADAR	11	Unmodified	_ALYETELADAR_	P20700	Lamin-B1	2	626.314		1.5468e-14	88.338	1
878	ALYETELADAR	11	Unmodified	_ALYETELADAR_	P20700	Lamin-B1	2	626.314	-1.1026	4.0869e-08	98.898	1
879	ALYETELADAR	11	Unmodified	_ALYETELADAR_	P20700	Lamin-B1	2	626.314	-0.73099	9.6941e-19	125.97	1
880	ALYETELADAR	11	Unmodified	_ALYETELADAR_	P20700	Lamin-B1	3	417.879	0.54501	0.00072726	59.367	1
881	AMADELSEK	9	Oxidation (M),Phospho (STY)	_AM(ox)ADELS(ph)EK_	Q03135	Caveolin-1	3	363.811	0.049153	0.0019965	46.73	1
882	AMADELSEK	9	Oxidation (M),Phospho (STY)	_AM(ox)ADELS(ph)EK_	Q03135	Caveolin-1	3	363.811	-0.71238	0.00066358	61.344	1
883	AMADELSEK	9	Oxidation (M),Phospho (STY)	_AM(ox)ADELS(ph)EK_	Q03135	Caveolin-1	3	363.811	-2.0674	0.0019965	46.73	1
884	AMADELSEK	9	Oxidation (M),Phospho (STY)	_AM(ox)ADELS(ph)EK_	Q03135	Caveolin-1	2	545.212	-3.5806	0.013471	51.286	1
885	AMADELSEK	9	Oxidation (M),Phospho (STY)	_AM(ox)ADELS(ph)EK_	Q03135	Caveolin-1	3	363.811	0.12829	0.0010087	53.211	1
886	AMADELSEK	9	Oxidation (M),Phospho (STY)	_AM(ox)ADELS(ph)EK_	Q03135	Caveolin-1	3	363.811	-2.4688	0.00091783	55.353	1
887	AMADELSEK	9	Oxidation (M),Phospho (STY)	_AM(ox)ADELS(ph)EK_	Q03135	Caveolin-1	3	363.811	-0.4208	0.00057574	63.624	1
888	AMADELSEK	9	Phospho (STY)	_AMADELS(ph)EK_	Q03135	Caveolin-1	2	537.215	-1.1618	7.763e-13	113.22	1
889	AMADELSEK	9	Phospho (STY)	_AMADELS(ph)EK_	Q03135	Caveolin-1	3	358.479	0.63443	0.0015267	54.486	1
890	AMADELSEK	9	Phospho (STY)	_AMADELS(ph)EK_	Q03135	Caveolin-1	2	537.215	-1.734	7.6542e-05	84.479	2
891	AMADELSEK	9	Phospho (STY)	_AMADELS(ph)EK_	Q03135	Caveolin-1	3	358.479	0.20709	0.0013965	56.404	1
892	AMADELSEK	9	Phospho (STY)	_AMADELS(ph)EK_	Q03135	Caveolin-1	2	537.215	-1.804	7.763e-13	113.22	2
893	AMADELSEK	9	Phospho (STY)	_AMADELS(ph)EK_	Q03135	Caveolin-1	3	358.479	-0.31483	0.00016915	80.834	1
894	AMADELSEK	9	Phospho (STY)	_AMADELS(ph)EK_	Q03135	Caveolin-1	2	537.215	-0.92129	2.5089e-08	102.4	1
895	AMADELSEK	9	Phospho (STY)	_AMADELS(ph)EK_	Q03135	Caveolin-1	3	358.479	0.28248	0.00033575	76.332	1
896	AMADELSEK	9	Phospho (STY)	_AMADELS(ph)EK_	Q03135	Caveolin-1	2	537.215	-0.82039	3.1641e-05	88.338	1
897	AMADELSEK	9	Phospho (STY)	_AMADELS(ph)EK_	Q03135	Caveolin-1	3	358.479	0.45465	0.00050734	72.2	1
898	AMADELSEK	9	Phospho (STY)	_AMADELS(ph)EK_	Q03135	Caveolin-1	2	537.215	-1.5932	7.763e-13	113.22	1
899	AMADELSEK	9	Phospho (STY)	_AMADELS(ph)EK_	Q03135	Caveolin-1	3	358.479	0.055168	0.0043213	42.802	1
900	AMADELSEK	9	Phospho (STY)	_AMADELS(ph)EK_	Q03135	Caveolin-1	2	537.215	-1.3204	1.05e-05	93.345	1
901	AMADELSEK	9	Phospho (STY)	_AMADELS(ph)EK_	Q03135	Caveolin-1	3	358.479	0.39273	0.0044822	42.243	1
902	AMADELSEK	9	Phospho (STY)	_AMADELS(ph)EK_	Q03135	Caveolin-1	2	537.215	-1.3941	7.763e-13	113.22	1
903	AMADELSEK	9	Phospho (STY)	_AMADELS(ph)EK_	Q03135	Caveolin-1	3	358.479	0.42695	0.003193	46.73	1
904	AMANCQAAK	9	Unmodified	_AMANCQAAK_	P05062	Fructose-bisphosphate aldolase B	2	482.721	-2.959	3.1986e-08	105.52	1
906	AMDDSSVTEHQK	12	Unmodified	_AMDDSSVTEHQK_	P43155	Carnitine O-acetyltransferase	3	449.866	-1.459	1.842e-13	116.55	1
907	AMEDLGR	7	Unmodified	_AMEDLGR_	P33121	Long-chain-fatty-acid--CoA ligase 1	2	396.189	-0.37206	0.015776	75.189	1
908	AMEVDERPTEQYSDIGGLDK	20	Unmodified	_AMEVDERPTEQYSDIGGLDK_	P17980	26S proteasome regulatory subunit 6A	3	751.683	-1.2676	8.2871e-07	71.592	1
909	AMKEENVK	8	Unmodified	_AMKEENVK_	P31327	Carbamoyl-phosphate synthase [ammonia], mitochondrial	3	316.832	0.61287	0.027715	35.445	1
910	AMLDSGIYPPGSPGK	15	Oxidation (M),Phospho (STY)	_AM(ox)LDSGIYPPGS(ph)PGK_	O95295	SNARE-associated protein Snapin	3	529.237	-0.71834	0.00018328	49.537	1
911	AMQDAEVSK	9	Unmodified	_AMQDAEVSK_	P38646	Stress-70 protein, mitochondrial	2	489.732	-1.7127	0.00016086	87.184	1
912	AMSLSDALK	9	Phospho (STY)	_AMS(ph)LSDALK_	O60240	Perilipin-1	2	508.23	-1.7694	1.6343e-05	91.961	1
913	AMSLSDALK	9	Phospho (STY)	_AMS(ph)LSDALK_	O60240	Perilipin-1	2	508.23	-1.3408	0.00018377	83.182	1
914	AMSLSDALK	9	Phospho (STY)	_AMS(ph)LSDALK_	O60240	Perilipin-1	2	508.23	-1.2854	0.0042084	51.286	1
915	AMSLSDALK	9	Phospho (STY)	_AMS(ph)LSDALK_	O60240	Perilipin-1	2	508.23	-1.4596	1.6466e-08	103.91	1
916	AMSLSDALK	9	Phospho (STY)	_AMS(ph)LSDALK_	O60240	Perilipin-1	3	339.156	-0.058307	0.0054768	40.496	1
917	AMSQDGASQFQEVIR	15	Phospho (STY)	_AMS(ph)QDGASQFQEVIR_	Q16851	UTP--glucose-1-phosphate uridylyltransferase	3	582.922	-0.36534	0.00032166	49.036	1
918	AMSQDGASQFQEVIR	15	Phospho (STY)	_AMS(ph)QDGASQFQEVIR_	Q16851	UTP--glucose-1-phosphate uridylyltransferase	3	582.922	0.045658	0.00065379	43.208	1
919	AMSQDGASQFQEVIR	15	Phospho (STY)	_AMSQDGAS(ph)QFQEVIR_	Q16851	UTP--glucose-1-phosphate uridylyltransferase	2	873.879	-0.64537	0.00068523	49.298	1
920	AMSQDGASQFQEVIR	15	Oxidation (M),Phospho (STY)	_AM(ox)S(ph)QDGASQFQEVIR_	Q16851	UTP--glucose-1-phosphate uridylyltransferase	3	588.254	-0.31941	8.8432e-05	68.41	1
921	AMSQDGASQFQEVIR	15	Unmodified	_AMSQDGASQFQEVIR_	Q16851	UTP--glucose-1-phosphate uridylyltransferase	3	556.267	-0.29618	0.00038768	55.755	1
922	AMSTSQSPTR	10	Phospho (STY)	_AMSTSQS(ph)PTR_	Q15776	Zinc finger protein with KRAB and SCAN domains 8	2	573.236	-0.77272	0.00713	43.308	1
923	AMVSPFHSPPSTPSSPGVR	19	Oxidation (M),Phospho (STY)	_AM(ox)VSPFHS(ph)PPSTPSSPGVR_	Q6JBY9	CapZ-interacting protein	3	678.643	-1.3681	6.0058e-06	49.497	1
924	AMVSPFHSPPSTPSSPGVR	19	Phospho (STY)	_AMVSPFHS(ph)PPSTPSSPGVR_	Q6JBY9	CapZ-interacting protein	3	673.312	-0.93789	1.1251e-06	74.444	1
925	ANAPSCDR	8	Unmodified	_ANAPSCDR_	Q92614	Unconventional myosin-XVIIIa	2	445.693	-0.74533	1.5806e-07	103.55	1
926	ANDHQHIR	8	Unmodified	_ANDHQHIR_	P07902	Galactose-1-phosphate uridylyltransferase	3	330.834	-0.37409	0.0030134	69.598	1
927	ANNLSSLSK	9	Phospho (STY)	_ANNLS(ph)SLSK_	O75396	Vesicle-trafficking protein SEC22b	2	507.237	-1.6211	0.0053882	49.448	1
928	ANNLSSLSK	9	Phospho (STY)	_ANNLSS(ph)LSK_	O75396	Vesicle-trafficking protein SEC22b	2	507.237	-1.3144	0.00315	56.205	1
929	ANNPEQNR	8	Unmodified	_ANNPEQNR_	Q7KZF4	Staphylococcal nuclease domain-containing protein 1	2	471.723	-0.44777	0.026435	57.859	1
930	ANPSAFL	7	Phospho (STY)	_ANPS(ph)AFL_	O95857	Tetraspanin-13	2	400.173	0.35087	0.018008	50.04	1
931	ANSMEGLMPR	10	Phospho (STY)	_ANS(ph)MEGLMPR_	O43306	Adenylate cyclase type 6	2	593.243		0.010467	44.44	1
932	ANSPSLFGTEGKPK	14	Phospho (STY)	_ANS(ph)PSLFGTEGKPK_	Q96B97	SH3 domain-containing kinase-binding protein 1	4	378.933	0.41298	0.00012926	64.454	1
933	ANSSGLYK	8	Phospho (STY)	_ANSS(ph)GLYK_	Q9UID6	Zinc finger protein 639	2	460.2	-0.93488	0.011445	48.981	1
934	ANSSGLYK	8	Phospho (STY)	_ANS(ph)SGLYK_	Q9UID6	Zinc finger protein 639	2	460.2	-0.9789	0.016255	44.543	1
935	ANSSGLYK	8	Phospho (STY)	_ANS(ph)SGLYK_	Q9UID6	Zinc finger protein 639	2	460.2	-1.354	0.0039655	63.624	1
936	ANSTSDSVFTETPSPVLK	18	Phospho (STY)	_ANS(ph)TSDSVFTETPSPVLK_	Q9UKI2	Cdc42 effector protein 3	3	653.97	-1.1412	1.6649e-07	84.327	1
937	ANTLSPVR	8	Phospho (STY)	_ANTLS(ph)PVR_	Q9H792	Pseudopodium-enriched atypical kinase 1	2	469.229		0.019891	41.689	1
938	ANTLSPVR	8	Phospho (STY)	_ANTLS(ph)PVR_	Q9H792	Pseudopodium-enriched atypical kinase 1	2	469.229		0.0012582	61.958	1
939	ANTPELK	7	Phospho (STY)	_ANT(ph)PELK_	Q9H8V3	Protein ECT2	3	284.8	0.66068	0.011306	70.552	1
940	ANVSSPHR	8	Phospho (STY)	_ANVSS(ph)PHR_	Q92530	Proteasome inhibitor PI31 subunit	2	474.208	-0.60071	0.015908	44.863	1
941	ANVSSPHR	8	Phospho (STY)	_ANVSS(ph)PHR_	Q92530	Proteasome inhibitor PI31 subunit	3	316.475	-0.29243	0.0022537	60.398	1
942	ANVSSPHR	8	Phospho (STY)	_ANVSS(ph)PHR_	Q92530	Proteasome inhibitor PI31 subunit	2	474.208	-0.61357	0.016226	44.57	1
943	ANVSSPHR	8	Phospho (STY)	_ANVSS(ph)PHR_	Q92530	Proteasome inhibitor PI31 subunit	3	316.475	-0.33352	0.0051231	48.981	1
944	ANVSSPHR	8	Phospho (STY)	_ANVSS(ph)PHR_	Q92530	Proteasome inhibitor PI31 subunit	2	474.208	0.27825	0.0080404	52.49	1
945	ANVSSPHR	8	Phospho (STY)	_ANVS(ph)SPHR_	Q92530	Proteasome inhibitor PI31 subunit	3	316.475	0.72289	0.0071207	44.863	1
946	ANVSSPHR	8	Phospho (STY)	_ANVSS(ph)PHR_	Q92530	Proteasome inhibitor PI31 subunit	2	474.208	-0.90441	0.0055832	58.955	1
947	ANVSSPHR	8	Phospho (STY)	_ANVSS(ph)PHR_	Q92530	Proteasome inhibitor PI31 subunit	3	316.475	-0.6265	0.0081617	42.718	1
948	ANVSSPHR	8	Phospho (STY)	_ANVSS(ph)PHR_	Q92530	Proteasome inhibitor PI31 subunit	2	474.208	-0.98689	0.017394	43.492	1
949	ANVSSPHR	8	Phospho (STY)	_ANVSS(ph)PHR_	Q92530	Proteasome inhibitor PI31 subunit	2	474.208	-0.77672	0.0028513	70.399	1
950	ANVSSPHR	8	Phospho (STY)	_ANVSS(ph)PHR_	Q92530	Proteasome inhibitor PI31 subunit	3	316.475	-0.39475	0.0073334	44.425	1
951	ANVSSPHR	8	Phospho (STY)	_ANVSS(ph)PHR_	Q92530	Proteasome inhibitor PI31 subunit	3	316.475	0.0087915	0.0023372	59.908	1
952	ANVSSPHR	8	Phospho (STY)	_ANVSS(ph)PHR_	Q92530	Proteasome inhibitor PI31 subunit	2	474.208	-0.55415	0.0016252	77.192	1
953	APAPSPAKEER	11	Phospho (STY)	_APAPS(ph)PAKEER_	O75781	Paralemmin-1	3	411.527	-0.244	0.0021898	41.621	1
954	APASEEEFQFLR	12	Phospho (STY)	_APAS(ph)EEEFQFLR_	P29590	Protein PML	2	752.329	-1.3651	0.00041313	58.885	1
958	APDFVFYAPR	10	Unmodified	_APDFVFYAPR_	P26038	Moesin	2	591.801	-1.2929	0.0047652	66.19	1
959	APEPHVEEDDDDELDSK	17	Unmodified	_APEPHVEEDDDDELDSK_	P52566	Rho GDP-dissociation inhibitor 2	3	647.273	-2.9362	2.3027e-25	132.64	1
960	APEPHVEEDDDDELDSK	17	Unmodified	_APEPHVEEDDDDELDSK_	P52566	Rho GDP-dissociation inhibitor 2	4	485.706	0.082387	0.00033488	52.862	1
961	APEPHVEEDDDDELDSK	17	Unmodified	_APEPHVEEDDDDELDSK_	P52566	Rho GDP-dissociation inhibitor 2	3	647.273	-0.9835	1.3655e-06	87.388	1
962	APEPHVEEDDDDELDSK	17	Unmodified	_APEPHVEEDDDDELDSK_	P52566	Rho GDP-dissociation inhibitor 2	3	647.273	-2.3889	1.4987e-08	98.062	1
963	APEPHVEEDDDDELDSK	17	Unmodified	_APEPHVEEDDDDELDSK_	P52566	Rho GDP-dissociation inhibitor 2	3	647.273	-1.9426	1.4699e-34	142.39	1
964	APFDLFENK	9	Unmodified	_APFDLFENK_	P08238	Heat shock protein HSP 90-beta	2	540.772	-1.0749	0.01636	52.49	1
965	APFDLFENR	9	Unmodified	_APFDLFENR_	P07900	Heat shock protein HSP 90-alpha	2	554.775	-0.50653	0.01857	51.276	1
966	APGAIGPYSQAVLVDR	16	Unmodified	_APGAIGPYSQAVLVDR_	P52758	2-iminobutanoate/2-iminopropanoate deaminase	3	538.626	0.31021	0.00062655	48.899	1
967	APGAIGPYSQAVLVDR	16	Unmodified	_APGAIGPYSQAVLVDR_	P52758	2-iminobutanoate/2-iminopropanoate deaminase	3	538.626	-0.26064	0.00042957	59.728	1
968	APGAIGPYSQAVLVDR	16	Unmodified	_APGAIGPYSQAVLVDR_	P52758	2-iminobutanoate/2-iminopropanoate deaminase	3	538.626	0.11804	0.0003748	55.975	1
969	APGSPLSSEGAAGEGVR	17	Phospho (STY)	_APGS(ph)PLSSEGAAGEGVR_	Q6JBY9	CapZ-interacting protein	3	541.245	-0.53326	7.7327e-05	53.033	1
970	APGSPLSSEGAAGEGVR	17	Phospho (STY)	_APGS(ph)PLSSEGAAGEGVR_	Q6JBY9	CapZ-interacting protein	2	811.365	-1.2158	1.0001e-12	114.46	1
971	APIDTSDVEEK	11	Phospho (STY)	_APIDT(ph)SDVEEK_	Q06265	Exosome complex component RRP45	3	428.518	-0.32563	0.0023447	54.343	1
972	APIDTSDVEEK	11	Phospho (STY)	_APIDTS(ph)DVEEK_	Q06265	Exosome complex component RRP45	2	642.274	-1.4184	1.2946e-06	93.348	1
973	APIDTSDVEEK	11	Phospho (STY)	_APIDTS(ph)DVEEK_	Q06265	Exosome complex component RRP45	2	642.274	-1.6232	0.00022753	72.891	1
974	APLKPYPVSPSDK	13	Phospho (STY)	_APLKPYPVS(ph)PSDK_	P41252	Isoleucine--tRNA ligase, cytoplasmic	3	493.581	-1.0987	0.00013551	60.489	1
975	APLKPYPVSPSDK	13	Phospho (STY)	_APLKPYPVSPS(ph)DK_	P41252	Isoleucine--tRNA ligase, cytoplasmic	3	493.581	-0.7784	0.00013551	60.489	1
976	APLKPYPVSPSDK	13	Phospho (STY)	_APLKPYPVS(ph)PSDK_	P41252	Isoleucine--tRNA ligase, cytoplasmic	3	493.581	-0.80398	0.000125	62.055	1
977	APLKPYPVSPSDK	13	Phospho (STY)	_APLKPYPVS(ph)PSDK_	P41252	Isoleucine--tRNA ligase, cytoplasmic	3	493.581	-1.2249	0.00018668	52.862	1
978	APLKPYPVSPSDK	13	Phospho (STY)	_APLKPYPVSPS(ph)DK_	P41252	Isoleucine--tRNA ligase, cytoplasmic	3	493.581	-1.5596	0.0013581	40.187	1
979	APLQELSPAEEEALR	15	Unmodified	_APLQELSPAEEEALR_	Q86XE5	4-hydroxy-2-oxoglutarate aldolase, mitochondrial	3	551.621	0.29516	3.7406e-05	86.497	1
980	APNHAVVTR	9	Unmodified	_APNHAVVTR_	P02787	Serotransferrin	3	322.182	-0.54662	0.0035572	53.756	1
981	APNHAVVTR	9	Unmodified	_APNHAVVTR_	P02787	Serotransferrin	3	322.182	0.029472	0.0035572	53.756	2
982	APPQTHLPSGASSGTGSASATHGGGSPPGTR	31	Phospho (STY)	_APPQTHLPSGASSGTGSASATHGGGS(ph)PPGTR_	P46379	Large proline-rich protein BAG6	4	717.078	-1.2764	1.6864e-26	75.536	1
983	APQTSSSPPPVR	12	Phospho (STY)	_APQTSS(ph)SPPPVR_	Q8IYB3	Serine/arginine repetitive matrix protein 1	3	435.206	-0.4902	0.0016744	40.477	1
984	APQTSSSPPPVR	12	Phospho (STY)	_APQTSS(ph)SPPPVR_	Q8IYB3	Serine/arginine repetitive matrix protein 1	2	652.306	-1.2601	0.00014359	81.632	2
985	APQTSSSPPPVR	12	Phospho (STY)	_APQTSSS(ph)PPPVR_	Q8IYB3	Serine/arginine repetitive matrix protein 1	3	435.206	-0.25586	0.00012942	67.234	4
986	APQTSSSPPPVR	12	Phospho (STY)	_APQTSS(ph)SPPPVR_	Q8IYB3	Serine/arginine repetitive matrix protein 1	2	652.306	-1.2318	0.00035216	70.889	3
987	APQTSSSPPPVR	12	Phospho (STY)	_APQTSSS(ph)PPPVR_	Q8IYB3	Serine/arginine repetitive matrix protein 1	3	435.206		0.00016058	55.724	1
988	APQTSSSPPPVR	12	Phospho (STY)	_APQTS(ph)SSPPPVR_	Q8IYB3	Serine/arginine repetitive matrix protein 1	3	435.206		0.0084322	40.616	1
989	APSDSSLGTPSDGRPELR	18	Phospho (STY)	_APS(ph)DSSLGTPSDGRPELR_	Q15642	Cdc42-interacting protein 4	3	641.293	-0.99272	9.4536e-06	65.887	1
990	APSDSSLGTPSDGRPELR	18	Phospho (STY)	_APS(ph)DSSLGTPSDGRPELR_	Q15642	Cdc42-interacting protein 4	3	641.293	-2.2169	5.4393e-09	94.632	2
991	APSDSSLGTPSDGRPELR	18	Phospho (STY)	_APS(ph)DSSLGTPSDGRPELR_	Q15642	Cdc42-interacting protein 4	3	641.293	-1.7127	1.1666e-05	53.625	1
992	APSDSSLGTPSDGRPELR	18	Phospho (STY)	_APS(ph)DSSLGTPSDGRPELR_	Q15642	Cdc42-interacting protein 4	2	961.436	-1.7833	2.7303e-05	53.625	1
993	APSDSSLGTPSDGRPELR	18	Phospho (STY)	_APS(ph)DSSLGTPSDGRPELR_	Q15642	Cdc42-interacting protein 4	4	481.222	0.82984	4.5905e-06	69.779	1
994	APSDSSLGTPSDGRPELR	18	Phospho (STY)	_APSDS(ph)SLGTPSDGRPELR_	Q15642	Cdc42-interacting protein 4	3	641.293	-0.26691	2.8892e-05	47.499	1
995	APSDSSLGTPSDGRPELR	18	Phospho (STY)	_APS(ph)DSSLGTPSDGRPELR_	Q15642	Cdc42-interacting protein 4	3	641.293	-2.1845	4.4612e-05	43.476	1
996	APSDSSLGTPSDGRPELR	18	Phospho (STY)	_APS(ph)DSSLGTPSDGRPELR_	Q15642	Cdc42-interacting protein 4	3	641.293	-1.8839	1.1622e-05	52.451	1
997	APSDSSLGTPSDGRPELR	18	Phospho (STY)	_APS(ph)DSSLGTPSDGRPELR_	Q15642	Cdc42-interacting protein 4	3	641.293	-1.2924	7.1204e-09	94.234	1
998	APSDSSLGTPSDGRPELR	18	2 Phospho (STY)	_APS(ph)DS(ph)SLGTPSDGRPELR_	Q15642	Cdc42-interacting protein 4	3	667.949	-0.92923	2.2349e-05	56.681	1
999	APSDSSLGTPSDGRPELR	18	2 Phospho (STY)	_APSDS(ph)S(ph)LGTPSDGRPELR_	Q15642	Cdc42-interacting protein 4	3	667.949	-1.0027	6.1775e-05	46.558	1
1000	APSDTGSLSPPWDQDR	16	Phospho (STY)	_APSDTGSLS(ph)PPWDQDR_	O15320	Endoplasmic reticulum export factor CTAGE5	3	603.588	-0.10854	0.00014563	52.814	4
1001	APSDTGSLSPPWDQDR	16	Phospho (STY)	_APSDTGSLS(ph)PPWDQDR_	O15320	Endoplasmic reticulum export factor CTAGE5	3	603.588	-0.097658	0.00016956	56.514	2
1002	APSDTGSLSPPWDQDR	16	Phospho (STY)	_APSDTGSLS(ph)PPWDQDR_	O15320	Endoplasmic reticulum export factor CTAGE5	2	904.878	-0.7356	0.00012178	72.21	1
1003	APSDTGSLSPPWDQDR	16	Phospho (STY)	_APSDTGSLS(ph)PPWDQDR_	O15320	Endoplasmic reticulum export factor CTAGE5	2	904.878	-0.6081	0.00059078	49.188	1
1004	APSDTGSLSPPWDQDR	16	Phospho (STY)	_APSDTGSLS(ph)PPWDQDR_	O15320	Endoplasmic reticulum export factor CTAGE5	3	603.588	-0.36867	0.00054862	42.947	1
1005	APSDTGSLSPPWDQDR	16	Phospho (STY)	_APSDTGSLS(ph)PPWDQDR_	O15320	Endoplasmic reticulum export factor CTAGE5	3	603.588	-1.0434	0.00054862	42.947	1
1006	APSDTGSLSPPWDQDRR	17	Phospho (STY)	_APSDTGSLS(ph)PPWDQDRR_	O15320	Endoplasmic reticulum export factor CTAGE5	3	655.621	-0.59789	0.00037928	62.002	2
1007	APSLEDGSDAFMSPQDVR	18	Oxidation (M),Phospho (STY)	_APS(ph)LEDGSDAFM(ox)SPQDVR_	O75387	Large neutral amino acids transporter small subunit 3	3	673.278	-0.94764	7.8109e-10	95.622	2
1008	APSLEDGSDAFMSPQDVR	18	Oxidation (M),Phospho (STY)	_APS(ph)LEDGSDAFM(ox)SPQDVR_	O75387	Large neutral amino acids transporter small subunit 3	3	673.278	-1.6088	4.9336e-06	67.668	1
1009	APSLEDGSDAFMSPQDVR	18	Oxidation (M),Phospho (STY)	_APSLEDGS(ph)DAFM(ox)SPQDVR_	O75387	Large neutral amino acids transporter small subunit 3	2	1009.41	-1.2557	0.00037306	41.482	1
1010	APSLEDGSDAFMSPQDVR	18	Oxidation (M),Phospho (STY)	_APS(ph)LEDGSDAFM(ox)SPQDVR_	O75387	Large neutral amino acids transporter small subunit 3	3	673.278	-1.4816	1.0012e-05	50.776	1
1011	APSLEDGSDAFMSPQDVR	18	Oxidation (M),Phospho (STY)	_APS(ph)LEDGSDAFM(ox)SPQDVR_	O75387	Large neutral amino acids transporter small subunit 3	3	673.278	-1.012	4.9336e-06	67.668	2
1012	APSLEDGSDAFMSPQDVR	18	Oxidation (M),Phospho (STY)	_APSLEDGS(ph)DAFM(ox)SPQDVR_	O75387	Large neutral amino acids transporter small subunit 3	2	1009.41	-1.2178	8.3896e-05	56.748	1
1013	APSLEDGSDAFMSPQDVR	18	Oxidation (M),Phospho (STY)	_APS(ph)LEDGSDAFM(ox)SPQDVR_	O75387	Large neutral amino acids transporter small subunit 3	3	673.278	-0.68814	2.2723e-10	97.49	2
1014	APSLEDGSDAFMSPQDVR	18	Oxidation (M),Phospho (STY)	_APSLEDGS(ph)DAFM(ox)SPQDVR_	O75387	Large neutral amino acids transporter small subunit 3	2	1009.41	-1.0006	1.6117e-05	75.334	1
1015	APSLEDGSDAFMSPQDVR	18	Oxidation (M),Phospho (STY)	_APS(ph)LEDGSDAFM(ox)SPQDVR_	O75387	Large neutral amino acids transporter small subunit 3	3	673.278	-0.68839	7.4737e-06	62.589	1
1016	APSLEDGSDAFMSPQDVR	18	Oxidation (M),Phospho (STY)	_APS(ph)LEDGSDAFM(ox)SPQDVR_	O75387	Large neutral amino acids transporter small subunit 3	2	1009.41	-0.78281	0.00012953	50.237	1
1017	APSLEDGSDAFMSPQDVR	18	Oxidation (M),Phospho (STY)	_APS(ph)LEDGSDAFM(ox)SPQDVR_	O75387	Large neutral amino acids transporter small subunit 3	3	673.278	-0.7757	1.4349e-08	90.464	1
1018	APSLEDGSDAFMSPQDVR	18	Phospho (STY)	_APS(ph)LEDGSDAFMSPQDVR_	O75387	Large neutral amino acids transporter small subunit 3	3	667.947	-1.2405	3.6643e-08	87.208	1
1019	APSLEDGSDAFMSPQDVR	18	Phospho (STY)	_APS(ph)LEDGSDAFMSPQDVR_	O75387	Large neutral amino acids transporter small subunit 3	3	667.947	-1.1359	2.9339e-08	88.945	1
1020	APSLEDGSDAFMSPQDVR	18	Phospho (STY)	_APS(ph)LEDGSDAFMSPQDVR_	O75387	Large neutral amino acids transporter small subunit 3	3	667.947	-0.64716	3.8282e-07	83.395	2
1021	APSLEDGSDAFMSPQDVR	18	Phospho (STY)	_APS(ph)LEDGSDAFMSPQDVR_	O75387	Large neutral amino acids transporter small subunit 3	2	1001.42	-0.99122	2.738e-26	132.65	2
1022	APSLEDGSDAFMSPQDVR	18	Phospho (STY)	_APS(ph)LEDGSDAFMSPQDVR_	O75387	Large neutral amino acids transporter small subunit 3	3	667.947	-0.59797	5.4146e-09	94.632	2
1023	APSLEDGSDAFMSPQDVR	18	Phospho (STY)	_APS(ph)LEDGSDAFMSPQDVR_	O75387	Large neutral amino acids transporter small subunit 3	2	1001.42	-0.94967	1.3103e-58	166.21	1
1024	APSLEDGSDAFMSPQDVR	18	Phospho (STY)	_APS(ph)LEDGSDAFMSPQDVR_	O75387	Large neutral amino acids transporter small subunit 3	2	1001.42	-0.64181	5.8796e-08	89.663	1
1025	APSLEDGSDAFMSPQDVR	18	Phospho (STY)	_APS(ph)LEDGSDAFMSPQDVR_	O75387	Large neutral amino acids transporter small subunit 3	3	667.947	-0.50795	7.2481e-06	68.42	1
1026	APSLEDGSDAFMSPQDVR	18	Phospho (STY)	_APS(ph)LEDGSDAFMSPQDVR_	O75387	Large neutral amino acids transporter small subunit 3	3	667.947	-0.98852	1.3698e-06	79.143	1
1027	APSLEDGSDAFMSPQDVR	18	Phospho (STY)	_APS(ph)LEDGSDAFMSPQDVR_	O75387	Large neutral amino acids transporter small subunit 3	2	1001.42	-0.99394	2.627e-05	57.484	1
1028	APSLEDGSDAFMSPQDVR	18	Phospho (STY)	_APS(ph)LEDGSDAFMSPQDVR_	O75387	Large neutral amino acids transporter small subunit 3	3	667.947	-0.94237	1.1952e-05	62.589	1
1029	APSLTDLVK	9	Phospho (STY)	_APS(ph)LTDLVK_	O15014	Zinc finger protein 609	2	512.26	-1.4979	0.0031679	56.087	1
1030	APSPGAYK	8	Phospho (STY)	_APS(ph)PGAYK_	P54259	Atrophin-1	2	435.691	-0.41635	0.018647	42.336	1
1031	APSPLPK	7	Phospho (STY)	_APS(ph)PLPK_	Q9BSL1	Ubiquitin-associated domain-containing protein 1	3	263.802	0.68573	0.012205	44.349	1
1032	APSPPLSQVFQTR	13	Phospho (STY)	_APS(ph)PPLSQVFQTR_	Q9NRA8	Eukaryotic translation initiation factor 4E transporter	3	503.248	-0.10842	0.00011937	62.813	1
1033	APSPPLSQVFQTR	13	Phospho (STY)	_APS(ph)PPLSQVFQTR_	Q9NRA8	Eukaryotic translation initiation factor 4E transporter	2	754.369	-0.99989	0.00038183	55.094	1
1034	APSPPLSQVFQTR	13	Phospho (STY)	_APS(ph)PPLSQVFQTR_	Q9NRA8	Eukaryotic translation initiation factor 4E transporter	3	503.248	0.30313	0.00015335	68.413	1
1035	APSPPLSQVFQTR	13	Phospho (STY)	_APS(ph)PPLSQVFQTR_	Q9NRA8	Eukaryotic translation initiation factor 4E transporter	3	503.248		5.7517e-11	77.324	1
1036	APSQVSISASPR	12	Phospho (STY)	_APSQVSISAS(ph)PR_	Q8IVL1	Neuron navigator 2	3	427.206	-0.61002	0.00095469	44.925	1
1037	APSQVSISASPR	12	Phospho (STY)	_APSQVSISAS(ph)PR_	Q8IVL1	Neuron navigator 2	2	640.306		0.00015686	54.768	1
1038	APSSLSDAVPQR	12	Phospho (STY)	_APS(ph)SLSDAVPQR_	Q8IX01	SURP and G-patch domain-containing protein 2	3	436.538	-0.16781	0.00016337	60.196	1
1039	APSVANVGSHCDLSLK	16	Phospho (STY)	_APS(ph)VANVGSHCDLSLK_	P21333	Filamin-A	3	578.934	-1.0782	5.9781e-18	120.23	2
1040	APSVANVGSHCDLSLK	16	Phospho (STY)	_APS(ph)VANVGSHCDLSLK_	P21333	Filamin-A	4	434.452	0.024625	1.5041e-05	74.029	1
1041	APSVANVGSHCDLSLK	16	Phospho (STY)	_APS(ph)VANVGSHCDLSLK_	P21333	Filamin-A	3	578.934	-1.3419	1.972e-25	132.65	2
1042	APSVANVGSHCDLSLK	16	Phospho (STY)	_APS(ph)VANVGSHCDLSLK_	P21333	Filamin-A	4	434.452	0.10522	0.00010529	50.957	1
1043	APSVANVGSHCDLSLK	16	Phospho (STY)	_APS(ph)VANVGSHCDLSLK_	P21333	Filamin-A	2	867.898	-1.4929	2.9684e-06	86.539	1
1044	APSVANVGSHCDLSLK	16	Phospho (STY)	_APS(ph)VANVGSHCDLSLK_	P21333	Filamin-A	3	578.934	-0.97537	2.3856e-12	108.96	1
1045	APSVANVGSHCDLSLK	16	Phospho (STY)	_APS(ph)VANVGSHCDLSLK_	P21333	Filamin-A	3	578.934	-0.86046	9.2053e-09	100.76	1
1046	APSVANVGSHCDLSLK	16	Phospho (STY)	_APS(ph)VANVGSHCDLSLK_	P21333	Filamin-A	3	578.934	-0.93198	8.5816e-09	101.17	1
1047	APSVANVGSHCDLSLK	16	Phospho (STY)	_APS(ph)VANVGSHCDLSLK_	P21333	Filamin-A	4	434.452	-0.10188	0.00020804	47.016	1
1048	APSVANVGSHCDLSLK	16	Phospho (STY)	_APS(ph)VANVGSHCDLSLK_	P21333	Filamin-A	3	578.934	-0.92573	6.0424e-28	139.69	1
1049	APSVANVGSHCDLSLK	16	Phospho (STY)	_APS(ph)VANVGSHCDLSLK_	P21333	Filamin-A	3	578.934	-1.3055	5.1117e-19	128.01	1
1050	APSVANVGSHCDLSLK	16	Phospho (STY)	_APS(ph)VANVGSHCDLSLK_	P21333	Filamin-A	4	434.452	0.023237	0.00012091	50.358	1
1051	APSVANVGSHCDLSLK	16	Phospho (STY)	_APS(ph)VANVGSHCDLSLK_	P21333	Filamin-A	3	578.934	-1.3555	8.1224e-19	127.58	1
1052	APSVATVGSICDLNLK	16	Phospho (STY)	_APS(ph)VATVGSICDLNLK_	O75369	Filamin-B	3	575.614	-0.58826	1.0677e-06	88.385	1
1053	APSVATVGSICDLNLK	16	Phospho (STY)	_APS(ph)VATVGSICDLNLK_	O75369	Filamin-B	3	575.614	-0.34419	1.4043e-06	86.005	1
1054	APSVPAAEPEYPK	13	Phospho (STY)	_APS(ph)VPAAEPEYPK_	P54819	Adenylate kinase 2, mitochondrial	3	479.222	-0.0023035	0.00080839	42.947	1
1055	APVAPTPPTLIK	12	Phospho (STY)	_APVAPT(ph)PPTLIK_	O14686	Histone-lysine N-methyltransferase 2D	3	428.904	-0.177	0.00071274	61.344	1
1056	APVAPTPPTLIK	12	Phospho (STY)	_APVAPT(ph)PPTLIK_	O14686	Histone-lysine N-methyltransferase 2D	3	428.904	0.15621	0.0052845	43.68	1
1057	APVPGTPDSLSSGSSR	16	Phospho (STY)	_APVPGT(ph)PDSLSSGSSR_	Q9UJZ1	Stomatin-like protein 2, mitochondrial	2	797.859	-1.0575	0.00027282	73.918	1
1058	APVPGTPDSLSSGSSR	16	Phospho (STY)	_APVPGT(ph)PDSLSSGSSR_	Q9UJZ1	Stomatin-like protein 2, mitochondrial	3	532.242	-0.22246	0.00033794	71.376	2
1059	APVPGTPDSLSSGSSR	16	Phospho (STY)	_APVPGT(ph)PDSLSSGSSR_	Q9UJZ1	Stomatin-like protein 2, mitochondrial	2	797.859	-1.1587	0.0039972	46.461	1
1060	APVPGTPDSLSSGSSR	16	Phospho (STY)	_APVPGT(ph)PDSLSSGSSR_	Q9UJZ1	Stomatin-like protein 2, mitochondrial	2	797.859	-0.93652	0.00019853	77.08	1
1061	APVPGTPDSLSSGSSR	16	Phospho (STY)	_APVPGT(ph)PDSLSSGSSR_	Q9UJZ1	Stomatin-like protein 2, mitochondrial	3	532.242	-0.054851	0.00025653	72.359	1
1062	APVPSTCSSTFPEELSPPSHQAK	23	Phospho (STY)	_APVPSTCSSTFPEELS(ph)PPSHQAK_	Q14980	Nuclear mitotic apparatus protein 1	4	634.287	-0.99446	5.2363e-07	45.489	1
1063	APVPSTCSSTFPEELSPPSHQAK	23	Phospho (STY)	_APVPSTCSSTFPEELS(ph)PPSHQAK_	Q14980	Nuclear mitotic apparatus protein 1	4	634.287	-0.92988	1.3091e-12	87.881	2
1064	APVPSTCSSTFPEELSPPSHQAK	23	Phospho (STY)	_APVPSTCSSTFPEELS(ph)PPSHQAK_	Q14980	Nuclear mitotic apparatus protein 1	3	845.38	-1.2855	3.5304e-13	94.594	1
1065	APVPSTCSSTFPEELSPPSHQAK	23	Phospho (STY)	_APVPSTCSSTFPEELS(ph)PPSHQAK_	Q14980	Nuclear mitotic apparatus protein 1	4	634.287	-1.0099	5.7641e-20	110.03	2
1066	APVPSTCSSTFPEELSPPSHQAK	23	Phospho (STY)	_APVPSTCSSTFPEELS(ph)PPSHQAK_	Q14980	Nuclear mitotic apparatus protein 1	3	845.38	-1.0801	4.99e-20	113.93	1
1067	APVSSTESVIQSNTPTPPPSQPLNETAEEESR	32	2 Phospho (STY)	_APVSSTESVIQS(ph)NT(ph)PTPPPSQPLNETAEEESR_	Q9HC35	Echinoderm microtubule-associated protein-like 4	4	885.642	-1.1439	1.711e-20	70.109	1
1068	APVSSTESVIQSNTPTPPPSQPLNETAEEESR	32	Phospho (STY)	_APVSSTESVIQS(ph)NTPTPPPSQPLNETAEEESR_	Q9HC35	Echinoderm microtubule-associated protein-like 4	4	865.65	-0.93449	3.6678e-15	54.934	1
1069	APYSPTTSK	9	Phospho (STY)	_APYS(ph)PTTSK_	Q96JH7	Deubiquitinating protein VCIP135	2	516.226	-3.5872	0.00089234	74.611	1
1070	APYSPTTSK	9	Phospho (STY)	_APYS(ph)PTTSK_	Q96JH7	Deubiquitinating protein VCIP135	2	516.226	-2.2618	0.001652	67.385	1
1071	APYSPTTSK	9	Phospho (STY)	_APYSPT(ph)TSK_	Q96JH7	Deubiquitinating protein VCIP135	2	516.226	-2.0277	0.0031754	77.062	1
1072	APYSPTTSK	9	Phospho (STY)	_APYS(ph)PTTSK_	Q96JH7	Deubiquitinating protein VCIP135	2	516.226	-2.5135	0.0018182	65.842	1
1073	AQAELVGTADEATR	14	Unmodified	_AQAELVGTADEATR_	P30049	ATP synthase subunit delta, mitochondrial	3	477.907	-0.15691	0.00010956	83.823	1
1074	AQAELVGTADEATR	14	Unmodified	_AQAELVGTADEATR_	P30049	ATP synthase subunit delta, mitochondrial	2	716.357	-1.4215	0.022041	37.177	1
1075	AQAVSEEEEEEEGK	14	Phospho (STY)	_AQAVS(ph)EEEEEEEGK_	Q9GZR7	ATP-dependent RNA helicase DDX24	3	548.549	-1.3379	8.8306e-05	79.837	1
1076	AQAVSEEEEEEEGK	14	Phospho (STY)	_AQAVS(ph)EEEEEEEGK_	Q9GZR7	ATP-dependent RNA helicase DDX24	2	822.32	-1.4654	0.00038607	55.688	1
1077	AQELGATECLNPQDLK	16	Unmodified	_AQELGATECLNPQDLK_	P28332	Alcohol dehydrogenase 6	3	596.293	-0.7946	3.4504e-08	96.773	1
1078	AQEQQQQMAELHSK	14	Unmodified	_AQEQQQQMAELHSK_	Q9P2E9	Ribosome-binding protein 1	3	552.598	-1.2302	0.00021033	79.346	1
1079	AQETSGEEISK	11	Phospho (STY)	_AQETS(ph)GEEISK_	P08833	Insulin-like growth factor-binding protein 1	2	629.764	-1.5482	0.00037268	67.136	1
1080	AQETSGEEISK	11	Phospho (STY)	_AQETS(ph)GEEISK_	P08833	Insulin-like growth factor-binding protein 1	3	420.178	-0.33944	3.1974e-05	81.185	1
1081	AQETSGEEISK	11	Phospho (STY)	_AQETS(ph)GEEISK_	P08833	Insulin-like growth factor-binding protein 1	2	629.764	-1.8839	9.0954e-07	94.09	1
1082	AQETSGEEISK	11	Phospho (STY)	_AQETS(ph)GEEISK_	P08833	Insulin-like growth factor-binding protein 1	3	420.178	0.0086272	1.485e-06	89.451	1
1083	AQETSGEEISK	11	Phospho (STY)	_AQET(ph)SGEEISK_	P08833	Insulin-like growth factor-binding protein 1	3	420.178	0.08246	0.0016619	58.885	1
1084	AQETSGEEISK	11	Phospho (STY)	_AQETS(ph)GEEISK_	P08833	Insulin-like growth factor-binding protein 1	2	629.764	-1.7394	0.00032637	68.972	1
1085	AQETSGEEISK	11	Phospho (STY)	_AQET(ph)SGEEISK_	P08833	Insulin-like growth factor-binding protein 1	3	420.178	-0.67131	0.0014117	60.55	1
1086	AQETSGEEISK	11	Phospho (STY)	_AQETS(ph)GEEISK_	P08833	Insulin-like growth factor-binding protein 1	2	629.764	-2.0158	0.00063937	60.55	1
1087	AQETSGEEISK	11	Phospho (STY)	_AQET(ph)SGEEISK_	P08833	Insulin-like growth factor-binding protein 1	2	629.764	-1.8996	0.00012643	83.633	1
1088	AQETSGEEISK	11	Phospho (STY)	_AQETS(ph)GEEISK_	P08833	Insulin-like growth factor-binding protein 1	2	629.764	-1.7138	0.0026941	47.774	1
1089	AQFSVAGVHTVPGSPQAR	18	Phospho (STY)	_AQFSVAGVHTVPGS(ph)PQAR_	Q9HBL0	Tensin-1	3	630.307	-0.24957	1.1586e-05	52.898	1
1090	AQFSVAGVHTVPGSPQAR	18	Phospho (STY)	_AQFSVAGVHTVPGS(ph)PQAR_	Q9HBL0	Tensin-1	3	630.307	-1.0292	1.1601e-05	53.304	1
1091	AQGEPVAGHESPK	13	Phospho (STY)	_AQGEPVAGHES(ph)PK_	O94979	Protein transport protein Sec31A	3	462.873	-0.19294	7.6701e-05	81.51	1
1092	AQGEPVAGHESPK	13	Phospho (STY)	_AQGEPVAGHES(ph)PK_	O94979	Protein transport protein Sec31A	2	693.806	-1.9111	1.1079e-11	107.62	1
1093	AQGEPVAGHESPK	13	Phospho (STY)	_AQGEPVAGHES(ph)PK_	O94979	Protein transport protein Sec31A	3	462.873	-1.2208	2.1781e-05	87.388	2
1094	AQGEPVAGHESPK	13	Phospho (STY)	_AQGEPVAGHES(ph)PK_	O94979	Protein transport protein Sec31A	2	693.806	-1.992	5.0558e-06	94.973	2
1095	AQGEPVAGHESPK	13	Phospho (STY)	_AQGEPVAGHES(ph)PK_	O94979	Protein transport protein Sec31A	4	347.407	-0.29907	1.1002e-05	88.385	1
1096	AQGEPVAGHESPK	13	Phospho (STY)	_AQGEPVAGHES(ph)PK_	O94979	Protein transport protein Sec31A	2	693.806	-1.7823	6.9462e-05	84.653	1
1097	AQGEPVAGHESPK	13	Phospho (STY)	_AQGEPVAGHES(ph)PK_	O94979	Protein transport protein Sec31A	3	462.873	-1.0316	0.00015468	57.525	1
1098	AQGEPVAGHESPK	13	Phospho (STY)	_AQGEPVAGHES(ph)PK_	O94979	Protein transport protein Sec31A	4	347.407	-0.007287	7.8977e-05	65.949	1
1099	AQGEPVAGHESPK	13	Phospho (STY)	_AQGEPVAGHES(ph)PK_	O94979	Protein transport protein Sec31A	2	693.806	-1.5047	9.0328e-06	94.281	1
1100	AQGEPVAGHESPK	13	Phospho (STY)	_AQGEPVAGHES(ph)PK_	O94979	Protein transport protein Sec31A	3	462.873	-0.34304	0.00015406	68.525	1
1101	AQGEPVAGHESPK	13	Phospho (STY)	_AQGEPVAGHES(ph)PK_	O94979	Protein transport protein Sec31A	3	462.873	-1.2559	2.6993e-05	85.362	2
1102	AQGEPVAGHESPK	13	Phospho (STY)	_AQGEPVAGHES(ph)PK_	O94979	Protein transport protein Sec31A	2	693.806	-2.3616	0.00023998	79.393	1
1103	AQGEPVAGHESPK	13	Phospho (STY)	_AQGEPVAGHES(ph)PK_	O94979	Protein transport protein Sec31A	3	462.873	-1.257	1.5679e-08	104.88	1
1104	AQGEPVAGHESPK	13	Phospho (STY)	_AQGEPVAGHES(ph)PK_	O94979	Protein transport protein Sec31A	2	693.806	-2.4416	5.3831e-05	86.488	1
1105	AQGEPVAGHESPK	13	Phospho (STY)	_AQGEPVAGHES(ph)PK_	O94979	Protein transport protein Sec31A	4	347.407	-0.67967	7.0876e-05	63.691	1
1106	AQGEPVAGHESPKIPYEK	18	Phospho (STY)	_AQGEPVAGHES(ph)PKIPYEK_	O94979	Protein transport protein Sec31A	3	672.986	-1.987	1.9015e-06	76.889	1
1107	AQGEPVAGHESPKIPYEK	18	Phospho (STY)	_AQGEPVAGHES(ph)PKIPYEK_	O94979	Protein transport protein Sec31A	3	672.986	-1.8219	8.9563e-06	66.467	1
1108	AQGEPVAGHESPKIPYEK	18	Phospho (STY)	_AQGEPVAGHES(ph)PKIPYEK_	O94979	Protein transport protein Sec31A	3	672.986	-1.5333	6.1799e-06	69.704	1
1109	AQHEDQVEQYK	11	Unmodified	_AQHEDQVEQYK_	P02545	Prelamin-A/C	3	458.881	-2.1571	1.2094e-08	96.604	1
1110	AQHEDQVEQYK	11	Unmodified	_AQHEDQVEQYK_	P02545	Prelamin-A/C	3	458.881	-0.86726	0.00033726	68.676	1
1111	AQHEDQVEQYKK	12	Unmodified	_AQHEDQVEQYKK_	P02545	Prelamin-A/C	4	376.436	-0.48245	0.00062396	45.28	1
1112	AQIFANTVDNAR	12	Unmodified	_AQIFANTVDNAR_	P05783	Keratin, type I cytoskeletal 18	3	440.562	0.27124	9.4368e-13	111.52	1
1113	AQIFANTVDNAR	12	Unmodified	_AQIFANTVDNAR_	P05783	Keratin, type I cytoskeletal 18	2	660.339	-1.1571	0.00013447	86.803	1
1114	AQIWDTAGQER	11	Unmodified	_AQIWDTAGQER_	P62491	Ras-related protein Rab-11A	2	637.81	-0.78613	2.067e-05	86.803	1
1115	AQLEPVASPAK	11	Phospho (STY)	_AQLEPVAS(ph)PAK_	Q15149	Plectin	3	397.532	0.4903	6.7563e-05	76.759	1
1116	AQLEPVASPAK	11	Phospho (STY)	_AQLEPVAS(ph)PAK_	Q15149	Plectin	3	397.532	0.63842	0.00013539	69.92	1
1117	AQLEPVASPAK	11	Phospho (STY)	_AQLEPVAS(ph)PAK_	Q15149	Plectin	3	397.532	-0.10371	0.00045842	54.898	1
1118	AQLGEDIR	8	Unmodified	_AQLGEDIR_	Q92734	Protein TFG	2	451.241	-0.24303	0.0118	71.451	1
1119	AQLGGPEAAKSDETAAK	17	Phospho (STY)	_AQLGGPEAAKS(ph)DETAAK_	P04792	Heat shock protein beta-1	4	431.703	-0.27628	3.5897e-09	100.53	1
1120	AQLGINEDHSEGDEK	15	Phospho (STY)	_AQLGINEDHS(ph)EGDEK_	Q69YQ0	Cytospin-A	3	574.572	-1.043	8.1674e-13	116.6	1
1121	AQLGINEDHSEGDEK	15	Phospho (STY)	_AQLGINEDHS(ph)EGDEK_	Q69YQ0	Cytospin-A	3	574.572	-2.7966	0.00018048	58.024	1
1122	AQLGINEDHSEGDEK	15	Phospho (STY)	_AQLGINEDHS(ph)EGDEK_	Q69YQ0	Cytospin-A	3	574.572	-1.3929	5.6676e-12	109.72	1
1123	AQLGINEDHSEGDEK	15	Phospho (STY)	_AQLGINEDHS(ph)EGDEK_	Q69YQ0	Cytospin-A	3	574.572	-2.2904	1.0035e-34	139.9	1
1124	AQLGINEDHSEGDEK	15	Phospho (STY)	_AQLGINEDHS(ph)EGDEK_	Q69YQ0	Cytospin-A	3	574.572	-1.6019	6.9902e-05	76.301	1
1125	AQLSPGIYDDTSAR	14	Phospho (STY)	_AQLS(ph)PGIYDDTSAR_	O75376	Nuclear receptor corepressor 1	3	525.235	0.11879	0.0007978	42.679	1
1126	AQLSPGIYDDTSAR	14	Phospho (STY)	_AQLS(ph)PGIYDDTSAR_	O75376	Nuclear receptor corepressor 1	2	787.348	-0.86434	0.00033868	72.359	1
1127	AQMVQEDLEK	10	Oxidation (M)	_AQM(ox)VQEDLEK_	P26038	Moesin	3	402.861	0.26345	0.00032728	73.499	1
1128	AQMVQEDLEK	10	Unmodified	_AQMVQEDLEK_	P26038	Moesin	3	397.529	0.25353	1.4081e-05	91.549	1
1129	AQMVQEDLEK	10	Unmodified	_AQMVQEDLEK_	P26038	Moesin	2	595.79	-1.1548	0.0033312	70.942	1
1130	AQPAQPADEPAEK	13	Unmodified	_AQPAQPADEPAEK_	P25786	Proteasome subunit alpha type-1	3	451.221	-1.5912	0.00041466	74.133	1
1131	AQQELEEQTR	10	Unmodified	_AQQELEEQTR_	P26038	Moesin	2	616.299	-2.1337	0.00026015	84.352	1
1132	AQQELVPPQQQASPPQLPK	19	Phospho (STY)	_AQQELVPPQQQAS(ph)PPQLPK_	O15027	Protein transport protein Sec16A	4	541.775	-0.59528	1.4295e-05	41.446	1
1133	AQQEQELAADAFK	13	Unmodified	_AQQEQELAADAFK_	P14314	Glucosidase 2 subunit beta	2	724.854	-1.3499	2.6914e-11	112.17	1
1134	AQQNNVEHK	9	Unmodified	_AQQNNVEHK_	P62081	40S ribosomal protein S7	3	356.512	-0.25484	0.0027005	59.35	1
1135	AQRLSQETEALGR	13	Phospho (STY)	_AQRLS(ph)QETEALGR_	Q02818	Nucleobindin-1	2	769.87	-1.5635	0.0004317	74.141	1
1136	AQRLSQETEALGR	13	Phospho (STY)	_AQRLS(ph)QETEALGR_	Q02818	Nucleobindin-1	3	513.582	-0.35749	0.00013403	65.231	1
1137	AQRLSQETEALGR	13	Phospho (STY)	_AQRLS(ph)QETEALGR_	Q02818	Nucleobindin-1	2	769.87	-0.98101	0.00039646	55.437	1
1138	AQRLSQETEALGR	13	Phospho (STY)	_AQRLS(ph)QETEALGR_	Q02818	Nucleobindin-1	3	513.582	0.42402	0.00056406	46.543	1
1139	AQRLSQETEALGR	13	Phospho (STY)	_AQRLS(ph)QETEALGR_	Q02818	Nucleobindin-1	2	769.87	-1.428	0.00036367	57.525	1
1140	AQRLSQETEALGR	13	Phospho (STY)	_AQRLS(ph)QETEALGR_	Q02818	Nucleobindin-1	3	513.582	-0.2657	0.00013097	69.485	2
1141	AQRLSQETEALGR	13	Phospho (STY)	_AQRLS(ph)QETEALGR_	Q02818	Nucleobindin-1	3	513.582	-0.72115	1.0846e-05	91.657	1
1142	AQRLSQETEALGR	13	Phospho (STY)	_AQRLS(ph)QETEALGR_	Q02818	Nucleobindin-1	2	769.87	-1.3086	1.162e-07	100.77	1
1143	AQRLSQETEALGR	13	Phospho (STY)	_AQRLS(ph)QETEALGR_	Q02818	Nucleobindin-1	3	513.582	-0.48757	0.00011991	62.813	1
1144	AQRLSQETEALGR	13	Phospho (STY)	_AQRLS(ph)QETEALGR_	Q02818	Nucleobindin-1	3	513.582	0.12927	1.9194e-05	88.427	1
1145	AQRLSQETEALGR	13	Phospho (STY)	_AQRLS(ph)QETEALGR_	Q02818	Nucleobindin-1	2	769.87	-1.1348	0.00026765	78.95	1
1146	AQSFAER	7	Phospho (STY)	_AQS(ph)FAER_	O60256	Phosphoribosyl pyrophosphate synthase-associated protein 2	2	444.684	-0.51789	0.021282	48.028	1
1147	AQSPGAVEEILDR	13	Phospho (STY)	_AQS(ph)PGAVEEILDR_	Q9NYM9	BET1-like protein	3	488.896	0.24107	5.101e-08	100.58	1
1148	AQSPGTPR	8	Phospho (STY)	_AQS(ph)PGTPR_	Q14678	KN motif and ankyrin repeat domain-containing protein 1	2	447.197		0.0040748	53.567	1
1149	AQSPGTPR	8	Phospho (STY)	_AQS(ph)PGTPR_	Q14678	KN motif and ankyrin repeat domain-containing protein 1	2	447.197	1.0477	0.0060279	57.785	1
1150	AQSPTPSLPASWK	13	Phospho (STY)	_AQSPT(ph)PSLPASWK_	Q9UMS6	Synaptopodin-2	2	725.342	-1.2279	0.003119	50.305	1
1151	AQSPTPSLPASWK	13	Phospho (STY)	_AQSPT(ph)PSLPASWK_	Q9UMS6	Synaptopodin-2	2	725.342	-1.5586	0.003119	50.305	1
1152	AQSTDSLGTSGSLQSK	16	Phospho (STY)	_AQS(ph)TDSLGTSGSLQSK_	Q15276	Rab GTPase-binding effector protein 1	3	549.58	-1.1519	0.00020036	61.276	1
1153	AQSYAER	7	Phospho (STY)	_AQS(ph)YAER_	Q14558	Phosphoribosyl pyrophosphate synthase-associated protein 1	2	452.682	-0.17832	0.019731	48.981	1
1154	AQSYDIQAWK	10	Phospho (STY)	_AQS(ph)YDIQAWK_	Q8WWQ0	PH-interacting protein	3	430.524	-0.57621	0.001135	52.576	1
1155	AQSYDIQAWK	10	Phospho (STY)	_AQS(ph)YDIQAWK_	Q8WWQ0	PH-interacting protein	3	430.524	-0.25032	0.001135	52.576	1
1156	AQTAHIVLEDGTK	13	Unmodified	_AQTAHIVLEDGTK_	P31327	Carbamoyl-phosphate synthase [ammonia], mitochondrial	3	461.581	-0.30427	0.00030351	60.55	1
1157	AQTAHIVLEDGTK	13	Unmodified	_AQTAHIVLEDGTK_	P31327	Carbamoyl-phosphate synthase [ammonia], mitochondrial	3	461.581	-0.12141	0.00030094	65.219	1
1158	AQTGPLRSSLEESPFEA	17	Phospho (STY)	_AQTGPLRS(ph)SLEESPFEA_	Q86V88	Magnesium-dependent phosphatase 1	3	633.623	-1.2938	0.00016786	48.053	1
1159	AQTLPTSVVTITSESSPGK	19	Phospho (STY)	_AQTLPTSVVTITSESS(ph)PGK_	Q01082	Spectrin beta chain, non-erythrocytic 1	3	661.661	-1.4679	5.6005e-15	111.11	1
1160	AQTLPTSVVTITSESSPGKR	20	Phospho (STY)	_AQTLPTSVVTITSESS(ph)PGKR_	Q01082	Spectrin beta chain, non-erythrocytic 1	4	535.523	-0.50992	1.8256e-36	141.69	1
1161	AQTLPTSVVTITSESSPGKR	20	Phospho (STY)	_AQTLPTSVVTITSES(ph)SPGKR_	Q01082	Spectrin beta chain, non-erythrocytic 1	4	535.523	-0.33145	9.7705e-29	139.04	1
1162	AQTLPTSVVTITSESSPGKR	20	Phospho (STY)	_AQTLPTSVVTITSES(ph)SPGKR_	Q01082	Spectrin beta chain, non-erythrocytic 1	4	535.523	0.055584	2.9337e-29	139.51	1
1163	AQTLPTSVVTITSESSPGKR	20	Phospho (STY)	_AQTLPTSVVTITSES(ph)SPGKR_	Q01082	Spectrin beta chain, non-erythrocytic 1	4	535.523	-0.23185	1.9355e-15	107.56	1
1164	AQTLPTSVVTITSESSPGKR	20	Phospho (STY)	_AQTLPTSVVTITSES(ph)SPGKR_	Q01082	Spectrin beta chain, non-erythrocytic 1	4	535.523	-0.48252	6.4003e-07	67.877	1
1165	AQTPPGPSLSGSK	13	Phospho (STY)	_AQT(ph)PPGPSLSGSK_	Q9UQ35	Serine/arginine repetitive matrix protein 2	3	436.206	-0.34699	0.00013315	85.362	2
1166	AQTPPGPSLSGSK	13	Phospho (STY)	_AQT(ph)PPGPSLSGSK_	Q9UQ35	Serine/arginine repetitive matrix protein 2	2	653.806	-1.5202	0.0015911	57.525	1
1167	AQTPPGPSLSGSK	13	Phospho (STY)	_AQT(ph)PPGPSLSGSK_	Q9UQ35	Serine/arginine repetitive matrix protein 2	3	436.206	0.27679	0.00060076	63.374	1
1168	AQTPPGPSLSGSK	13	Phospho (STY)	_AQT(ph)PPGPSLSGSK_	Q9UQ35	Serine/arginine repetitive matrix protein 2	3	436.206	0.089808	0.00045003	80.508	1
1169	AQTPPGPSLSGSK	13	Phospho (STY)	_AQT(ph)PPGPSLSGSK_	Q9UQ35	Serine/arginine repetitive matrix protein 2	2	653.806	-1.4013	0.0014911	58.98	1
1170	AQTPPGPSLSGSK	13	Phospho (STY)	_AQT(ph)PPGPSLSGSK_	Q9UQ35	Serine/arginine repetitive matrix protein 2	3	436.206	0.29751	0.00080927	56.121	1
1171	AQTPPGPSLSGSK	13	Phospho (STY)	_AQT(ph)PPGPSLSGSK_	Q9UQ35	Serine/arginine repetitive matrix protein 2	3	436.206	-0.34015	0.0010926	51.495	1
1172	AQTPPGPSLSGSK	13	Phospho (STY)	_AQT(ph)PPGPSLSGSK_	Q9UQ35	Serine/arginine repetitive matrix protein 2	3	436.206	-1.0348	0.0023047	47.916	1
1173	AQTPPGPSLSGSK	13	Phospho (STY)	_AQT(ph)PPGPSLSGSK_	Q9UQ35	Serine/arginine repetitive matrix protein 2	3	436.206	-0.0011512	0.00067137	65.949	3
1174	AQTPPGPSLSGSK	13	Phospho (STY)	_AQT(ph)PPGPSLSGSK_	Q9UQ35	Serine/arginine repetitive matrix protein 2	2	653.806	-1.5171	0.0014911	58.98	1
1175	AQTSESGPSQR	11	Phospho (STY)	_AQTS(ph)ESGPSQR_	Q6ZUK4	Transmembrane protein 26	2	614.254	-1.2672	0.0011855	52.527	1
1176	AQTSESGPSQR	11	Phospho (STY)	_AQTS(ph)ESGPSQR_	Q6ZUK4	Transmembrane protein 26	2	614.254	-1.7119	0.00026228	71.513	1
1177	AQTSESGPSQR	11	Phospho (STY)	_AQT(ph)SESGPSQR_	Q6ZUK4	Transmembrane protein 26	2	614.254	0.32051	0.0012076	71.513	1
1178	AQVPGPLTPEMEAR	14	Phospho (STY)	_AQVPGPLT(ph)PEMEAR_	Q9H8Y5	Ankyrin repeat and zinc finger domain-containing protein 1	3	525.913	0.48873	0.00085086	54.764	1
1181	ARDWAWEK	8	Unmodified	_ARDWAWEK_	Q9H598	Vesicular inhibitory amino acid transporter	2	531.262	-0.85266	0.029188	52.482	1
1182	AREEEEQR	8	Unmodified	_AREEEEQR_	Q0ZGT2	Nexilin	3	349.5		0.0046285	46.129	1
1183	AREEEER	7	Unmodified	_AREEEER_	Q9NWB6	Arginine and glutamate-rich protein 1	3	306.814	-0.3682	0.011237	50.703	1
1184	ARLSYSDK	8	Phospho (STY)	_ARLS(ph)YSDK_	Q05655	Protein kinase C delta type	2	510.232	-0.85722	0.011303	49.632	1
1185	ARLSYSDK	8	Phospho (STY)	_ARLS(ph)YSDK_	Q05655	Protein kinase C delta type	3	340.49	0.5162	0.0049908	49.3	1
1186	ARLSYSDK	8	Phospho (STY)	_ARLS(ph)YSDK_	Q05655	Protein kinase C delta type	2	510.232	-0.72578	0.0073319	55.314	2
1187	ARLSYSDK	8	Phospho (STY)	_ARLS(ph)YSDK_	Q05655	Protein kinase C delta type	2	510.232	-2.2489	0.0033231	68.536	1
1188	ARLSYSDK	8	Phospho (STY)	_ARLS(ph)YSDK_	Q05655	Protein kinase C delta type	2	510.232	-1.7643	9.5945e-05	87.184	1
1189	ARPEDVISEGR	11	Unmodified	_ARPEDVISEGR_	P25325	3-mercaptopyruvate sulfurtransferase	3	410.214	-0.297	0.018761	30.205	1
1190	ARPEDVISEGR	11	Unmodified	_ARPEDVISEGR_	P25325	3-mercaptopyruvate sulfurtransferase	2	614.818	-1.3249	0.0038534	54.343	1
1191	ARSDPTHQHR	10	Phospho (STY)	_ARS(ph)DPTHQHR_	Q13627	Dual specificity tyrosine-phosphorylation-regulated kinase 1A	4	321.895	-0.18948	0.00062508	58.32	1
1192	ARSDPTHQHR	10	Phospho (STY)	_ARS(ph)DPTHQHR_	Q13627	Dual specificity tyrosine-phosphorylation-regulated kinase 1A	3	428.858	-0.18362	0.0010456	54.343	1
1193	ARSEEMGR	8	Phospho (STY)	_ARS(ph)EEMGR_	P40818	Ubiquitin carboxyl-terminal hydrolase 8	3	339.139	-0.4398	0.0068112	45.565	1
1194	ARSEEMGR	8	Phospho (STY)	_ARS(ph)EEMGR_	P40818	Ubiquitin carboxyl-terminal hydrolase 8	3	339.139	1.5202	0.0073669	44.425	1
1195	ASAELIEEEVAK	12	Unmodified	_ASAELIEEEVAK_	P12081	Histidine--tRNA ligase, cytoplasmic	3	430.226	0.23521	0.00038596	59.731	1
1196	ASAGRLTPESQSK	13	Phospho (STY)	_ASAGRLT(ph)PESQSK_	O43426	Synaptojanin-1	3	471.224	-1.0154	0.00022599	61.444	1
1197	ASAPHGPLDMAPFAR	15	Phospho (STY)	_AS(ph)APHGPLDMAPFAR_	Q8N4B1	Sesquipedalian-1	3	539.913	-0.089587	0.00046654	46.494	1
1198	ASAPISQWSSSR	12	Phospho (STY)	_ASAPISQWSS(ph)SR_	Q8N699	Myc target protein 1	3	452.87	0.24769	5.1647e-05	82.483	1
1199	ASAPISQWSSSR	12	Phospho (STY)	_ASAPISQWSS(ph)SR_	Q8N699	Myc target protein 1	3	452.87	0.50456	0.0012527	41.743	1
1200	ASAPISQWSSSRR	13	Phospho (STY)	_ASAPISQWSS(ph)SRR_	Q8N699	Myc target protein 1	3	504.903	-0.54762	0.00060058	70.638	1
1201	ASAPISQWSSSRR	13	Phospho (STY)	_ASAPISQWS(ph)SSRR_	Q8N699	Myc target protein 1	3	504.903	-0.7684	0.00047467	65.038	1
1202	ASAPLPGLSAPGR	13	Phospho (STY)	_AS(ph)APLPGLSAPGR_	O14558	Heat shock protein beta-6	3	425.215	0.060483	0.00032144	50.04	1
1203	ASAPSPNAQVACDHCLK	17	Phospho (STY)	_ASAPS(ph)PNAQVACDHCLK_	Q14258	E3 ubiquitin/ISG15 ligase TRIM25	3	635.938	-1.1403	5.2072e-14	117.38	1
1204	ASAPSPNAQVACDHCLK	17	Phospho (STY)	_ASAPS(ph)PNAQVACDHCLK_	Q14258	E3 ubiquitin/ISG15 ligase TRIM25	4	477.205	-0.4611	7.568e-26	130.56	1
1205	ASAPSPNAQVACDHCLK	17	Phospho (STY)	_ASAPS(ph)PNAQVACDHCLK_	Q14258	E3 ubiquitin/ISG15 ligase TRIM25	3	635.938	-1.2619	6.2749e-09	98.543	1
1206	ASAPSPNAQVACDHCLK	17	Phospho (STY)	_ASAPS(ph)PNAQVACDHCLK_	Q14258	E3 ubiquitin/ISG15 ligase TRIM25	4	477.205	-0.32864	1.7657e-08	95.5	1
1207	ASAPSPNAQVACDHCLK	17	Phospho (STY)	_ASAPS(ph)PNAQVACDHCLK_	Q14258	E3 ubiquitin/ISG15 ligase TRIM25	4	477.205	-0.84544	1.1001e-05	73.294	1
1208	ASAPSPNAQVACDHCLK	17	Phospho (STY)	_ASAPS(ph)PNAQVACDHCLK_	Q14258	E3 ubiquitin/ISG15 ligase TRIM25	3	635.938	-1.9283	7.8164e-35	140.73	1
1209	ASAPSPNAQVACDHCLK	17	Phospho (STY)	_ASAPS(ph)PNAQVACDHCLK_	Q14258	E3 ubiquitin/ISG15 ligase TRIM25	3	635.938	-1.9991	5.2072e-14	117.38	2
1210	ASAPSPNAQVACDHCLK	17	Phospho (STY)	_ASAPS(ph)PNAQVACDHCLK_	Q14258	E3 ubiquitin/ISG15 ligase TRIM25	4	477.205	-0.87713	4.147e-09	97.271	1
1211	ASAPSPNAQVACDHCLK	17	Phospho (STY)	_ASAPS(ph)PNAQVACDHCLK_	Q14258	E3 ubiquitin/ISG15 ligase TRIM25	3	635.938	-2.709	2.2154e-08	95.622	1
1212	ASAPSPNAQVACDHCLK	17	Phospho (STY)	_ASAPS(ph)PNAQVACDHCLK_	Q14258	E3 ubiquitin/ISG15 ligase TRIM25	4	477.205	-1.5205	4.0827e-05	67.227	1
1213	ASASGSGAQVGGPISSGSSASSVTVTR	27	Phospho (STY)	_ASASGSGAQVGGPISSGS(ph)SASSVTVTR_	P02545	Prelamin-A/C	3	815.713	-1.2487	8.6041e-18	71.098	1
1214	ASAVSELSPR	10	Phospho (STY)	_ASAVSELS(ph)PR_	Q9Y2W1	Thyroid hormone receptor-associated protein 3	2	548.755	-0.79362	0.0077994	42.031	1
1215	ASAVSELSPR	10	Phospho (STY)	_ASAVSELS(ph)PR_	Q9Y2W1	Thyroid hormone receptor-associated protein 3	2	548.755	-1.9974	0.004821	47.712	2
1216	ASAVSELSPR	10	Phospho (STY)	_ASAVSELS(ph)PR_	Q9Y2W1	Thyroid hormone receptor-associated protein 3	3	366.173	-1.0091	0.002158	47.712	1
1217	ASAVSELSPR	10	Phospho (STY)	_ASAVSELS(ph)PR_	Q9Y2W1	Thyroid hormone receptor-associated protein 3	2	548.755	-1.9381	0.0014758	61.48	1
1218	ASAVSELSPR	10	Phospho (STY)	_ASAVSELS(ph)PR_	Q9Y2W1	Thyroid hormone receptor-associated protein 3	2	548.755	-0.46859	0.0024318	53.448	2
1219	ASAVSELSPR	10	Phospho (STY)	_ASAVSELS(ph)PR_	Q9Y2W1	Thyroid hormone receptor-associated protein 3	3	366.173	0.71504	0.0003715	69.864	1
1220	ASAVSELSPR	10	Phospho (STY)	_ASAVSELS(ph)PR_	Q9Y2W1	Thyroid hormone receptor-associated protein 3	2	548.755	-2.4458	0.0052575	46.88	2
1221	ASAVSELSPR	10	Phospho (STY)	_ASAVSELS(ph)PR_	Q9Y2W1	Thyroid hormone receptor-associated protein 3	3	366.173	-1.5738	2.2747e-08	98.407	1
1222	ASAVSELSPR	10	Phospho (STY)	_ASAVSELS(ph)PR_	Q9Y2W1	Thyroid hormone receptor-associated protein 3	2	548.755	-1.9455	0.0043724	48.568	1
1223	ASAVSELSPR	10	Phospho (STY)	_ASAVSELS(ph)PR_	Q9Y2W1	Thyroid hormone receptor-associated protein 3	2	548.755	-1.4305	0.0019882	57.175	1
1224	ASAVSELSPR	10	Phospho (STY)	_ASAVSELS(ph)PR_	Q9Y2W1	Thyroid hormone receptor-associated protein 3	2	548.755	-0.57189	0.0021036	56.205	1
1225	ASDADRPCR	9	Unmodified	_ASDADRPCR_	Q86U44	N6-adenosine-methyltransferase catalytic subunit	3	349.826	0.091262	0.0011595	66.504	1
[truncated: 15,551 more rows]

## Sheet: Protein Ratio
-3.5	1	-4	1	-4	1	-7.1	1	-3.2	1
[truncated: 82 more rows]

## Sheet: Repeatablilty
	Pearson's correlation of quantitation
[truncated: 9 more rows]
