# Supplementary material for: Global profiling of O-GlcNAcylated and/or phosphorylated proteins in hepatoblastoma
Source: Signal Transduct Target Ther. 2019 Oct 11;4:40. doi: 10.1038/s41392-019-0067-4 (PMC6799812; doi:10.1038/s41392-019-0067-4)
Supplement: Supplementary file 5 — Supplementary Data S5 [file 41392_2019_67_MOESM5_ESM.xls]

## Sheet: Motif-x
Supplementary Data S5: Details of the motifs in phosphorylated peptides.
Motif Logo	Motif	Motif Score	Foreground		Background		Fold Increase
			Matches	Size	Matches	Size
	...R..SP.P...	40.15	64	3842	517	878272	28.3
	......SP...R.	32	180	3778	3845	877755	10.88
	...R..SP.....	32	145	3598	3109	873910	11.33
	......SP.R...	32	130	3453	2936	870801	11.17
	......SP....R	28.25	103	3323	2908	867865	9.25
	......SP.K...	28.38	87	3220	2413	864957	9.69
	R.....SP.....	25.66	76	3133	2409	862544	8.69
	...RR.S......	32	172	3057	3865	860135	12.52
	......SP...K.	25.2	67	2885	2191	856270	9.08
	...RS.S......	32	134	2818	5643	854079	7.2
	......SPR....	24.56	61	2684	2118	848436	9.1
	....R.SP.....	24.3	57	2623	2088	846318	8.81
	......SD.E.E.	39.14	45	2566	581	844230	25.48
	......SDEE...	41.83	30	2521	461	843649	21.78
	....P.SP.....	23.58	92	2491	4716	843188	6.6
	.R..S.S......	32	77	2399	5115	838472	5.26
	.....RS.S....	32	82	2322	5304	833357	5.55
	......SD.E...	32	69	2240	3142	828053	8.12
	...R..S.E....	28.54	56	2171	2822	824911	7.54
	......SP....K	22.85	37	2115	1558	822089	9.23
	......S.EE...	25.91	76	2078	6162	820531	4.87
	......SSP....	32	143	2002	7444	814369	7.81
	...R..S.D....	22.69	37	1859	1742	806925	9.22
	......SP.....	16	273	1822	32245	805183	3.74
	...R..S.S....	22.27	55	1549	3642	772938	7.54
	......S.ED...	26.74	48	1494	3672	769296	6.73
	...R..S......	16	190	1446	28541	765624	3.52
	....R.S......	16	187	1256	37411	737083	2.93
	...KS.S......	29.69	42	1069	3510	699672	7.83
	......S.DE...	27.26	37	1027	2580	696162	9.72
	......S.E....	15.05	119	990	37502	693582	2.22
	......S.DD...	23.75	26	871	2100	656080	9.33
	......S.S....	13.8	169	845	71847	653980	1.82
	K...S.S......	19.55	22	676	2812	582133	6.74
	.....GS......	10.28	94	654	40729	579321	2.04
	..R...S......	9.79	67	560	27493	538592	2.34
	R.....S......	9.75	61	493	25813	511099	2.45
	..K...S......	7.13	54	432	27667	485286	2.19
	......TPP....	32	67	571	3210	561126	20.51
	...R..TP.....	25.63	30	504	1879	557916	17.67
	......TSP....	32	42	474	3669	556037	13.43
	......TP.....	16	116	432	33003	552368	4.49
	....SPT......	31.18	32	316	3178	519365	16.55
	......TS.....	14.75	70	284	45264	516187	2.81
	......T.S....	7.61	45	214	40911	470923	2.42
	.....ST......	6.37	34	169	34072	430012	2.54

## Sheet: Motif annot
ID	Protein accession	Position	Motif Logo
Q8TAQ2-302	Q8TAQ2	302	...R..SP.P...
Q8TAQ2-304	Q8TAQ2	304	...R..SP.P...
Q8IYB3-616	Q8IYB3	616	...R..SP.P...
Q8IYB3-626	Q8IYB3	626	...R..SP.P...
Q99590-816	Q99590	816	...R..SP.P...
Q92922-328	Q92922	328	...R..SP.P...
P20020-1216	P20020	1216	...R..SP.P...
Q8IYB3-583	Q8IYB3	583	...R..SP.P...
Q7Z5L9-360	Q7Z5L9	360	...R..SP.P...
P57081-391	P57081	391	...R..SP.P...
Q13595-260	Q13595	260	...R..SP.P...
Q01082-2102	Q01082	2102	...R..SP.P...
Q9H1B7-547	Q9H1B7	547	...R..SP.P...
Q8IYB3-605	Q8IYB3	605	...R..SP.P...
Q9HCE5-399	Q9HCE5	399	...R..SP.P...
Q01130-191	Q01130	191	...R..SP.P...
Q8IYB3-562	Q8IYB3	562	...R..SP.P...
P84103-108	P84103	108	...R..SP.P...
Q8IU81-384	Q8IU81	384	...R..SP.P...
Q9BSL1-98	Q9BSL1	98	...R..SP.P...
Q9NR19-30	Q9NR19	30	...R..SP.P...
Q15287-157	Q15287	157	...R..SP.P...
Q13247-316	Q13247	316	...R..SP.P...
Q9Y2V2-30	Q9Y2V2	30	...R..SP.P...
Q8IYB3-560	Q8IYB3	560	...R..SP.P...
Q1KMD3-228	Q1KMD3	228	...R..SP.P...
Q9UQ35-2702	Q9UQ35	2702	...R..SP.P...
Q9HCK8-1995	Q9HCK8	1995	...R..SP.P...
Q9UDY2-296	Q9UDY2	296	...R..SP.P...
Q5VUA4-40	Q5VUA4	40	...R..SP.P...
Q15637-82	Q15637	82	...R..SP.P...
O75382-7	O75382	7	...R..SP.P...
Q9UQ35-1764	Q9UQ35	1764	...R..SP.P...
Q5VUA4-1037	Q5VUA4	1037	...R..SP.P...
Q9UQ35-2581	Q9UQ35	2581	...R..SP.P...
Q8N6T7-338	Q8N6T7	338	...R..SP.P...
Q8IYB3-713	Q8IYB3	713	...R..SP.P...
Q9UDY2-986	Q9UDY2	986	...R..SP.P...
Q8N2M8-531	Q8N2M8	531	...R..SP.P...
Q6UN15-492	Q6UN15	492	...R..SP.P...
Q5T200-265	Q5T200	265	...R..SP.P...
Q14678-1342	Q14678	1342	...R..SP.P...
Q86VQ6-42	Q86VQ6	42	...R..SP.P...
Q14699-220	Q14699	220	...R..SP.P...
Q9UQ88-740	Q9UQ88	740	...R..SP.P...
Q00613-363	Q00613	363	...R..SP.P...
O96013-104	O96013	104	...R..SP.P...
Q15059-263	Q15059	263	...R..SP.P...
Q96JM3-275	Q96JM3	275	...R..SP.P...
P49585-329	P49585	329	...R..SP.P...
Q6ZRV2-914	Q6ZRV2	914	...R..SP.P...
Q86UW7-58	Q86UW7	58	...R..SP.P...
P29590-36	P29590	36	...R..SP.P...
Q13247-303	Q13247	303	...R..SP.P...
Q9C0C2-369	Q9C0C2	369	...R..SP.P...
Q96LT9-108	Q96LT9	108	...R..SP.P...
Q8N5Y2-400	Q8N5Y2	400	...R..SP.P...
Q13523-578	Q13523	578	...R..SP.P...
Q96MU7-146	Q96MU7	146	...R..SP.P...
Q9P1Y6-1202	Q9P1Y6	1202	...R..SP.P...
Q13112-410	Q13112	410	...R..SP.P...
Q86U90-37	Q86U90	37	...R..SP.P...
Q01167-398	Q01167	398	...R..SP.P...
Q9BVG9-16	Q9BVG9	16	...R..SP.P...
Q13595-100	Q13595	100	......SP...R.
Q8IYB3-628	Q8IYB3	628	......SP...R.
Q9Y5S9-168	Q9Y5S9	168	......SP...R.
Q05193-778	Q05193	778	......SP...R.
P62995-99	P62995	99	......SP...R.
Q8IYB3-607	Q8IYB3	607	......SP...R.
Q8IWX8-806	Q8IWX8	806	......SP...R.
Q9UQ35-2046	Q9UQ35	2046	......SP...R.
Q86VQ1-131	Q86VQ1	131	......SP...R.
Q9UQ35-2694	Q9UQ35	2694	......SP...R.
Q07157-168	Q07157	168	......SP...R.
Q9UQ35-1916	Q9UQ35	1916	......SP...R.
Q9UQ35-1694	Q9UQ35	1694	......SP...R.
Q9UQ35-1869	Q9UQ35	1869	......SP...R.
Q5T200-1279	Q5T200	1279	......SP...R.
Q8IYB3-740	Q8IYB3	740	......SP...R.
Q7L9B9-110	Q7L9B9	110	......SP...R.
Q9NYF8-648	Q9NYF8	648	......SP...R.
Q9UQ35-510	Q9UQ35	510	......SP...R.
Q9UQ35-2071	Q9UQ35	2071	......SP...R.
Q9BXB4-181	Q9BXB4	181	......SP...R.
Q9Y2W1-55	Q9Y2W1	55	......SP...R.
Q8N2M8-533	Q8N2M8	533	......SP...R.
Q9BU76-235	Q9BU76	235	......SP...R.
P49585-323	P49585	323	......SP...R.
P51956-355	P51956	355	......SP...R.
Q8IYB3-393	Q8IYB3	393	......SP...R.
Q66K74-640	Q66K74	640	......SP...R.
Q3MIN7-512	Q3MIN7	512	......SP...R.
Q96C57-138	Q96C57	138	......SP...R.
Q8WXF0-105	Q8WXF0	105	......SP...R.
Q13595-262	Q13595	262	......SP...R.
P10275-96	P10275	96	......SP...R.
Q8IYB3-696	Q8IYB3	696	......SP...R.
Q96MG7-64	Q96MG7	64	......SP...R.
Q9UDY2-415	Q9UDY2	415	......SP...R.
Q5T200-356	Q5T200	356	......SP...R.
Q96T58-727	Q96T58	727	......SP...R.
Q9P0B6-42	Q9P0B6	42	......SP...R.
Q15287-125	Q15287	125	......SP...R.
Q5VU97-1178	Q5VU97	1178	......SP...R.
Q6Y7W6-236	Q6Y7W6	236	......SP...R.
Q9NR19-267	Q9NR19	267	......SP...R.
O15488-468	O15488	468	......SP...R.
P02545-392	P02545	392	......SP...R.
O75064-736	O75064	736	......SP...R.
Q9Y2W1-682	Q9Y2W1	682	......SP...R.
Q9H330-332	Q9H330	332	......SP...R.
Q9UQ35-351	Q9UQ35	351	......SP...R.
Q6NYC8-145	Q6NYC8	145	......SP...R.
Q8NDT2-609	Q8NDT2	609	......SP...R.
Q7Z569-97	Q7Z569	97	......SP...R.
Q9NYF8-658	Q9NYF8	658	......SP...R.
Q15678-314	Q15678	314	......SP...R.
Q9UDY2-174	Q9UDY2	174	......SP...R.
Q9P2G1-737	Q9P2G1	737	......SP...R.
Q7Z6E9-772	Q7Z6E9	772	......SP...R.
Q01082-2169	Q01082	2169	......SP...R.
Q8IYB3-292	Q8IYB3	292	......SP...R.
Q9Y3T9-56	Q9Y3T9	56	......SP...R.
P11498-142	P11498	142	......SP...R.
O43566-203	O43566	203	......SP...R.
A7MCY6-335	A7MCY6	335	......SP...R.
Q9UKJ3-740	Q9UKJ3	740	......SP...R.
P46379-964	P46379	964	......SP...R.
Q9HBB8-770	Q9HBB8	770	......SP...R.
Q9Y2W1-672	Q9Y2W1	672	......SP...R.
Q9UKV3-657	Q9UKV3	657	......SP...R.
Q8TER5-961	Q8TER5	961	......SP...R.
P50479-112	P50479	112	......SP...R.
Q9H9J4-1007	Q9H9J4	1007	......SP...R.
Q7Z4S6-1239	Q7Z4S6	1239	......SP...R.
Q9UNN5-270	Q9UNN5	270	......SP...R.
O60256-227	O60256	227	......SP...R.
A6NDB9-420	A6NDB9	420	......SP...R.
Q9Y2V2-41	Q9Y2V2	41	......SP...R.
Q9P2P5-1175	Q9P2P5	1175	......SP...R.
Q9UBW5-444	Q9UBW5	444	......SP...R.
Q13242-204	Q13242	204	......SP...R.
Q9P2N5-120	Q9P2N5	120	......SP...R.
Q01130-26	Q01130	26	......SP...R.
Q96T37-700	Q96T37	700	......SP...R.
P62070-186	P62070	186	......SP...R.
P29590-505	P29590	505	......SP...R.
Q99956-16	Q99956	16	......SP...R.
Q9UKE5-680	Q9UKE5	680	......SP...R.
Q86V48-394	Q86V48	394	......SP...R.
Q8IWS0-204	Q8IWS0	204	......SP...R.
P52594-181	P52594	181	......SP...R.
Q9BTU6-51	Q9BTU6	51	......SP...R.
O14545-415	O14545	415	......SP...R.
Q86VQ6-32	Q86VQ6	32	......SP...R.
Q8NDI1-436	Q8NDI1	436	......SP...R.
Q9Y385-251	Q9Y385	251	......SP...R.
O60583-549	O60583	549	......SP...R.
P08621-226	P08621	226	......SP...R.
Q12797-29	Q12797	29	......SP...R.
Q9BX66-89	Q9BX66	89	......SP...R.
Q13523-294	Q13523	294	......SP...R.
Q92522-31	Q92522	31	......SP...R.
Q96T37-656	Q96T37	656	......SP...R.
P21333-1630	P21333	1630	......SP...R.
Q08999-639	Q08999	639	......SP...R.
P78344-395	P78344	395	......SP...R.
A2AJT9-139	A2AJT9	139	......SP...R.
Q5T200-325	Q5T200	325	......SP...R.
O94929-388	O94929	388	......SP...R.
P16455-201	P16455	201	......SP...R.
P13807-645	P13807	645	......SP...R.
Q86SQ0-204	Q86SQ0	204	......SP...R.
Q5T200-198	Q5T200	198	......SP...R.
Q9BRD0-127	Q9BRD0	127	......SP...R.
Q9BXP5-493	Q9BXP5	493	......SP...R.
O60504-545	O60504	545	......SP...R.
Q9BXP5-74	Q9BXP5	74	......SP...R.
Q16629-192	Q16629	192	......SP...R.
Q8IUD2-21	Q8IUD2	21	......SP...R.
Q9BU76-220	Q9BU76	220	......SP...R.
Q9NRG9-495	Q9NRG9	495	......SP...R.
Q9BYK8-338	Q9BYK8	338	......SP...R.
Q6PJG2-923	Q6PJG2	923	......SP...R.
P19634-785	P19634	785	......SP...R.
P18615-181	P18615	181	......SP...R.
Q8IUW3-217	Q8IUW3	217	......SP...R.
Q99856-101	Q99856	101	......SP...R.
O60488-447	O60488	447	......SP...R.
Q9Y283-614	Q9Y283	614	......SP...R.
Q96CV9-198	Q96CV9	198	......SP...R.
Q14160-835	Q14160	835	......SP...R.
O14936-582	O14936	582	......SP...R.
Q15149-4396	Q15149	4396	......SP...R.
O95466-1031	O95466	1031	......SP...R.
P21333-1459	P21333	1459	......SP...R.
Q86X29-464	Q86X29	464	......SP...R.
P36578-295	P36578	295	......SP...R.
Q13425-110	Q13425	110	......SP...R.
P22455-573	P22455	573	......SP...R.
Q07955-199	Q07955	199	......SP...R.
P52756-59	P52756	59	......SP...R.
Q5JTV8-79	Q5JTV8	79	......SP...R.
Q01518-308	Q01518	308	......SP...R.
Q16643-142	Q16643	142	......SP...R.
P26599-141	P26599	141	......SP...R.
Q8IYH5-113	Q8IYH5	113	......SP...R.
Q9HBL0-1269	Q9HBL0	1269	......SP...R.
Q9Y4F1-427	Q9Y4F1	427	......SP...R.
A6NDB9-155	A6NDB9	155	......SP...R.
Q53LP3-213	Q53LP3	213	......SP...R.
Q13884-87	Q13884	87	......SP...R.
Q96JH7-747	Q96JH7	747	......SP...R.
P49915-332	P49915	332	......SP...R.
Q8NDX6-44	Q8NDX6	44	......SP...R.
P46379-113	P46379	113	......SP...R.
Q5XPI4-675	Q5XPI4	675	......SP...R.
P42685-37	P42685	37	......SP...R.
Q68DK7-442	Q68DK7	442	......SP...R.
P78332-1025	P78332	1025	......SP...R.
Q9UKA4-130	Q9UKA4	130	......SP...R.
Q7Z5L9-175	Q7Z5L9	175	......SP...R.
Q9HAN9-117	Q9HAN9	117	......SP...R.
Q13263-697	Q13263	697	......SP...R.
Q14980-1757	Q14980	1757	......SP...R.
Q9C004-125	Q9C004	125	......SP...R.
Q96L91-736	Q96L91	736	......SP...R.
O75674-323	O75674	323	......SP...R.
Q9UN79-386	Q9UN79	386	......SP...R.
Q8N3X1-18	Q8N3X1	18	......SP...R.
O15357-241	O15357	241	......SP...R.
Q8NHG8-135	Q8NHG8	135	......SP...R.
Q96FV9-560	Q96FV9	560	......SP...R.
O00178-25	O00178	25	......SP...R.
Q5JSH3-96	Q5JSH3	96	......SP...R.
Q9UQ35-1329	Q9UQ35	1329	......SP...R.
Q14678-1331	Q14678	1331	......SP...R.
Q9C0C2-228	Q9C0C2	228	......SP...R.
Q92598-809	Q92598	809	......SP...R.
Q01664-124	Q01664	124	......SP...R.
Q8WVM8-303	Q8WVM8	303	......SP...R.
Q14160-853	Q14160	853	......SP...R.
P11388-1213	P11388	1213	......SP...R.
P43243-598	P43243	598	...R..SP.....
Q14739-86	Q14739	86	...R..SP.....
Q13029-643	Q13029	643	...R..SP.....
Q8NDT2-267	Q8NDT2	267	...R..SP.....
O94929-373	O94929	373	...R..SP.....
O75420-230	O75420	230	...R..SP.....
Q14241-151	Q14241	151	...R..SP.....
P54259-645	P54259	645	...R..SP.....
Q8TF01-211	Q8TF01	211	...R..SP.....
Q13057-178	Q13057	178	...R..SP.....
Q5R372-119	Q5R372	119	...R..SP.....
Q8N201-104	Q8N201	104	...R..SP.....
Q9P1Y6-1034	Q9P1Y6	1034	...R..SP.....
Q8NFG4-62	Q8NFG4	62	...R..SP.....
Q92466-26	Q92466	26	...R..SP.....
Q6UXY1-231	Q6UXY1	231	...R..SP.....
Q16204-419	Q16204	419	...R..SP.....
Q9H4G0-784	Q9H4G0	784	...R..SP.....
Q9NYM9-9	Q9NYM9	9	...R..SP.....
Q13523-387	Q13523	387	...R..SP.....
Q6IQ23-536	Q6IQ23	536	...R..SP.....
Q9UKA4-1242	Q9UKA4	1242	...R..SP.....
Q14498-97	Q14498	97	...R..SP.....
Q9UPT8-159	Q9UPT8	159	...R..SP.....
Q14669-312	Q14669	312	...R..SP.....
Q13233-292	Q13233	292	...R..SP.....
O14686-4738	O14686	4738	...R..SP.....
P31948-481	P31948	481	...R..SP.....
Q6GYQ0-861	Q6GYQ0	861	...R..SP.....
Q13523-580	Q13523	580	...R..SP.....
Q9Y2K6-394	Q9Y2K6	394	...R..SP.....
Q9BW61-95	Q9BW61	95	...R..SP.....
Q96T37-259	Q96T37	259	...R..SP.....
Q96JY6-134	Q96JY6	134	...R..SP.....
Q9H7L9-234	Q9H7L9	234	...R..SP.....
Q86U86-10	Q86U86	10	...R..SP.....
Q8N2M8-294	Q8N2M8	294	...R..SP.....
Q9BSJ8-1034	Q9BSJ8	1034	...R..SP.....
Q01130-208	Q01130	208	...R..SP.....
Q96JM3-476	Q96JM3	476	...R..SP.....
Q9NTI5-1358	Q9NTI5	1358	...R..SP.....
A1L390-1028	A1L390	1028	...R..SP.....
Q96T37-294	Q96T37	294	...R..SP.....
Q7Z5K2-221	Q7Z5K2	221	...R..SP.....
Q5VSL9-335	Q5VSL9	335	...R..SP.....
O00425-184	O00425	184	...R..SP.....
Q9C040-440	Q9C040	440	...R..SP.....
Q9NPI6-62	Q9NPI6	62	...R..SP.....
Q9UQ35-954	Q9UQ35	954	...R..SP.....
P25686-313	P25686	313	...R..SP.....
Q92615-601	Q92615	601	...R..SP.....
P48728-334	P48728	334	...R..SP.....
Q14789-3010	Q14789	3010	...R..SP.....
P49585-331	P49585	331	...R..SP.....
O00193-17	O00193	17	...R..SP.....
O94819-314	O94819	314	...R..SP.....
Q9NWB6-77	Q9NWB6	77	...R..SP.....
Q8IYB3-389	Q8IYB3	389	...R..SP.....
Q9UQ35-2132	Q9UQ35	2132	...R..SP.....
Q12830-216	Q12830	216	...R..SP.....
O14828-76	O14828	76	...R..SP.....
Q7Z6Z7-1395	Q7Z6Z7	1395	...R..SP.....
Q5T200-877	Q5T200	877	...R..SP.....
Q86TB9-179	Q86TB9	179	...R..SP.....
O95402-447	O95402	447	...R..SP.....
O00159-864	O00159	864	...R..SP.....
Q9BUQ8-14	Q9BUQ8	14	...R..SP.....
P21964-131	P21964	131	...R..SP.....
Q96RU2-1053	Q96RU2	1053	...R..SP.....
P51948-279	P51948	279	...R..SP.....
O15037-10	O15037	10	...R..SP.....
Q659C4-340	Q659C4	340	...R..SP.....
Q9P266-885	Q9P266	885	...R..SP.....
Q9NYF8-531	Q9NYF8	531	...R..SP.....
Q14978-623	Q14978	623	...R..SP.....
Q14677-227	Q14677	227	...R..SP.....
Q8IWW6-240	Q8IWW6	240	...R..SP.....
Q5VUA4-136	Q5VUA4	136	...R..SP.....
Q9Y2V2-32	Q9Y2V2	32	...R..SP.....
Q9Y2H5-777	Q9Y2H5	777	...R..SP.....
O75382-437	O75382	437	...R..SP.....
Q6ZRV2-892	Q6ZRV2	892	...R..SP.....
Q96MU7-308	Q96MU7	308	...R..SP.....
Q13625-698	Q13625	698	...R..SP.....
Q13427-687	Q13427	687	...R..SP.....
P08572-1475	P08572	1475	...R..SP.....
Q96MH2-76	Q96MH2	76	...R..SP.....
Q9H6Z4-333	Q9H6Z4	333	...R..SP.....
Q9HCD5-29	Q9HCD5	29	...R..SP.....
Q96T58-736	Q96T58	736	...R..SP.....
Q8WWI1-1593	Q8WWI1	1593	...R..SP.....
Q96B97-587	Q96B97	587	...R..SP.....
Q8IYB3-310	Q8IYB3	310	...R..SP.....
Q9UEY8-42	Q9UEY8	42	...R..SP.....
P51531-172	P51531	172	...R..SP.....
Q8IWB9-736	Q8IWB9	736	...R..SP.....
Q96I25-222	Q96I25	222	...R..SP.....
Q9BX66-556	Q9BX66	556	...R..SP.....
Q8NEY8-205	Q8NEY8	205	...R..SP.....
P31749-124	P31749	124	...R..SP.....
Q5VUA4-2101	Q5VUA4	2101	...R..SP.....
Q53EP0-208	Q53EP0	208	...R..SP.....
Q13443-758	Q13443	758	...R..SP.....
Q9Y4H2-1100	Q9Y4H2	1100	...R..SP.....
Q92560-521	Q92560	521	...R..SP.....
Q96RL1-653	Q96RL1	653	...R..SP.....
Q9NRA8-564	Q9NRA8	564	...R..SP.....
Q9P1Y6-1124	Q9P1Y6	1124	...R..SP.....
Q8TAD8-99	Q8TAD8	99	...R..SP.....
Q86YP4-100	Q86YP4	100	...R..SP.....
Q9UQ35-1103	Q9UQ35	1103	...R..SP.....
Q9UHB6-132	Q9UHB6	132	...R..SP.....
O43491-386	O43491	386	...R..SP.....
Q9BRZ2-475	Q9BRZ2	475	...R..SP.....
Q9NTJ3-41	Q9NTJ3	41	...R..SP.....
Q13144-544	Q13144	544	...R..SP.....
Q93074-635	Q93074	635	...R..SP.....
Q9H7S9-225	Q9H7S9	225	...R..SP.....
O15061-429	O15061	429	...R..SP.....
Q15052-225	Q15052	225	...R..SP.....
Q53T59-249	Q53T59	249	...R..SP.....
P41212-213	P41212	213	...R..SP.....
O43491-499	O43491	499	...R..SP.....
Q8NCN4-403	Q8NCN4	403	...R..SP.....
P51812-715	P51812	715	...R..SP.....
Q7RTP6-1649	Q7RTP6	1649	...R..SP.....
Q15911-3432	Q15911	3432	...R..SP.....
Q76FK4-1099	Q76FK4	1099	...R..SP.....
Q9NSU2-167	Q9NSU2	167	...R..SP.....
P46821-1793	P46821	1793	...R..SP.....
Q96FF7-91	Q96FF7	91	...R..SP.....
Q9NZI8-181	Q9NZI8	181	...R..SP.....
Q9NX40-123	Q9NX40	123	...R..SP.....
Q8N2M8-285	Q8N2M8	285	...R..SP.....
Q9H6A9-402	Q9H6A9	402	...R..SP.....
Q6KC79-892	Q6KC79	892	...R..SP.....
Q9Y2W1-248	Q9Y2W1	248	...R..SP.....
Q96PK6-215	Q96PK6	215	...R..SP.....
Q68EM7-676	Q68EM7	676	...R..SP.....
P20823-247	P20823	247	...R..SP.....
Q9H8Y5-361	Q9H8Y5	361	...R..SP.....
Q96JM3-459	Q96JM3	459	...R..SP.....
O96019-233	O96019	233	...R..SP.....
P48637-415	P48637	415	...R..SP.....
O75022-503	O75022	503	...R..SP.....
Q96LT9-21	Q96LT9	21	......SP.R...
Q9UQ35-353	Q9UQ35	353	......SP.R...
Q63ZY3-323	Q63ZY3	323	......SP.R...
P02545-22	P02545	22	......SP.R...
Q9BUQ8-109	Q9BUQ8	109	......SP.R...
Q15776-193	Q15776	193	......SP.R...
Q12983-131	Q12983	131	......SP.R...
Q6H8Q1-294	Q6H8Q1	294	......SP.R...
Q69YN4-1579	Q69YN4	1579	......SP.R...
O15042-934	O15042	934	......SP.R...
Q03252-37	Q03252	37	......SP.R...
Q9UMS6-604	Q9UMS6	604	......SP.R...
P49792-837	P49792	837	......SP.R...
P07814-886	P07814	886	......SP.R...
Q8IYB3-431	Q8IYB3	431	......SP.R...
P14174-91	P14174	91	......SP.R...
Q7Z6E9-1277	Q7Z6E9	1277	......SP.R...
Q96PK6-582	Q96PK6	582	......SP.R...
P18583-1952	P18583	1952	......SP.R...
Q3YBM2-258	Q3YBM2	258	......SP.R...
O94875-302	O94875	302	......SP.R...
Q9H2I8-153	Q9H2I8	153	......SP.R...
Q13427-397	Q13427	397	......SP.R...
Q9P2Q2-694	Q9P2Q2	694	......SP.R...
Q66K74-657	Q66K74	657	......SP.R...
P20700-23	P20700	23	......SP.R...
Q96GP6-653	Q96GP6	653	......SP.R...
Q9NQG6-59	Q9NQG6	59	......SP.R...
P14543-600	P14543	600	......SP.R...
Q92922-310	Q92922	310	......SP.R...
Q13905-296	Q13905	296	......SP.R...
Q9Y6G9-207	Q9Y6G9	207	......SP.R...
Q8WXG6-1270	Q8WXG6	1270	......SP.R...
Q86VM9-852	Q86VM9	852	......SP.R...
Q5T200-110	Q5T200	110	......SP.R...
Q9BX66-945	Q9BX66	945	......SP.R...
Q96E09-147	Q96E09	147	......SP.R...
O75764-115	O75764	115	......SP.R...
Q86W50-329	Q86W50	329	......SP.R...
Q9UQ35-1112	Q9UQ35	1112	......SP.R...
Q9UQ35-937	Q9UQ35	937	......SP.R...
P52701-137	P52701	137	......SP.R...
Q12802-2728	Q12802	2728	......SP.R...
P49792-781	P49792	781	......SP.R...
Q7Z309-119	Q7Z309	119	......SP.R...
Q9Y388-188	Q9Y388	188	......SP.R...
Q86WB0-395	Q86WB0	395	......SP.R...
P11137-1790	P11137	1790	......SP.R...
Q9UQ35-895	Q9UQ35	895	......SP.R...
Q2M1Z3-1374	Q2M1Z3	1374	......SP.R...
Q9UQ35-1179	Q9UQ35	1179	......SP.R...
Q8N2M8-535	Q8N2M8	535	......SP.R...
Q01518-310	Q01518	310	......SP.R...
Q14669-1016	Q14669	1016	......SP.R...
Q9BXP5-67	Q9BXP5	67	......SP.R...
P49736-27	P49736	27	......SP.R...
O00303-258	O00303	258	......SP.R...
O95758-56	O95758	56	......SP.R...
Q6WCQ1-365	Q6WCQ1	365	......SP.R...
P35670-348	P35670	348	......SP.R...
O60318-300	O60318	300	......SP.R...
P78347-823	P78347	823	......SP.R...
O94875-278	O94875	278	......SP.R...
P35568-1078	P35568	1078	......SP.R...
P11831-224	P11831	224	......SP.R...
Q9C0C2-178	Q9C0C2	178	......SP.R...
Q9UKV3-1004	Q9UKV3	1004	......SP.R...
Q8IXT5-254	Q8IXT5	254	......SP.R...
Q99959-155	Q99959	155	......SP.R...
Q15061-77	Q15061	77	......SP.R...
Q99590-818	Q99590	818	......SP.R...
Q5VZK9-122	Q5VZK9	122	......SP.R...
P49792-2251	P49792	2251	......SP.R...
Q6KC79-318	Q6KC79	318	......SP.R...
Q8WYP5-1222	Q8WYP5	1222	......SP.R...
Q15773-238	Q15773	238	......SP.R...
Q9ULM3-118	Q9ULM3	118	......SP.R...
O15068-975	O15068	975	......SP.R...
O95400-195	O95400	195	......SP.R...
Q96T37-670	Q96T37	670	......SP.R...
P11137-1782	P11137	1782	......SP.R...
O94956-320	O94956	320	......SP.R...
O00512-687	O00512	687	......SP.R...
Q9NYV4-385	Q9NYV4	385	......SP.R...
Q9H8M2-566	Q9H8M2	566	......SP.R...
P98175-723	P98175	723	......SP.R...
Q8N2M8-456	Q8N2M8	456	......SP.R...
Q15696-349	Q15696	349	......SP.R...
Q02040-633	Q02040	633	......SP.R...
Q86WB0-321	Q86WB0	321	......SP.R...
Q9H792-281	Q9H792	281	......SP.R...
P48444-493	P48444	493	......SP.R...
Q68CP4-243	Q68CP4	243	......SP.R...
Q9NYF8-268	Q9NYF8	268	......SP.R...
P17480-484	P17480	484	......SP.R...
Q96E09-76	Q96E09	76	......SP.R...
P85037-213	P85037	213	......SP.R...
Q14CZ8-377	Q14CZ8	377	......SP.R...
Q9H6F5-91	Q9H6F5	91	......SP.R...
Q9UQ35-1824	Q9UQ35	1824	......SP.R...
Q7Z3K3-1338	Q7Z3K3	1338	......SP.R...
Q9C0C9-115	Q9C0C9	115	......SP.R...
Q9H8Y5-56	Q9H8Y5	56	......SP.R...
Q9HCD5-34	Q9HCD5	34	......SP.R...
Q7RTP6-1221	Q7RTP6	1221	......SP.R...
Q9UQ35-908	Q9UQ35	908	......SP.R...
Q14195-522	Q14195	522	......SP.R...
P61978-284	P61978	284	......SP.R...
Q92530-153	Q92530	153	......SP.R...
Q8IZP0-225	Q8IZP0	225	......SP.R...
Q99426-173	Q99426	173	......SP.R...
Q96A19-28	Q96A19	28	......SP.R...
P51858-165	P51858	165	......SP.R...
Q5TZA2-1460	Q5TZA2	1460	......SP.R...
P49736-41	P49736	41	......SP.R...
O15027-1786	O15027	1786	......SP.R...
P50613-164	P50613	164	......SP.R...
Q5T200-77	Q5T200	77	......SP.R...
Q7L4I2-17	Q7L4I2	17	......SP.R...
Q9H4L4-307	Q9H4L4	307	......SP.R...
Q16204-52	Q16204	52	......SP.R...
Q14498-136	Q14498	136	......SP.R...
Q99567-517	Q99567	517	......SP.R...
P29692-133	P29692	133	......SP.R...
P23508-294	P23508	294	......SP.R...
Q9H4M7-164	Q9H4M7	164	......SP.R...
Q9H7N4-725	Q9H7N4	725	......SP.R...
P48634-808	P48634	808	......SP.R...
P30038-44	P30038	44	......SP.R...
O43765-77	O43765	77	......SP.R...
Q8IYB3-638	Q8IYB3	638	......SP....R
Q8IYB3-683	Q8IYB3	683	......SP....R
Q9BYW2-614	Q9BYW2	614	......SP....R
Q8IXT5-710	Q8IXT5	710	......SP....R
Q9UDY2-294	Q9UDY2	294	......SP....R
Q96HP0-178	Q96HP0	178	......SP....R
Q92974-956	Q92974	956	......SP....R
P49716-191	P49716	191	......SP....R
Q92738-415	Q92738	415	......SP....R
P15374-130	P15374	130	......SP....R
Q96Q42-1335	Q96Q42	1335	......SP....R
Q9Y2F5-1854	Q9Y2F5	1854	......SP....R
Q8N1F7-767	Q8N1F7	767	......SP....R
Q86UU0-21	Q86UU0	21	......SP....R
Q86VM9-842	Q86VM9	842	......SP....R
P29590-38	P29590	38	......SP....R
Q8IXT5-718	Q8IXT5	718	......SP....R
Q8IXT5-638	Q8IXT5	638	......SP....R
P20700-391	P20700	391	......SP....R
Q9UKM9-135	Q9UKM9	135	......SP....R
Q9BXS9-752	Q9BXS9	752	......SP....R
Q96MM6-25	Q96MM6	25	......SP....R
Q9H5H4-97	Q9H5H4	97	......SP....R
Q86VM9-487	Q86VM9	487	......SP....R
Q9H330-16	Q9H330	16	......SP....R
P58107-2508	P58107	2508	......SP....R
Q92797-1173	Q92797	1173	......SP....R
P49815-1411	P49815	1411	......SP....R
Q9UQ35-456	Q9UQ35	456	......SP....R
P20749-382	P20749	382	......SP....R
Q9C0J8-1210	Q9C0J8	1210	......SP....R
Q16584-793	Q16584	793	......SP....R
P35670-345	P35670	345	......SP....R
Q8TEH3-546	Q8TEH3	546	......SP....R
Q8WWM7-339	Q8WWM7	339	......SP....R
O43166-1181	O43166	1181	......SP....R
Q5VWQ8-978	Q5VWQ8	978	......SP....R
O14497-1944	O14497	1944	......SP....R
Q13424-201	Q13424	201	......SP....R
Q0JRZ9-394	Q0JRZ9	394	......SP....R
Q04727-208	Q04727	208	......SP....R
Q9Y6M1-162	Q9Y6M1	162	......SP....R
Q92786-179	Q92786	179	......SP....R
Q8IZP0-183	Q8IZP0	183	......SP....R
Q8WXI9-135	Q8WXI9	135	......SP....R
Q9H9J4-856	Q9H9J4	856	......SP....R
Q9NYV4-423	Q9NYV4	423	......SP....R
O60841-1168	O60841	1168	......SP....R
O94929-394	O94929	394	......SP....R
Q9UQ35-2123	Q9UQ35	2123	......SP....R
Q9BUH6-148	Q9BUH6	148	......SP....R
O15062-371	O15062	371	......SP....R
Q5T200-207	Q5T200	207	......SP....R
O94875-299	O94875	299	......SP....R
Q15326-447	Q15326	447	......SP....R
Q9Y5S2-1690	Q9Y5S2	1690	......SP....R
Q13425-95	Q13425	95	......SP....R
Q9Y580-137	Q9Y580	137	......SP....R
Q96JM3-542	Q96JM3	542	......SP....R
O75909-329	O75909	329	......SP....R
Q96A73-183	Q96A73	183	......SP....R
Q6H8Q1-382	Q6H8Q1	382	......SP....R
Q8TDB6-202	Q8TDB6	202	......SP....R
Q14676-108	Q14676	108	......SP....R
Q8N556-668	Q8N556	668	......SP....R
Q8IX07-909	Q8IX07	909	......SP....R
O75781-124	O75781	124	......SP....R
Q9Y548-43	Q9Y548	43	......SP....R
Q96LZ7-121	Q96LZ7	121	......SP....R
Q9H5H4-132	Q9H5H4	132	......SP....R
Q92610-334	Q92610	334	......SP....R
Q9BTA9-511	Q9BTA9	511	......SP....R
Q9UKG1-401	Q9UKG1	401	......SP....R
Q9BQG0-1163	Q9BQG0	1163	......SP....R
Q9NZ63-261	Q9NZ63	261	......SP....R
Q9HBL0-1177	Q9HBL0	1177	......SP....R
Q92786-199	Q92786	199	......SP....R
A6NDB9-303	A6NDB9	303	......SP....R
Q9ULP9-480	Q9ULP9	480	......SP....R
Q9UBU6-229	Q9UBU6	229	......SP....R
P42677-11	P42677	11	......SP....R
P52272-701	P52272	701	......SP....R
Q9UIF9-1770	Q9UIF9	1770	......SP....R
Q13057-183	Q13057	183	......SP....R
Q9BU76-217	Q9BU76	217	......SP....R
P13716-215	P13716	215	......SP....R
O75427-521	O75427	521	......SP....R
O43347-191	O43347	191	......SP....R
O60437-14	O60437	14	......SP....R
P14618-37	P14618	37	......SP....R
O43432-230	O43432	230	......SP....R
P29374-864	P29374	864	......SP....R
P46379-1081	P46379	1081	......SP....R
P40189-667	P40189	667	......SP....R
Q96MM6-46	Q96MM6	46	......SP....R
Q6WCQ1-362	Q6WCQ1	362	......SP....R
Q8WYP5-1160	Q8WYP5	1160	......SP....R
P49790-633	P49790	633	......SP....R
Q92835-243	Q92835	243	......SP....R
P31327-1079	P31327	1079	......SP....R
O95810-293	O95810	293	......SP....R
O75147-10	O75147	10	......SP....R
P46940-330	P46940	330	......SP....R
Q96GX9-87	Q96GX9	87	......SP.K...
Q96I15-129	Q96I15	129	......SP.K...
Q8IXM2-96	Q8IXM2	96	......SP.K...
Q9H410-58	Q9H410	58	......SP.K...
P98082-401	P98082	401	......SP.K...
Q12906-382	Q12906	382	......SP.K...
Q6NZY4-427	Q6NZY4	427	......SP.K...
O00429-616	O00429	616	......SP.K...
Q15149-1435	Q15149	1435	......SP.K...
P49916-210	P49916	210	......SP.K...
Q15596-736	Q15596	736	......SP.K...
P60468-17	P60468	17	......SP.K...
Q9UHB6-374	Q9UHB6	374	......SP.K...
Q9UEY8-681	Q9UEY8	681	......SP.K...
Q14562-460	Q14562	460	......SP.K...
Q12888-1362	Q12888	1362	......SP.K...
P49792-788	P49792	788	......SP.K...
P16949-38	P16949	38	......SP.K...
Q9Y485-1908	Q9Y485	1908	......SP.K...
Q659C4-343	Q659C4	343	......SP.K...
Q9UPU5-1943	Q9UPU5	1943	......SP.K...
P08263-202	P08263	202	......SP.K...
Q14186-23	Q14186	23	......SP.K...
Q14135-52	Q14135	52	......SP.K...
Q9H1E3-181	Q9H1E3	181	......SP.K...
Q7Z5K2-226	Q7Z5K2	226	......SP.K...
Q86YS7-260	Q86YS7	260	......SP.K...
Q9BXL5-123	Q9BXL5	123	......SP.K...
Q52LA3-53	Q52LA3	53	......SP.K...
Q68CZ2-660	Q68CZ2	660	......SP.K...
P49321-726	P49321	726	......SP.K...
Q9Y618-1982	Q9Y618	1982	......SP.K...
Q96AQ6-43	Q96AQ6	43	......SP.K...
P19338-67	P19338	67	......SP.K...
P30050-38	P30050	38	......SP.K...
Q7Z569-117	Q7Z569	117	......SP.K...
Q8NDI1-751	Q8NDI1	751	......SP.K...
Q9NZH5-165	Q9NZH5	165	......SP.K...
Q86XL3-268	Q86XL3	268	......SP.K...
Q01082-2341	Q01082	2341	......SP.K...
O75385-623	O75385	623	......SP.K...
O95684-156	O95684	156	......SP.K...
Q9NYQ3-184	Q9NYQ3	184	......SP.K...
O60583-480	O60583	480	......SP.K...
Q9NXC5-766	Q9NXC5	766	......SP.K...
Q96BY7-1572	Q96BY7	1572	......SP.K...
Q86YS7-295	Q86YS7	295	......SP.K...
Q92835-971	Q92835	971	......SP.K...
Q5TCZ1-547	Q5TCZ1	547	......SP.K...
P48651-442	P48651	442	......SP.K...
Q92667-445	Q92667	445	......SP.K...
P26358-714	P26358	714	......SP.K...
Q9BZD4-247	Q9BZD4	247	......SP.K...
Q14690-1360	Q14690	1360	......SP.K...
P18887-447	P18887	447	......SP.K...
P46100-1527	P46100	1527	......SP.K...
P05455-92	P05455	92	......SP.K...
Q92844-117	Q92844	117	......SP.K...
P02730-350	P02730	350	......SP.K...
P50914-139	P50914	139	......SP.K...
Q9NYF8-177	Q9NYF8	177	......SP.K...
Q04637-1231	Q04637	1231	......SP.K...
Q96RL1-677	Q96RL1	677	......SP.K...
Q02040-537	Q02040	537	......SP.K...
Q9UQ88-577	Q9UQ88	577	......SP.K...
P27816-280	P27816	280	......SP.K...
Q9Y2L9-370	Q9Y2L9	370	......SP.K...
Q8NFC6-1531	Q8NFC6	1531	......SP.K...
Q9UNE7-19	Q9UNE7	19	......SP.K...
Q92576-1133	Q92576	1133	......SP.K...
Q8WXE1-224	Q8WXE1	224	......SP.K...
Q99624-52	Q99624	52	......SP.K...
Q9BZZ5-464	Q9BZZ5	464	......SP.K...
Q14157-609	Q14157	609	......SP.K...
Q9H2U2-317	Q9H2U2	317	......SP.K...
Q92890-247	Q92890	247	......SP.K...
Q8NEF9-203	Q8NEF9	203	......SP.K...
O94888-350	O94888	350	......SP.K...
Q9NWH9-289	Q9NWH9	289	......SP.K...
Q9NR45-275	Q9NR45	275	......SP.K...
P17706-304	P17706	304	......SP.K...
Q9Y3T9-49	Q9Y3T9	49	......SP.K...
P22234-27	P22234	27	......SP.K...
Q9BX66-350	Q9BX66	350	......SP.K...
Q08999-1112	Q08999	1112	......SP.K...
Q13459-1115	Q13459	1115	......SP.K...
P49792-2280	P49792	2280	......SP.K...
P27216-10	P27216	10	R.....SP.....
P46019-1044	P46019	1044	R.....SP.....
Q9UQ35-1424	Q9UQ35	1424	R.....SP.....
Q9UQ35-1444	Q9UQ35	1444	R.....SP.....
P98175-89	P98175	89	R.....SP.....
Q92538-1781	Q92538	1781	R.....SP.....
O94921-123	O94921	123	R.....SP.....
Q9H7L9-237	Q9H7L9	237	R.....SP.....
Q8IYB3-402	Q8IYB3	402	R.....SP.....
Q9UQ35-783	Q9UQ35	783	R.....SP.....
Q9UGJ0-196	Q9UGJ0	196	R.....SP.....
O43306-54	O43306	54	R.....SP.....
P18754-11	P18754	11	R.....SP.....
P55196-1173	P55196	1173	R.....SP.....
O14497-1755	O14497	1755	R.....SP.....
Q8TEH3-523	Q8TEH3	523	R.....SP.....
P20815-134	P20815	134	R.....SP.....
O95210-148	O95210	148	R.....SP.....
P49023-303	P49023	303	R.....SP.....
Q9UQ35-1124	Q9UQ35	1124	R.....SP.....
P35611-12	P35611	12	R.....SP.....
Q8WX93-1104	Q8WX93	1104	R.....SP.....
P55196-1696	P55196	1696	R.....SP.....
Q9UQ35-1083	Q9UQ35	1083	R.....SP.....
Q15366-189	Q15366	189	R.....SP.....
P18583-1769	P18583	1769	R.....SP.....
Q68E01-995	Q68E01	995	R.....SP.....
P17029-13	P17029	13	R.....SP.....
Q5T200-831	Q5T200	831	R.....SP.....
Q5T200-64	Q5T200	64	R.....SP.....
Q5T200-209	Q5T200	209	R.....SP.....
Q08999-413	Q08999	413	R.....SP.....
Q9UQR0-499	Q9UQR0	499	R.....SP.....
Q9NRL2-1413	Q9NRL2	1413	R.....SP.....
P50395-61	P50395	61	R.....SP.....
Q96D71-540	Q96D71	540	R.....SP.....
P35222-191	P35222	191	R.....SP.....
P28715-526	P28715	526	R.....SP.....
C9JLW8-21	C9JLW8	21	R.....SP.....
Q13129-1628	Q13129	1628	R.....SP.....
Q9NS56-570	Q9NS56	570	R.....SP.....
Q01196-212	Q01196	212	R.....SP.....
P16152-151	P16152	151	R.....SP.....
Q9UQ35-1483	Q9UQ35	1483	R.....SP.....
Q9BZE9-502	Q9BZE9	502	R.....SP.....
O75381-232	O75381	232	R.....SP.....
Q7Z401-1509	Q7Z401	1509	R.....SP.....
P14923-182	P14923	182	R.....SP.....
Q6WCQ1-619	Q6WCQ1	619	R.....SP.....
Q9H7X3-86	Q9H7X3	86	R.....SP.....
Q9UK58-445	Q9UK58	445	R.....SP.....
O75400-885	O75400	885	R.....SP.....
Q9Y320-211	Q9Y320	211	R.....SP.....
A6NDB9-375	A6NDB9	375	R.....SP.....
Q9NS82-21	Q9NS82	21	R.....SP.....
O60784-462	O60784	462	R.....SP.....
Q96E39-208	Q96E39	208	R.....SP.....
Q9UQ35-2706	Q9UQ35	2706	R.....SP.....
Q6NY19-168	Q6NY19	168	R.....SP.....
Q9P1Y6-867	Q9P1Y6	867	R.....SP.....
Q96T58-1062	Q96T58	1062	R.....SP.....
Q9Y3P9-491	Q9Y3P9	491	R.....SP.....
O95453-619	O95453	619	R.....SP.....
O15061-1049	O15061	1049	R.....SP.....
Q9UPU5-2047	Q9UPU5	2047	R.....SP.....
P20700-393	P20700	393	R.....SP.....
Q04724-267	Q04724	267	R.....SP.....
O43903-282	O43903	282	R.....SP.....
Q96LD4-588	Q96LD4	588	R.....SP.....
Q15746-1776	Q15746	1776	R.....SP.....
Q9H6S3-463	Q9H6S3	463	R.....SP.....
Q5SRE5-1709	Q5SRE5	1709	R.....SP.....
O75376-2120	O75376	2120	R.....SP.....
Q9Y5K3-315	Q9Y5K3	315	R.....SP.....
P23497-18	P23497	18	R.....SP.....
Q9Y2W1-253	Q9Y2W1	253	R.....SP.....
O75113-288	O75113	288	...RR.S......
Q09161-7	Q09161	7	...RR.S......
P43243-188	P43243	188	...RR.S......
Q9BUI4-205	Q9BUI4	205	...RR.S......
Q9H6S3-240	Q9H6S3	240	...RR.S......
Q96KR1-1054	Q96KR1	1054	...RR.S......
O95049-203	O95049	203	...RR.S......
O14641-169	O14641	169	...RR.S......
A1A4G5-70	A1A4G5	70	...RR.S......
Q92934-118	Q92934	118	...RR.S......
Q00537-180	Q00537	180	...RR.S......
Q9P270-87	Q9P270	87	...RR.S......
A0A087X1C5-135	A0A087X1C5	135	...RR.S......
Q13286-12	Q13286	12	...RR.S......
P54253-775	P54253	775	...RR.S......
O60683-261	O60683	261	...RR.S......
Q9NX58-276	Q9NX58	276	...RR.S......
Q07002-132	Q07002	132	...RR.S......
Q8WWN8-1337	Q8WWN8	1337	...RR.S......
Q8IVH2-291	Q8IVH2	291	...RR.S......
Q9NSY1-1029	Q9NSY1	1029	...RR.S......
Q9UMY4-73	Q9UMY4	73	...RR.S......
Q9NSK0-519	Q9NSK0	519	...RR.S......
Q9NS68-241	Q9NS68	241	...RR.S......
Q92841-599	Q92841	599	...RR.S......
Q07002-89	Q07002	89	...RR.S......
Q00537-137	Q00537	137	...RR.S......
P13612-1021	P13612	1021	...RR.S......
P49761-215	P49761	215	...RR.S......
Q8IXQ3-76	Q8IXQ3	76	...RR.S......
Q9HBL0-1393	Q9HBL0	1393	...RR.S......
Q8NB49-1108	Q8NB49	1108	...RR.S......
Q7Z3C6-735	Q7Z3C6	735	...RR.S......
P12111-1654	P12111	1654	...RR.S......
C9JI98-124	C9JI98	124	...RR.S......
Q9BUI4-204	Q9BUI4	204	...RR.S......
Q5VUA4-527	Q5VUA4	527	...RR.S......
P15924-1127	P15924	1127	...RR.S......
Q6PJG2-461	Q6PJG2	461	...RR.S......
O43290-448	O43290	448	...RR.S......
P20813-128	P20813	128	...RR.S......
Q9BST9-106	Q9BST9	106	...RR.S......
Q86W92-794	Q86W92	794	...RR.S......
P31323-114	P31323	114	...RR.S......
P10632-127	P10632	127	...RR.S......
Q02952-696	Q02952	696	...RR.S......
Q00G26-140	Q00G26	140	...RR.S......
Q9UK76-87	Q9UK76	87	...RR.S......
Q5T1M5-956	Q5T1M5	956	...RR.S......
O14579-99	O14579	99	...RR.S......
Q13595-236	Q13595	236	...RR.S......
Q6PD62-1097	Q6PD62	1097	...RR.S......
P11712-127	P11712	127	...RR.S......
Q9UIK4-299	Q9UIK4	299	...RR.S......
Q96D71-272	Q96D71	272	...RR.S......
Q5VTQ0-524	Q5VTQ0	524	...RR.S......
Q9UBS9-1073	Q9UBS9	1073	...RR.S......
Q12770-822	Q12770	822	...RR.S......
Q9Y572-316	Q9Y572	316	...RR.S......
Q9BX95-112	Q9BX95	112	...RR.S......
Q92576-1898	Q92576	1898	...RR.S......
Q8TEW8-141	Q8TEW8	141	...RR.S......
Q4L180-791	Q4L180	791	...RR.S......
Q9BTC0-1456	Q9BTC0	1456	...RR.S......
O43896-1033	O43896	1033	...RR.S......
Q96CC6-8	Q96CC6	8	...RR.S......
Q07889-401	Q07889	401	...RR.S......
Q07352-54	Q07352	54	...RR.S......
O94875-259	O94875	259	...RR.S......
O60493-72	O60493	72	...RR.S......
Q9C0H9-987	Q9C0H9	987	...RR.S......
O43847-94	O43847	94	...RR.S......
O75970-1078	O75970	1078	...RR.S......
Q9UKV3-710	Q9UKV3	710	...RR.S......
A1L390-741	A1L390	741	...RR.S......
Q9NPH3-556	Q9NPH3	556	...RR.S......
P16949-63	P16949	63	...RR.S......
Q13615-633	Q13615	633	...RR.S......
Q9NV29-121	Q9NV29	121	...RR.S......
Q9UKV3-561	Q9UKV3	561	...RR.S......
Q9BZL6-197	Q9BZL6	197	...RR.S......
O43314-1006	O43314	1006	...RR.S......
Q99956-58	Q99956	58	...RR.S......
Q8IY26-70	Q8IY26	70	...RR.S......
O94929-372	O94929	372	...RR.S......
P13861-99	P13861	99	...RR.S......
O14558-16	O14558	16	...RR.S......
P22314-13	P22314	13	...RR.S......
Q8NDT2-562	Q8NDT2	562	...RR.S......
P28799-435	P28799	435	...RR.S......
Q96HP0-176	Q96HP0	176	...RR.S......
Q2M1Z3-1178	Q2M1Z3	1178	...RR.S......
Q9UIG0-1342	Q9UIG0	1342	...RR.S......
Q9ULJ8-840	Q9ULJ8	840	...RR.S......
Q96S55-75	Q96S55	75	...RR.S......
Q5TBA9-2487	Q5TBA9	2487	...RR.S......
P98095-578	P98095	578	...RR.S......
O60825-466	O60825	466	...RR.S......
Q4KMQ2-256	Q4KMQ2	256	...RR.S......
Q68DK2-144	Q68DK2	144	...RR.S......
Q8IYB3-636	Q8IYB3	636	...RR.S......
P50747-79	P50747	79	...RR.S......
Q14847-146	Q14847	146	...RR.S......
O94929-503	O94929	503	...RR.S......
Q8N2U9-110	Q8N2U9	110	...RR.S......
Q96EP0-466	Q96EP0	466	...RR.S......
Q9C0C2-1545	Q9C0C2	1545	...RR.S......
P48681-768	P48681	768	...RR.S......
Q96FN5-218	Q96FN5	218	...RR.S......
Q9Y383-384	Q9Y383	384	...RR.S......
O95466-624	O95466	624	...RR.S......
Q00G26-277	Q00G26	277	...RR.S......
P53602-96	P53602	96	...RR.S......
Q9UPQ0-377	Q9UPQ0	377	...RR.S......
Q96T37-257	Q96T37	257	...RR.S......
Q9BPZ7-510	Q9BPZ7	510	...RR.S......
Q03393-19	Q03393	19	...RR.S......
Q8NHM5-795	Q8NHM5	795	...RR.S......
Q32P44-156	Q32P44	156	...RR.S......
Q16696-131	Q16696	131	...RR.S......
P62995-95	P62995	95	...RR.S......
Q2PPJ7-820	Q2PPJ7	820	...RR.S......
O95613-1653	O95613	1653	...RR.S......
Q8WU20-428	Q8WU20	428	...RR.S......
P16157-834	P16157	834	...RR.S......
P00450-722	P00450	722	...RR.S......
Q9H307-96	Q9H307	96	...RR.S......
Q8N5V2-16	Q8N5V2	16	...RR.S......
Q9H0K1-358	Q9H0K1	358	...RR.S......
Q14643-1598	Q14643	1598	...RR.S......
O94921-119	O94921	119	...RR.S......
O14639-587	O14639	587	...RR.S......
P50479-120	P50479	120	...RR.S......
Q2PPJ7-373	Q2PPJ7	373	...RR.S......
P57737-21	P57737	21	...RR.S......
Q96PE2-142	Q96PE2	142	...RR.S......
Q5VTL8-527	Q5VTL8	527	...RR.S......
O43318-439	O43318	439	...RR.S......
Q3KQU3-113	Q3KQU3	113	...RR.S......
P01024-672	P01024	672	...RR.S......
Q8N4B1-213	Q8N4B1	213	...RR.S......
Q92804-375	Q92804	375	...RR.S......
Q9NZV7-25	Q9NZV7	25	...RR.S......
Q8TDZ2-1057	Q8TDZ2	1057	...RR.S......
Q12802-1565	Q12802	1565	...RR.S......
O60658-379	O60658	379	...RR.S......
P31327-684	P31327	684	...RR.S......
Q9Y385-266	Q9Y385	266	...RR.S......
P26678-16	P26678	16	...RR.S......
Q6GYQ0-860	Q6GYQ0	860	...RR.S......
O00160-734	O00160	734	...RR.S......
Q69YQ0-832	Q69YQ0	832	...RR.S......
Q8N370-274	Q8N370	274	...RR.S......
Q14767-250	Q14767	250	...RR.S......
Q6ZRV2-1003	Q6ZRV2	1003	...RR.S......
Q5VZ89-1278	Q5VZ89	1278	...RR.S......
Q9Y5S9-166	Q9Y5S9	166	...RR.S......
P11498-20	P11498	20	...RR.S......
P35222-552	P35222	552	...RR.S......
O60307-747	O60307	747	...RR.S......
Q9Y4G8-960	Q9Y4G8	960	...RR.S......
Q15139-205	Q15139	205	...RR.S......
Q9Y608-328	Q9Y608	328	...RR.S......
Q9NPG4-1140	Q9NPG4	1140	...RR.S......
Q7Z460-646	Q7Z460	646	...RR.S......
Q9ULD2-740	Q9ULD2	740	...RR.S......
Q9NZJ7-381	Q9NZJ7	381	...RR.S......
Q96L93-1017	Q96L93	1017	...RR.S......
Q13905-335	Q13905	335	...RR.S......
Q9NSK0-566	Q9NSK0	566	...RR.S......
Q6UX71-506	Q6UX71	506	...RR.S......
P27708-1406	P27708	1406	...RR.S......
Q9UHB6-698	Q9UHB6	698	......SP...K.
O75694-992	O75694	992	......SP...K.
Q9P2E9-615	Q9P2E9	615	......SP...K.
O95396-47	O95396	47	......SP...K.
O75508-198	O75508	198	......SP...K.
Q13243-233	Q13243	233	......SP...K.
Q32MZ4-714	Q32MZ4	714	......SP...K.
P51531-1377	P51531	1377	......SP...K.
Q9H1E3-214	Q9H1E3	214	......SP...K.
P78332-891	P78332	891	......SP...K.
P25929-368	P25929	368	......SP...K.
P21359-2515	P21359	2515	......SP...K.
Q9UQR0-511	Q9UQR0	511	......SP...K.
Q13127-864	Q13127	864	......SP...K.
Q9Y520-2105	Q9Y520	2105	......SP...K.
Q14980-271	Q14980	271	......SP...K.
P46821-1427	P46821	1427	......SP...K.
Q96JH7-768	Q96JH7	768	......SP...K.
Q9UQ35-437	Q9UQ35	437	......SP...K.
Q96JM3-405	Q96JM3	405	......SP...K.
Q9ULJ3-714	Q9ULJ3	714	......SP...K.
Q9UQ35-333	Q9UQ35	333	......SP...K.
P20138-307	P20138	307	......SP...K.
Q9NZT2-378	Q9NZT2	378	......SP...K.
Q9Y2W1-535	Q9Y2W1	535	......SP...K.
Q9NYF8-512	Q9NYF8	512	......SP...K.
Q9Y4F1-872	Q9Y4F1	872	......SP...K.
Q9NYF8-496	Q9NYF8	496	......SP...K.
Q15942-267	Q15942	267	......SP...K.
P04637-315	P04637	315	......SP...K.
Q15652-943	Q15652	943	......SP...K.
Q9ULU4-668	Q9ULU4	668	......SP...K.
Q96JM3-416	Q96JM3	416	......SP...K.
Q53GL7-431	Q53GL7	431	......SP...K.
P18583-283	P18583	283	......SP...K.
Q8NEY8-133	Q8NEY8	133	......SP...K.
Q16649-301	Q16649	301	......SP...K.
Q14157-454	Q14157	454	......SP...K.
P24928-1917	P24928	1917	......SP...K.
Q8TBZ6-318	Q8TBZ6	318	......SP...K.
P43243-604	P43243	604	......SP...K.
Q96JM3-445	Q96JM3	445	......SP...K.
Q13522-67	Q13522	67	......SP...K.
Q8WWM7-594	Q8WWM7	594	......SP...K.
P40123-309	P40123	309	......SP...K.
Q96QC0-313	Q96QC0	313	......SP...K.
Q92730-192	Q92730	192	......SP...K.
Q7Z401-1240	Q7Z401	1240	......SP...K.
O94875-157	O94875	157	......SP...K.
Q7L4I2-32	Q7L4I2	32	......SP...K.
Q8IUD2-191	Q8IUD2	191	......SP...K.
Q8N488-99	Q8N488	99	......SP...K.
Q9H6T0-573	Q9H6T0	573	......SP...K.
P26368-79	P26368	79	......SP...K.
Q13618-737	Q13618	737	......SP...K.
Q5VUA4-709	Q5VUA4	709	......SP...K.
Q9Y2J2-962	Q9Y2J2	962	......SP...K.
P42566-796	P42566	796	......SP...K.
Q9NYB0-203	Q9NYB0	203	......SP...K.
P21796-104	P21796	104	......SP...K.
Q9BXK5-426	Q9BXK5	426	......SP...K.
Q9H2S9-491	Q9H2S9	491	......SP...K.
Q13330-522	Q13330	522	......SP...K.
P10809-70	P10809	70	......SP...K.
Q9Y4J8-662	Q9Y4J8	662	......SP...K.
Q9UMN6-351	Q9UMN6	351	......SP...K.
P27824-583	P27824	583	......SP...K.
Q92934-99	Q92934	99	...RS.S......
P28290-739	P28290	739	...RS.S......
Q96E09-37	Q96E09	37	...RS.S......
Q5VZ89-1640	Q5VZ89	1640	...RS.S......
Q9NYF3-122	Q9NYF3	122	...RS.S......
Q9P0K1-834	Q9P0K1	834	...RS.S......
Q86VQ1-223	Q86VQ1	223	...RS.S......
Q96TC7-46	Q96TC7	46	...RS.S......
Q6JBY9-179	Q6JBY9	179	...RS.S......
Q9C073-145	Q9C073	145	...RS.S......
Q86X10-359	Q86X10	359	...RS.S......
Q9UQ35-2032	Q9UQ35	2032	...RS.S......
Q9Y4A5-2077	Q9Y4A5	2077	...RS.S......
Q96RR4-511	Q96RR4	511	...RS.S......
O95999-138	O95999	138	...RS.S......
P40818-718	P40818	718	...RS.S......
Q13796-921	Q13796	921	...RS.S......
P11532-3623	P11532	3623	...RS.S......
Q9UKL6-139	Q9UKL6	139	...RS.S......
Q9UQ35-1443	Q9UQ35	1443	...RS.S......
Q8ND76-326	Q8ND76	326	...RS.S......
Q13425-395	Q13425	395	...RS.S......
Q9P2P5-1042	Q9P2P5	1042	...RS.S......
Q13595-86	Q13595	86	...RS.S......
O75494-160	O75494	160	...RS.S......
Q12802-2563	Q12802	2563	...RS.S......
P21731-331	P21731	331	...RS.S......
Q92622-410	Q92622	410	...RS.S......
Q6GYQ0-797	Q6GYQ0	797	...RS.S......
Q9UQ35-780	Q9UQ35	780	...RS.S......
P04049-259	P04049	259	...RS.S......
O95544-48	O95544	48	...RS.S......
Q9UKV3-1331	Q9UKV3	1331	...RS.S......
Q9NSC5-159	Q9NSC5	159	...RS.S......
Q9UQ35-1854	Q9UQ35	1854	...RS.S......
Q9Y4D8-1075	Q9Y4D8	1075	...RS.S......
Q9UMZ2-1075	Q9UMZ2	1075	...RS.S......
Q9Y519-388	Q9Y519	388	...RS.S......
P26045-359	P26045	359	...RS.S......
Q9UQ35-1925	Q9UQ35	1925	...RS.S......
Q63HR2-648	Q63HR2	648	...RS.S......
Q9HBL0-621	Q9HBL0	621	...RS.S......
Q93100-27	Q93100	27	...RS.S......
O75494-133	O75494	133	...RS.S......
Q00587-192	Q00587	192	...RS.S......
Q8WYL5-937	Q8WYL5	937	...RS.S......
Q63HR2-120	Q63HR2	120	...RS.S......
Q13263-473	Q13263	473	...RS.S......
Q9Y580-136	Q9Y580	136	...RS.S......
Q6Y7W6-160	Q6Y7W6	160	...RS.S......
Q8WX93-1118	Q8WX93	1118	...RS.S......
P04049-621	P04049	621	...RS.S......
Q13247-265	Q13247	265	...RS.S......
Q99569-512	Q99569	512	...RS.S......
O00192-345	O00192	345	...RS.S......
Q9Y2G3-1154	Q9Y2G3	1154	...RS.S......
Q13595-98	Q13595	98	...RS.S......
Q9NWB6-60	Q9NWB6	60	...RS.S......
Q7Z401-1589	Q7Z401	1589	...RS.S......
O14639-452	O14639	452	...RS.S......
Q9Y5P4-377	Q9Y5P4	377	...RS.S......
Q09666-5782	Q09666	5782	...RS.S......
Q5VTL8-529	Q5VTL8	529	...RS.S......
Q9UQ35-2044	Q9UQ35	2044	...RS.S......
Q07352-92	Q07352	92	...RS.S......
O95425-263	O95425	263	...RS.S......
P35612-532	P35612	532	...RS.S......
Q8N3C7-581	Q8N3C7	581	...RS.S......
O14874-33	O14874	33	...RS.S......
Q8IWB9-748	Q8IWB9	748	...RS.S......
Q9H792-1035	Q9H792	1035	...RS.S......
I3L1I5-155	I3L1I5	155	...RS.S......
Q02410-568	Q02410	568	...RS.S......
P22059-240	P22059	240	...RS.S......
O00443-338	O00443	338	...RS.S......
Q8IYB3-308	Q8IYB3	308	...RS.S......
Q9HB20-211	Q9HB20	211	...RS.S......
Q6VMQ6-559	Q6VMQ6	559	...RS.S......
O95831-268	O95831	268	...RS.S......
Q86X29-530	Q86X29	530	...RS.S......
Q13439-89	Q13439	89	...RS.S......
Q9Y4F9-21	Q9Y4F9	21	...RS.S......
Q13131-508	Q13131	508	...RS.S......
Q92685-13	Q92685	13	...RS.S......
Q9UBS9-1081	Q9UBS9	1081	...RS.S......
Q86X29-365	Q86X29	365	...RS.S......
Q14739-99	Q14739	99	...RS.S......
O60716-861	O60716	861	...RS.S......
Q8TDS4-328	Q8TDS4	328	...RS.S......
Q05655-304	Q05655	304	...RS.S......
Q9P2M7-131	Q9P2M7	131	...RS.S......
Q96CC6-51	Q96CC6	51	...RS.S......
Q16643-339	Q16643	339	...RS.S......
Q8WWI1-1493	Q8WWI1	1493	...RS.S......
Q9UQ35-1441	Q9UQ35	1441	...RS.S......
Q96JJ3-503	Q96JJ3	503	...RS.S......
O75191-356	O75191	356	...RS.S......
Q9UQ35-2692	Q9UQ35	2692	...RS.S......
Q92508-1621	Q92508	1621	...RS.S......
Q8TBN0-68	Q8TBN0	68	...RS.S......
Q01130-189	Q01130	189	...RS.S......
Q15811-315	Q15811	315	...RS.S......
O95816-20	O95816	20	...RS.S......
Q9BTU6-462	Q9BTU6	462	...RS.S......
Q96JQ2-419	Q96JQ2	419	...RS.S......
Q92667-107	Q92667	107	...RS.S......
O95210-138	O95210	138	...RS.S......
Q14449-372	Q14449	372	...RS.S......
Q15149-4386	Q15149	4386	...RS.S......
Q9UQ35-1101	Q9UQ35	1101	...RS.S......
Q86WR7-43	Q86WR7	43	...RS.S......
Q9UI08-331	Q9UI08	331	...RS.S......
Q9P2M7-149	Q9P2M7	149	...RS.S......
O75494-131	O75494	131	...RS.S......
Q9UDY2-170	Q9UDY2	170	...RS.S......
Q14739-84	Q14739	84	...RS.S......
Q15149-1047	Q15149	1047	...RS.S......
Q9Y485-574	Q9Y485	574	...RS.S......
O43353-531	O43353	531	...RS.S......
O75494-121	O75494	121	...RS.S......
O14745-290	O14745	290	...RS.S......
O75494-123	O75494	123	...RS.S......
Q96CX2-187	Q96CX2	187	...RS.S......
O43166-288	O43166	288	...RS.S......
Q13131-496	Q13131	496	...RS.S......
A0FGR8-738	A0FGR8	738	...RS.S......
Q8N699-114	Q8N699	114	...RS.S......
Q14318-296	Q14318	296	...RS.S......
O60238-166	O60238	166	...RS.S......
P84103-140	P84103	140	...RS.S......
Q92625-647	Q92625	647	...RS.S......
Q8IYB3-754	Q8IYB3	754	...RS.S......
Q15149-4384	Q15149	4384	...RS.S......
Q07955-201	Q07955	201	...RS.S......
Q96IF1-119	Q96IF1	119	......SPR....
Q9Y4J8-560	Q9Y4J8	560	......SPR....
Q96FS4-839	Q96FS4	839	......SPR....
Q96S55-153	Q96S55	153	......SPR....
Q14687-909	Q14687	909	......SPR....
Q5T4S7-2719	Q5T4S7	2719	......SPR....
Q9NYF8-222	Q9NYF8	222	......SPR....
Q13111-772	Q13111	772	......SPR....
P16949-25	P16949	25	......SPR....
Q8N5J2-103	Q8N5J2	103	......SPR....
Q6VN20-369	Q6VN20	369	......SPR....
Q9P1Y5-334	Q9P1Y5	334	......SPR....
Q86YV0-988	Q86YV0	988	......SPR....
Q8IY92-1185	Q8IY92	1185	......SPR....
P57739-208	P57739	208	......SPR....
Q9Y2D5-748	Q9Y2D5	748	......SPR....
Q9BYK8-2021	Q9BYK8	2021	......SPR....
Q2M2I8-678	Q2M2I8	678	......SPR....
P28715-384	P28715	384	......SPR....
Q9UBW5-458	Q9UBW5	458	......SPR....
P11308-222	P11308	222	......SPR....
Q14103-83	Q14103	83	......SPR....
Q8N5G2-332	Q8N5G2	332	......SPR....
Q8TD19-869	Q8TD19	869	......SPR....
A4D2B0-61	A4D2B0	61	......SPR....
P61966-147	P61966	147	......SPR....
Q63HR2-1000	Q63HR2	1000	......SPR....
Q8N3X1-432	Q8N3X1	432	......SPR....
P40222-515	P40222	515	......SPR....
Q96GP6-718	Q96GP6	718	......SPR....
O15226-429	O15226	429	......SPR....
O14545-327	O14545	327	......SPR....
P08651-194	P08651	194	......SPR....
Q8IVL1-1977	Q8IVL1	1977	......SPR....
P29590-527	P29590	527	......SPR....
Q13884-219	Q13884	219	......SPR....
Q92610-348	Q92610	348	......SPR....
P04049-642	P04049	642	......SPR....
Q96JY6-129	Q96JY6	129	......SPR....
P49792-21	P49792	21	......SPR....
O75528-298	O75528	298	......SPR....
Q8NDT2-109	Q8NDT2	109	......SPR....
Q86YD1-40	Q86YD1	40	......SPR....
Q16204-244	Q16204	244	......SPR....
Q13459-1242	Q13459	1242	......SPR....
Q13459-1281	Q13459	1281	......SPR....
Q63HR2-825	Q63HR2	825	......SPR....
Q96DF8-292	Q96DF8	292	......SPR....
Q96IF1-137	Q96IF1	137	......SPR....
P10636-721	P10636	721	......SPR....
P17812-562	P17812	562	......SPR....
Q8WWI1-1516	Q8WWI1	1516	......SPR....
Q9Y2W1-243	Q9Y2W1	243	......SPR....
O60504-530	O60504	530	......SPR....
Q6PKG0-521	Q6PKG0	521	......SPR....
Q9Y2W1-698	Q9Y2W1	698	......SPR....
Q86X27-329	Q86X27	329	......SPR....
P29590-8	P29590	8	......SPR....
Q8IYB3-685	Q8IYB3	685	......SPR....
Q9NPQ8-502	Q9NPQ8	502	......SPR....
O14745-280	O14745	280	......SPR....
Q4ZG55-1193	Q4ZG55	1193	....R.SP.....
Q14160-1445	Q14160	1445	....R.SP.....
Q9HC35-144	Q9HC35	144	....R.SP.....
Q15287-155	Q15287	155	....R.SP.....
A6NEL2-271	A6NEL2	271	....R.SP.....
P85299-310	P85299	310	....R.SP.....
O94826-91	O94826	91	....R.SP.....
P29474-114	P29474	114	....R.SP.....
Q8IYB3-450	Q8IYB3	450	....R.SP.....
Q03164-1685	Q03164	1685	....R.SP.....
O94956-688	O94956	688	....R.SP.....
Q9NYF8-285	Q9NYF8	285	....R.SP.....
Q13796-922	Q13796	922	....R.SP.....
Q8TAD8-35	Q8TAD8	35	....R.SP.....
Q9BVA0-360	Q9BVA0	360	....R.SP.....
Q5M775-810	Q5M775	810	....R.SP.....
Q9BXK5-444	Q9BXK5	444	....R.SP.....
Q8TD16-582	Q8TD16	582	....R.SP.....
Q05193-774	Q05193	774	....R.SP.....
Q63HR2-941	Q63HR2	941	....R.SP.....
P02545-390	P02545	390	....R.SP.....
O15119-438	O15119	438	....R.SP.....
Q9Y4J8-564	Q9Y4J8	564	....R.SP.....
Q8ND56-183	Q8ND56	183	....R.SP.....
P15408-200	P15408	200	....R.SP.....
O75131-243	O75131	243	....R.SP.....
Q6NWY9-764	Q6NWY9	764	....R.SP.....
P41208-20	P41208	20	....R.SP.....
Q69YN4-138	Q69YN4	138	....R.SP.....
O94929-409	O94929	409	....R.SP.....
Q7L2J0-69	Q7L2J0	69	....R.SP.....
Q6NYC8-224	Q6NYC8	224	....R.SP.....
Q13242-211	Q13242	211	....R.SP.....
Q9C0C2-672	Q9C0C2	672	....R.SP.....
Q92786-511	Q92786	511	....R.SP.....
Q8IYB3-414	Q8IYB3	414	....R.SP.....
Q5JTD0-300	Q5JTD0	300	....R.SP.....
Q96T23-604	Q96T23	604	....R.SP.....
P11277-2114	P11277	2114	....R.SP.....
Q01105-7	Q01105	7	....R.SP.....
Q9Y2K7-740	Q9Y2K7	740	....R.SP.....
Q16514-51	Q16514	51	....R.SP.....
Q9Y4U1-275	Q9Y4U1	275	....R.SP.....
Q9BTE3-154	Q9BTE3	154	....R.SP.....
Q7Z417-572	Q7Z417	572	....R.SP.....
O60381-135	O60381	135	....R.SP.....
P08034-266	P08034	266	....R.SP.....
Q9BUR4-54	Q9BUR4	54	....R.SP.....
Q9BRK4-301	Q9BRK4	301	....R.SP.....
Q9NP71-631	Q9NP71	631	....R.SP.....
Q14160-1566	Q14160	1566	....R.SP.....
Q5T4S7-2885	Q5T4S7	2885	....R.SP.....
Q9H0D6-448	Q9H0D6	448	....R.SP.....
Q92945-480	Q92945	480	....R.SP.....
Q8N1I0-1700	Q8N1I0	1700	....R.SP.....
O00192-343	O00192	343	....R.SP.....
Q8IZL8-481	Q8IZL8	481	....R.SP.....
Q9H0D6-499	Q9H0D6	499	......SD.E.E.
Q8IYB7-875	Q8IYB7	875	......SD.E.E.
P08238-226	P08238	226	......SD.E.E.
Q9NZN4-438	Q9NZN4	438	......SD.E.E.
Q8WVC0-658	Q8WVC0	658	......SD.E.E.
P35221-641	P35221	641	......SD.E.E.
Q9BWU0-312	Q9BWU0	312	......SD.E.E.
Q96EV2-205	Q96EV2	205	......SD.E.E.
P11388-1106	P11388	1106	......SD.E.E.
P52948-888	P52948	888	......SD.E.E.
Q96ST2-313	Q96ST2	313	......SD.E.E.
Q96HR8-315	Q96HR8	315	......SD.E.E.
P07900-231	P07900	231	......SD.E.E.
Q96ST2-438	Q96ST2	438	......SD.E.E.
Q8N3X1-499	Q8N3X1	499	......SD.E.E.
P26232-640	P26232	640	......SD.E.E.
Q13895-98	Q13895	98	......SD.E.E.
Q13547-421	Q13547	421	......SD.E.E.
P49736-139	P49736	139	......SD.E.E.
Q9H307-347	Q9H307	347	......SD.E.E.
Q92769-422	Q92769	422	......SD.E.E.
Q8WVC0-630	Q8WVC0	630	......SD.E.E.
P07900-263	P07900	263	......SD.E.E.
Q9BPX3-674	Q9BPX3	674	......SD.E.E.
Q7Z6Z7-1907	Q7Z6Z7	1907	......SD.E.E.
Q96ST2-363	Q96ST2	363	......SD.E.E.
Q9P035-114	Q9P035	114	......SD.E.E.
Q96ST2-398	Q96ST2	398	......SD.E.E.
P52756-624	P52756	624	......SD.E.E.
Q9P1Y6-915	Q9P1Y6	915	......SD.E.E.
Q5VZL5-122	Q5VZL5	122	......SD.E.E.
Q9UDY2-1159	Q9UDY2	1159	......SD.E.E.
P24534-106	P24534	106	......SD.E.E.
Q96ST2-287	Q96ST2	287	......SD.E.E.
Q96ST2-235	Q96ST2	235	......SD.E.E.
Q96ST2-196	Q96ST2	196	......SD.E.E.
O75400-888	O75400	888	......SD.E.E.
P98175-736	P98175	736	......SD.E.E.
O75351-102	O75351	102	......SD.E.E.
Q9H8G2-203	Q9H8G2	203	......SD.E.E.
Q9UQN3-199	Q9UQN3	199	......SD.E.E.
Q92539-243	Q92539	243	......SD.E.E.
Q8NE71-109	Q8NE71	109	......SD.E.E.
Q9BRA0-29	Q9BRA0	29	......SD.E.E.
P42166-67	P42166	67	......SD.E.E.
Q8N1G2-53	Q8N1G2	53	......SD.E.E.
Q9NQ55-359	Q9NQ55	359	......SDEE...
Q9NVU7-585	Q9NVU7	585	......SDEE...
Q9BW71-143	Q9BW71	143	......SDEE...
P35579-1943	P35579	1943	......SDEE...
Q96T23-1345	Q96T23	1345	......SDEE...
Q8TDD1-782	Q8TDD1	782	......SDEE...
Q13610-50	Q13610	50	......SDEE...
P08238-255	P08238	255	......SDEE...
P04114-4048	P04114	4048	......SDEE...
Q14155-694	Q14155	694	......SDEE...
Q9UKS6-354	Q9UKS6	354	......SDEE...
P51858-133	P51858	133	......SDEE...
Q9BY89-1701	Q9BY89	1701	......SDEE...
P13796-7	P13796	7	......SDEE...
P48634-350	P48634	350	......SDEE...
Q14137-127	Q14137	127	......SDEE...
O95365-337	O95365	337	......SDEE...
Q86VM9-67	Q86VM9	67	......SDEE...
Q8WX93-893	Q8WX93	893	......SDEE...
Q14677-234	Q14677	234	......SDEE...
Q9UKS6-276	Q9UKS6	276	......SDEE...
Q9C0C2-1621	Q9C0C2	1621	......SDEE...
Q01831-884	Q01831	884	......SDEE...
Q6UN15-500	Q6UN15	500	......SDEE...
Q12846-15	Q12846	15	......SDEE...
P48634-342	P48634	342	......SDEE...
O00264-181	O00264	181	......SDEE...
O43395-619	O43395	619	......SDEE...
Q9UPU7-957	Q9UPU7	957	......SDEE...
Q12789-1068	Q12789	1068	......SDEE...
P35611-358	P35611	358	....P.SP.....
Q14155-249	Q14155	249	....P.SP.....
Q96T23-622	Q96T23	622	....P.SP.....
Q9H6S3-570	Q9H6S3	570	....P.SP.....
Q92538-1784	Q92538	1784	....P.SP.....
O14686-1671	O14686	1671	....P.SP.....
Q6JBY9-216	Q6JBY9	216	....P.SP.....
Q9BWU0-82	Q9BWU0	82	....P.SP.....
Q02952-1331	Q02952	1331	....P.SP.....
Q14839-1535	Q14839	1535	....P.SP.....
O95954-316	O95954	316	....P.SP.....
Q96EV2-765	Q96EV2	765	....P.SP.....
Q9UQ35-440	Q9UQ35	440	....P.SP.....
P26651-93	P26651	93	....P.SP.....
P11182-220	P11182	220	....P.SP.....
Q9NYF8-760	Q9NYF8	760	....P.SP.....
Q13459-1290	Q13459	1290	....P.SP.....
Q8N122-863	Q8N122	863	....P.SP.....
P24928-1864	P24928	1864	....P.SP.....
Q9UHB7-1058	Q9UHB7	1058	....P.SP.....
O14639-367	O14639	367	....P.SP.....
Q9P1Y6-1360	Q9P1Y6	1360	....P.SP.....
Q02952-286	Q02952	286	....P.SP.....
P25098-670	P25098	670	....P.SP.....
Q8WUF5-113	Q8WUF5	113	....P.SP.....
Q14676-793	Q14676	793	....P.SP.....
Q9UHB6-362	Q9UHB6	362	....P.SP.....
Q92608-1685	Q92608	1685	....P.SP.....
P48634-1219	P48634	1219	....P.SP.....
P22415-186	P22415	186	....P.SP.....
Q9Y217-561	Q9Y217	561	....P.SP.....
Q68CZ2-1154	Q68CZ2	1154	....P.SP.....
Q8NC06-166	Q8NC06	166	....P.SP.....
Q6PJT7-515	Q6PJT7	515	....P.SP.....
Q6PKG0-774	Q6PKG0	774	....P.SP.....
P55196-1182	P55196	1182	....P.SP.....
O75376-158	O75376	158	....P.SP.....
Q14247-418	Q14247	418	....P.SP.....
P35658-678	P35658	678	....P.SP.....
Q9Y613-523	Q9Y613	523	....P.SP.....
Q9BTK6-237	Q9BTK6	237	....P.SP.....
P85037-420	P85037	420	....P.SP.....
P41252-1047	P41252	1047	....P.SP.....
O14497-363	O14497	363	....P.SP.....
Q9H330-330	Q9H330	330	....P.SP.....
Q9H330-325	Q9H330	325	....P.SP.....
Q96JY6-197	Q96JY6	197	....P.SP.....
P31943-104	P31943	104	....P.SP.....
P78559-2022	P78559	2022	....P.SP.....
Q13501-272	Q13501	272	....P.SP.....
P35658-430	P35658	430	....P.SP.....
Q12888-552	Q12888	552	....P.SP.....
Q63HR2-1003	Q63HR2	1003	....P.SP.....
Q7Z434-222	Q7Z434	222	....P.SP.....
Q66K74-759	Q66K74	759	....P.SP.....
P40123-312	P40123	312	....P.SP.....
Q08495-26	Q08495	26	....P.SP.....
Q9Y2D5-778	Q9Y2D5	778	....P.SP.....
Q63HR2-835	Q63HR2	835	....P.SP.....
Q16666-153	Q16666	153	....P.SP.....
Q9UHB6-490	Q9UHB6	490	....P.SP.....
P35606-859	P35606	859	....P.SP.....
Q9UQ35-2449	Q9UQ35	2449	....P.SP.....
P54868-433	P54868	433	....P.SP.....
Q99567-50	Q99567	50	....P.SP.....
Q765P7-601	Q765P7	601	....P.SP.....
Q9UBC2-229	Q9UBC2	229	....P.SP.....
Q9NZV5-13	Q9NZV5	13	....P.SP.....
Q14160-1448	Q14160	1448	....P.SP.....
Q9HB58-244	Q9HB58	244	....P.SP.....
Q07157-1617	Q07157	1617	....P.SP.....
A0JNW5-418	A0JNW5	418	....P.SP.....
Q96JM3-427	Q96JM3	427	....P.SP.....
Q9Y2D5-152	Q9Y2D5	152	....P.SP.....
Q9HBL0-963	Q9HBL0	963	....P.SP.....
Q6NY19-177	Q6NY19	177	....P.SP.....
Q9Y4H4-39	Q9Y4H4	39	....P.SP.....
Q9Y4E8-229	Q9Y4E8	229	....P.SP.....
Q5VZ89-973	Q5VZ89	973	....P.SP.....
O75152-108	O75152	108	....P.SP.....
Q8N8A6-83	Q8N8A6	83	....P.SP.....
Q14247-405	Q14247	405	....P.SP.....
Q12888-380	Q12888	380	....P.SP.....
P48681-471	P48681	471	....P.SP.....
O43310-299	O43310	299	....P.SP.....
P46100-1996	P46100	1996	....P.SP.....
Q8IWI9-449	Q8IWI9	449	....P.SP.....
Q13573-224	Q13573	224	....P.SP.....
Q9ULJ3-1003	Q9ULJ3	1003	....P.SP.....
Q9BTL3-36	Q9BTL3	36	....P.SP.....
Q96TA1-696	Q96TA1	696	....P.SP.....
P78310-332	P78310	332	....P.SP.....
Q92922-330	Q92922	330	.R..S.S......
Q8TAQ2-306	Q8TAQ2	306	.R..S.S......
Q9H7L9-236	Q9H7L9	236	.R..S.S......
Q8N201-106	Q8N201	106	.R..S.S......
Q13586-620	Q13586	620	.R..S.S......
Q8IYB3-391	Q8IYB3	391	.R..S.S......
Q63HR2-832	Q63HR2	832	.R..S.S......
O94769-304	O94769	304	.R..S.S......
O43741-184	O43741	184	.R..S.S......
O14497-698	O14497	698	.R..S.S......
Q7Z5K2-223	Q7Z5K2	223	.R..S.S......
Q14526-313	Q14526	313	.R..S.S......
Q9NSU2-169	Q9NSU2	169	.R..S.S......
Q9NWH9-553	Q9NWH9	553	.R..S.S......
Q92538-1780	Q92538	1780	.R..S.S......
Q9BUQ8-16	Q9BUQ8	16	.R..S.S......
Q5T200-879	Q5T200	879	.R..S.S......
Q8IVH2-293	Q8IVH2	293	.R..S.S......
Q13286-14	Q13286	14	.R..S.S......
P62995-97	P62995	97	.R..S.S......
Q9UQ35-1693	Q9UQ35	1693	.R..S.S......
Q96JH7-749	Q96JH7	749	.R..S.S......
Q9UQ35-474	Q9UQ35	474	.R..S.S......
Q13247-301	Q13247	301	.R..S.S......
Q86UW7-60	Q86UW7	60	.R..S.S......
P49585-333	P49585	333	.R..S.S......
Q15642-298	Q15642	298	.R..S.S......
O75113-290	O75113	290	.R..S.S......
Q9UQ35-1423	Q9UQ35	1423	.R..S.S......
Q8N9T8-95	Q8N9T8	95	.R..S.S......
Q15758-493	Q15758	493	.R..S.S......
Q9UHB6-371	Q9UHB6	371	.R..S.S......
A8MT19-551	A8MT19	551	.R..S.S......
Q99543-49	Q99543	49	.R..S.S......
Q2PPJ7-375	Q2PPJ7	375	.R..S.S......
P78362-496	P78362	496	.R..S.S......
Q9Y5S2-481	Q9Y5S2	481	.R..S.S......
Q969X1-83	Q969X1	83	.R..S.S......
Q8NB49-1110	Q8NB49	1110	.R..S.S......
P17812-575	P17812	575	.R..S.S......
O60749-117	O60749	117	.R..S.S......
Q96RK0-175	Q96RK0	175	.R..S.S......
Q9UQ35-782	Q9UQ35	782	.R..S.S......
O94819-316	O94819	316	.R..S.S......
Q13243-229	Q13243	229	.R..S.S......
Q9NRH2-353	Q9NRH2	353	.R..S.S......
O95544-46	O95544	46	.R..S.S......
Q32P44-889	Q32P44	889	.R..S.S......
P18206-290	P18206	290	.R..S.S......
Q9P266-982	Q9P266	982	.R..S.S......
Q9BRA0-24	Q9BRA0	24	.R..S.S......
P13612-1023	P13612	1023	.R..S.S......
O60271-732	O60271	732	.R..S.S......
Q9H788-317	Q9H788	317	.R..S.S......
Q9UQ35-508	Q9UQ35	508	.R..S.S......
Q13459-1356	Q13459	1356	.R..S.S......
Q9NSY1-1031	Q9NSY1	1031	.R..S.S......
Q9H1B7-659	Q9H1B7	659	.R..S.S......
P58107-2720	P58107	2720	.R..S.S......
Q5VUB5-358	Q5VUB5	358	.R..S.S......
O60238-168	O60238	168	.R..S.S......
Q9HB89-388	Q9HB89	388	.R..S.S......
Q32MZ4-68	Q32MZ4	68	.R..S.S......
Q9BRA0-25	Q9BRA0	25	.R..S.S......
P30086-54	P30086	54	.R..S.S......
Q9UPN3-3929	Q9UPN3	3929	.R..S.S......
Q14573-1834	Q14573	1834	.R..S.S......
Q9Y2W1-749	Q9Y2W1	749	.R..S.S......
A6NDB9-550	A6NDB9	550	.R..S.S......
A0A087X1C5-137	A0A087X1C5	137	.R..S.S......
P02545-406	P02545	406	.R..S.S......
Q9BZD2-23	Q9BZD2	23	.R..S.S......
Q96T37-127	Q96T37	127	.R..S.S......
P02671-276	P02671	276	.R..S.S......
Q9BTU6-464	Q9BTU6	464	.R..S.S......
Q8IWE2-263	Q8IWE2	263	.R..S.S......
P29728-468	P29728	468	.R..S.S......
P21580-573	P21580	573	.....RS.S....
Q92615-599	Q92615	599	.....RS.S....
Q9UQ35-1497	Q9UQ35	1497	.....RS.S....
Q15637-80	Q15637	80	.....RS.S....
Q8WXE0-695	Q8WXE0	695	.....RS.S....
Q9P2F8-1650	Q9P2F8	1650	.....RS.S....
Q13425-393	Q13425	393	.....RS.S....
P43243-596	P43243	596	.....RS.S....
Q8IYB3-290	Q8IYB3	290	.....RS.S....
Q9NR19-28	Q9NR19	28	.....RS.S....
Q9UQ35-1419	Q9UQ35	1419	.....RS.S....
Q16643-337	Q16643	337	.....RS.S....
Q9NPI6-60	Q9NPI6	60	.....RS.S....
Q07157-166	Q07157	166	.....RS.S....
Q99569-510	Q99569	510	.....RS.S....
Q86X10-357	Q86X10	357	.....RS.S....
Q9Y5P4-375	Q9Y5P4	375	.....RS.S....
Q16629-231	Q16629	231	.....RS.S....
Q96PU5-446	Q96PU5	446	.....RS.S....
Q9Y520-924	Q9Y520	924	.....RS.S....
Q14739-97	Q14739	97	.....RS.S....
P35612-530	P35612	530	.....RS.S....
Q86VQ1-221	Q86VQ1	221	.....RS.S....
Q96T37-292	Q96T37	292	.....RS.S....
Q6XZF7-1351	Q6XZF7	1351	.....RS.S....
O95425-261	O95425	261	.....RS.S....
Q2M3G4-186	Q2M3G4	186	.....RS.S....
Q13247-314	Q13247	314	.....RS.S....
Q15059-261	Q15059	261	.....RS.S....
Q2PPJ7-819	Q2PPJ7	819	.....RS.S....
Q96E09-35	Q96E09	35	.....RS.S....
P04049-257	P04049	257	.....RS.S....
P18615-49	P18615	49	.....RS.S....
Q1KMD3-226	Q1KMD3	226	.....RS.S....
Q9UQ35-778	Q9UQ35	778	.....RS.S....
Q9NPH3-555	Q9NPH3	555	.....RS.S....
P40818-716	P40818	716	.....RS.S....
Q6VMQ6-557	Q6VMQ6	557	.....RS.S....
Q14449-370	Q14449	370	.....RS.S....
O75191-354	O75191	354	.....RS.S....
P21731-329	P21731	329	.....RS.S....
Q15811-313	Q15811	313	.....RS.S....
Q9BTU6-460	Q9BTU6	460	.....RS.S....
P28290-737	P28290	737	.....RS.S....
P27816-825	P27816	825	.....RS.S....
Q92508-1619	Q92508	1619	.....RS.S....
Q96CX2-185	Q96CX2	185	.....RS.S....
Q8IWB9-746	Q8IWB9	746	.....RS.S....
Q86TB9-177	Q86TB9	177	.....RS.S....
Q5VV41-576	Q5VV41	576	.....RS.S....
Q6JBY9-177	Q6JBY9	177	.....RS.S....
O95210-136	O95210	136	.....RS.S....
Q92466-24	Q92466	24	.....RS.S....
O43353-529	O43353	529	.....RS.S....
O14874-31	O14874	31	.....RS.S....
Q8WX93-1116	Q8WX93	1116	.....RS.S....
Q8WWI1-1591	Q8WWI1	1591	.....RS.S....
Q13131-506	Q13131	506	.....RS.S....
Q86X29-363	Q86X29	363	.....RS.S....
Q6PJF5-385	Q6PJF5	385	.....RS.S....
Q02410-566	Q02410	566	.....RS.S....
Q6GYQ0-795	Q6GYQ0	795	.....RS.S....
Q92685-11	Q92685	11	.....RS.S....
Q86YS7-657	Q86YS7	657	.....RS.S....
P84103-138	P84103	138	.....RS.S....
O60716-859	O60716	859	.....RS.S....
Q9NYB0-154	Q9NYB0	154	.....RS.S....
Q09666-5780	Q09666	5780	.....RS.S....
Q53QZ3-210	Q53QZ3	210	.....RS.S....
Q13263-471	Q13263	471	.....RS.S....
O75494-119	O75494	119	.....RS.S....
O60238-164	O60238	164	.....RS.S....
Q9Y485-572	Q9Y485	572	.....RS.S....
Q9NSC5-157	Q9NSC5	157	.....RS.S....
Q9Y4A5-2075	Q9Y4A5	2075	.....RS.S....
Q04637-1185	Q04637	1185	.....RS.S....
Q92625-645	Q92625	645	.....RS.S....
Q9UDY2-168	Q9UDY2	168	.....RS.S....
P22059-238	P22059	238	.....RS.S....
A0FGR8-736	A0FGR8	736	.....RS.S....
O14745-288	O14745	288	.....RS.S....
P84103-150	P84103	150	.....RS.S....
P27824-554	P27824	554	......SD.E...
Q8WVC0-140	Q8WVC0	140	......SD.E...
Q641Q2-333	Q641Q2	333	......SD.E...
Q9Y5B6-262	Q9Y5B6	262	......SD.E...
Q6KC79-2672	Q6KC79	2672	......SD.E...
Q5SW79-379	Q5SW79	379	......SD.E...
Q09666-5841	Q09666	5841	......SD.E...
Q5VT52-374	Q5VT52	374	......SD.E...
Q02410-242	Q02410	242	......SD.E...
Q1KMD3-193	Q1KMD3	193	......SD.E...
Q9UKV3-216	Q9UKV3	216	......SD.E...
Q6PKG0-90	Q6PKG0	90	......SD.E...
P83916-89	P83916	89	......SD.E...
O95218-120	O95218	120	......SD.E...
Q96ST2-54	Q96ST2	54	......SD.E...
Q0ZGT2-80	Q0ZGT2	80	......SD.E...
A2RRP1-475	A2RRP1	475	......SD.E...
Q969T4-8	Q969T4	8	......SD.E...
Q9H307-100	Q9H307	100	......SD.E...
Q9HBR0-965	Q9HBR0	965	......SD.E...
Q8WVC0-162	Q8WVC0	162	......SD.E...
Q8NC44-138	Q8NC44	138	......SD.E...
O94874-458	O94874	458	......SD.E...
Q8N1G4-520	Q8N1G4	520	......SD.E...
Q5JSH3-403	Q5JSH3	403	......SD.E...
Q9UPQ0-231	Q9UPQ0	231	......SD.E...
Q13439-266	Q13439	266	......SD.E...
P82094-344	P82094	344	......SD.E...
Q9P2D1-2956	Q9P2D1	2956	......SD.E...
Q66K14-1241	Q66K14	1241	......SD.E...
Q92614-2020	Q92614	2020	......SD.E...
Q13586-519	Q13586	519	......SD.E...
Q9H0X9-312	Q9H0X9	312	......SD.E...
Q9ULD9-424	Q9ULD9	424	......SD.E...
Q96G23-341	Q96G23	341	......SD.E...
Q96T58-749	Q96T58	749	......SD.E...
Q96D71-118	Q96D71	118	......SD.E...
O94979-527	O94979	527	......SD.E...
P46100-1348	P46100	1348	......SD.E...
P78316-148	P78316	148	......SD.E...
P36915-51	P36915	51	......SD.E...
Q8N9T8-136	Q8N9T8	136	......SD.E...
P53999-17	P53999	17	......SD.E...
Q13185-95	Q13185	95	......SD.E...
Q92538-1298	Q92538	1298	......SD.E...
Q6P6C2-64	Q6P6C2	64	......SD.E...
Q5TAQ9-130	Q5TAQ9	130	......SD.E...
O95674-33	O95674	33	......SD.E...
Q8WU17-625	Q8WU17	625	......SD.E...
Q12959-687	Q12959	687	......SD.E...
Q9UN37-97	Q9UN37	97	......SD.E...
Q9NR09-480	Q9NR09	480	......SD.E...
Q52LR7-538	Q52LR7	538	......SD.E...
Q92614-2043	Q92614	2043	......SD.E...
P30414-463	P30414	463	......SD.E...
P13798-187	P13798	187	......SD.E...
Q53TN4-260	Q53TN4	260	......SD.E...
P35659-307	P35659	307	......SD.E...
Q92538-1318	Q92538	1318	......SD.E...
Q9NRY4-1179	Q9NRY4	1179	......SD.E...
Q4G0J3-261	Q4G0J3	261	......SD.E...
O75554-262	O75554	262	......SD.E...
P28715-563	P28715	563	......SD.E...
Q86VR2-320	Q86VR2	320	......SD.E...
P30622-1009	P30622	1009	......SD.E...
Q06265-306	Q06265	306	......SD.E...
Q8IZP2-75	Q8IZP2	75	......SD.E...
Q6NUM9-484	Q6NUM9	484	......SD.E...
Q86YP4-107	Q86YP4	107	......SD.E...
Q15477-256	Q15477	256	...R..S.E....
Q15311-29	Q15311	29	...R..S.E....
Q8NB49-1126	Q8NB49	1126	...R..S.E....
Q9BW71-196	Q9BW71	196	...R..S.E....
Q8WXH0-2781	Q8WXH0	2781	...R..S.E....
O43166-1585	O43166	1585	...R..S.E....
P40818-641	P40818	641	...R..S.E....
Q6R327-21	Q6R327	21	...R..S.E....
P28290-641	P28290	641	...R..S.E....
P02545-458	P02545	458	...R..S.E....
Q9HC78-353	Q9HC78	353	...R..S.E....
P33241-252	P33241	252	...R..S.E....
Q99704-269	Q99704	269	...R..S.E....
P55081-132	P55081	132	...R..S.E....
Q15052-640	Q15052	640	...R..S.E....
Q08495-372	Q08495	372	...R..S.E....
O95049-112	O95049	112	...R..S.E....
Q05209-435	Q05209	435	...R..S.E....
Q6UN15-554	Q6UN15	554	...R..S.E....
Q15435-24	Q15435	24	...R..S.E....
Q96FT9-78	Q96FT9	78	...R..S.E....
P21860-686	P21860	686	...R..S.E....
Q96FS4-74	Q96FS4	74	...R..S.E....
P10644-77	P10644	77	...R..S.E....
Q02318-56	Q02318	56	...R..S.E....
O43306-576	O43306	576	...R..S.E....
Q9NP71-196	Q9NP71	196	...R..S.E....
O76024-235	O76024	235	...R..S.E....
P19174-1248	P19174	1248	...R..S.E....
Q9C0C2-1666	Q9C0C2	1666	...R..S.E....
Q8IXT5-839	Q8IXT5	839	...R..S.E....
Q9BVG4-181	Q9BVG4	181	...R..S.E....
Q9Y5K6-233	Q9Y5K6	233	...R..S.E....
Q15121-116	Q15121	116	...R..S.E....
O95210-145	O95210	145	...R..S.E....
Q0JRZ9-403	Q0JRZ9	403	...R..S.E....
Q9C0C2-221	Q9C0C2	221	...R..S.E....
Q13103-96	Q13103	96	...R..S.E....
Q12857-280	Q12857	280	...R..S.E....
P45985-80	P45985	80	...R..S.E....
Q9P270-88	Q9P270	88	...R..S.E....
O95772-39	O95772	39	...R..S.E....
Q8NC56-139	Q8NC56	139	...R..S.E....
O43933-1181	O43933	1181	...R..S.E....
P16298-478	P16298	478	...R..S.E....
Q9NWC5-256	Q9NWC5	256	...R..S.E....
O14681-56	O14681	56	...R..S.E....
Q15831-31	Q15831	31	...R..S.E....
Q5JSP0-446	Q5JSP0	446	...R..S.E....
Q63HR2-845	Q63HR2	845	...R..S.E....
Q01082-2161	Q01082	2161	...R..S.E....
O15371-161	O15371	161	...R..S.E....
Q8N699-149	Q8N699	149	...R..S.E....
Q9Y2B5-116	Q9Y2B5	116	...R..S.E....
O15173-104	O15173	104	...R..S.E....
Q9P1Y6-1142	Q9P1Y6	1142	...R..S.E....
Q5THJ4-2079	Q5THJ4	2079	......SP....K
Q2LD37-2603	Q2LD37	2603	......SP....K
Q9UQ35-994	Q9UQ35	994	......SP....K
Q9UQ35-839	Q9UQ35	839	......SP....K
Q9NZ52-159	Q9NZ52	159	......SP....K
Q9UQ35-974	Q9UQ35	974	......SP....K
Q96JQ2-619	Q96JQ2	619	......SP....K
P46821-832	P46821	832	......SP....K
Q92614-2007	Q92614	2007	......SP....K
Q68E01-502	Q68E01	502	......SP....K
Q9H792-1036	Q9H792	1036	......SP....K
P18206-346	P18206	346	......SP....K
O75683-138	O75683	138	......SP....K
O15027-891	O15027	891	......SP....K
Q96BY7-255	Q96BY7	255	......SP....K
O15027-1905	O15027	1905	......SP....K
P55265-825	P55265	825	......SP....K
P49327-207	P49327	207	......SP....K
Q08999-952	Q08999	952	......SP....K
Q8N2M8-547	Q8N2M8	547	......SP....K
Q96HA9-164	Q96HA9	164	......SP....K
Q9Y490-2162	Q9Y490	2162	......SP....K
Q14966-605	Q14966	605	......SP....K
Q9UPN6-617	Q9UPN6	617	......SP....K
Q96A00-26	Q96A00	26	......SP....K
P40306-230	P40306	230	......SP....K
Q68DQ2-1280	Q68DQ2	1280	......SP....K
Q9BTC0-523	Q9BTC0	523	......SP....K
Q9UQ35-1387	Q9UQ35	1387	......SP....K
Q8N163-569	Q8N163	569	......SP....K
Q09666-177	Q09666	177	......SP....K
Q9NZN5-309	Q9NZN5	309	......SP....K
Q5VZ89-741	Q5VZ89	741	......SP....K
Q8N1G0-433	Q8N1G0	433	......SP....K
Q6WCQ1-891	Q6WCQ1	891	......SP....K
Q5JSH3-50	Q5JSH3	50	......SP....K
Q6NZY4-649	Q6NZY4	649	......SP....K
P49756-583	P49756	583	......S.EE...
Q9H6X2-362	Q9H6X2	362	......S.EE...
Q9NVM6-112	Q9NVM6	112	......S.EE...
Q96JQ2-635	Q96JQ2	635	......S.EE...
Q8WYP5-1533	Q8WYP5	1533	......S.EE...
P23497-157	P23497	157	......S.EE...
Q8NC44-385	Q8NC44	385	......S.EE...
Q92504-276	Q92504	276	......S.EE...
Q5TAQ9-99	Q5TAQ9	99	......S.EE...
O95602-1429	O95602	1429	......S.EE...
P35749-1954	P35749	1954	......S.EE...
Q96ST2-440	Q96ST2	440	......S.EE...
Q9GZR7-82	Q9GZR7	82	......S.EE...
Q04637-1238	Q04637	1238	......S.EE...
Q9BW71-227	Q9BW71	227	......S.EE...
Q9NR30-121	Q9NR30	121	......S.EE...
O43493-298	O43493	298	......S.EE...
P30533-50	P30533	50	......S.EE...
Q96HS1-80	Q96HS1	80	......S.EE...
O60885-601	O60885	601	......S.EE...
Q96ST2-365	Q96ST2	365	......S.EE...
Q13547-423	Q13547	423	......S.EE...
P98175-738	P98175	738	......S.EE...
Q9BVG4-197	Q9BVG4	197	......S.EE...
O75190-277	O75190	277	......S.EE...
Q6UY14-696	Q6UY14	696	......S.EE...
Q08495-226	Q08495	226	......S.EE...
P23497-410	P23497	410	......S.EE...
Q9Y2X3-502	Q9Y2X3	502	......S.EE...
Q9H3N1-247	Q9H3N1	247	......S.EE...
P29590-48	P29590	48	......S.EE...
P52701-227	P52701	227	......S.EE...
Q96L91-1011	Q96L91	1011	......S.EE...
Q9Y286-429	Q9Y286	429	......S.EE...
P00338-310	P00338	310	......S.EE...
Q8N573-204	Q8N573	204	......S.EE...
Q6NXS1-122	Q6NXS1	122	......S.EE...
P08833-194	P08833	194	......S.EE...
Q9UQ88-47	Q9UQ88	47	......S.EE...
P17735-448	P17735	448	......S.EE...
P46100-1352	P46100	1352	......S.EE...
Q00341-31	Q00341	31	......S.EE...
Q8NC56-138	Q8NC56	138	......S.EE...
Q9Y383-383	Q9Y383	383	......S.EE...
Q93100-684	Q93100	684	......S.EE...
Q12906-482	Q12906	482	......S.EE...
Q9H8M9-114	Q9H8M9	114	......S.EE...
P07910-233	P07910	233	......S.EE...
Q9BXW6-499	Q9BXW6	499	......S.EE...
P16949-46	P16949	46	......S.EE...
P42858-1874	P42858	1874	......S.EE...
P18583-1783	P18583	1783	......S.EE...
Q9Y6X4-378	Q9Y6X4	378	......S.EE...
Q08209-469	Q08209	469	......S.EE...
Q9UL03-804	Q9UL03	804	......S.EE...
P27824-564	P27824	564	......S.EE...
Q92504-275	Q92504	275	......S.EE...
P48681-578	P48681	578	......S.EE...
P55196-1275	P55196	1275	......S.EE...
P18827-287	P18827	287	......S.EE...
P01042-332	P01042	332	......S.EE...
P07307-12	P07307	12	......S.EE...
Q709C8-737	Q709C8	737	......S.EE...
Q9UHY8-208	Q9UHY8	208	......S.EE...
B2RUZ4-28	B2RUZ4	28	......S.EE...
P00747-45	P00747	45	......S.EE...
P55327-176	P55327	176	......S.EE...
Q9BVG9-24	Q9BVG9	24	......S.EE...
Q14678-881	Q14678	881	......S.EE...
O60333-1057	O60333	1057	......S.EE...
P98170-436	P98170	436	......S.EE...
Q86V88-168	Q86V88	168	......S.EE...
Q6UXB4-12	Q6UXB4	12	......S.EE...
Q02224-1693	Q02224	1693	......S.EE...
P20823-93	P20823	93	......S.EE...
P49321-421	P49321	421	......S.EE...
O94956-687	O94956	687	......SSP....
Q9BRD0-126	Q9BRD0	126	......SSP....
Q9UQ35-894	Q9UQ35	894	......SSP....
Q9UQ35-838	Q9UQ35	838	......SSP....
Q5T200-1278	Q5T200	1278	......SSP....
Q9NX40-122	Q9NX40	122	......SSP....
Q9NUJ3-55	Q9NUJ3	55	......SSP....
Q9UQ35-875	Q9UQ35	875	......SSP....
P29374-1163	P29374	1163	......SSP....
Q8IWS0-203	Q8IWS0	203	......SSP....
O75022-502	O75022	502	......SSP....
P49736-40	P49736	40	......SSP....
P29374-863	P29374	863	......SSP....
Q68E01-994	Q68E01	994	......SSP....
Q9UQ35-1462	Q9UQ35	1462	......SSP....
Q6NY19-167	Q6NY19	167	......SSP....
Q8IYB3-695	Q8IYB3	695	......SSP....
Q5T200-109	Q5T200	109	......SSP....
Q9Y388-187	Q9Y388	187	......SSP....
Q5VUA4-39	Q5VUA4	39	......SSP....
Q03164-1684	Q03164	1684	......SSP....
Q9Y2K7-739	Q9Y2K7	739	......SSP....
Q05193-777	Q05193	777	......SSP....
O75131-242	O75131	242	......SSP....
O95810-24	O95810	24	......SSP....
Q01082-2164	Q01082	2164	......SSP....
P85299-309	P85299	309	......SSP....
P35658-656	P35658	656	......SSP....
P57739-207	P57739	207	......SSP....
P49585-322	P49585	322	......SSP....
P49023-302	P49023	302	......SSP....
P29590-504	P29590	504	......SSP....
Q14103-82	Q14103	82	......SSP....
P46821-1818	P46821	1818	......SSP....
Q9H410-57	Q9H410	57	......SSP....
O14497-1754	O14497	1754	......SSP....
O75064-735	O75064	735	......SSP....
Q5T4S7-2718	Q5T4S7	2718	......SSP....
O60381-134	O60381	134	......SSP....
Q9Y4J8-563	Q9Y4J8	563	......SSP....
Q13112-409	Q13112	409	......SSP....
Q09472-1037	Q09472	1037	......SSP....
P18206-345	P18206	345	......SSP....
O94875-301	O94875	301	......SSP....
Q9UNN5-269	Q9UNN5	269	......SSP....
P13716-214	P13716	214	......SSP....
Q9UQ35-1072	Q9UQ35	1072	......SSP....
Q9C0C2-368	Q9C0C2	368	......SSP....
Q9UQ35-1482	Q9UQ35	1482	......SSP....
P02730-349	P02730	349	......SSP....
Q15003-27	Q15003	27	......SSP....
Q9H330-15	Q9H330	15	......SSP....
O94929-408	O94929	408	......SSP....
Q5T200-241	Q5T200	241	......SSP....
Q01082-2340	Q01082	2340	......SSP....
Q5SRE5-1708	Q5SRE5	1708	......SSP....
P17812-574	P17812	574	......SSP....
Q9H330-324	Q9H330	324	......SSP....
Q53LP3-212	Q53LP3	212	......SSP....
P49792-2250	P49792	2250	......SSP....
Q9UQ35-455	Q9UQ35	455	......SSP....
Q01664-123	Q01664	123	......SSP....
Q52LA3-52	Q52LA3	52	......SSP....
Q15366-188	Q15366	188	......SSP....
O15226-428	O15226	428	......SSP....
Q96JH7-997	Q96JH7	997	......SSP....
Q9UQ35-436	Q9UQ35	436	......SSP....
Q9UN79-385	Q9UN79	385	......SSP....
Q76FK4-1098	Q76FK4	1098	......SSP....
Q8ND56-182	Q8ND56	182	......SSP....
O14545-326	O14545	326	......SSP....
Q9UGJ0-195	Q9UGJ0	195	......SSP....
Q09472-2325	Q09472	2325	......SSP....
O60504-544	O60504	544	......SSP....
Q13283-231	Q13283	231	......SSP....
P46100-1995	P46100	1995	......SSP....
O43741-183	O43741	183	......SSP....
P47871-437	P47871	437	......SSP....
Q14CZ8-376	Q14CZ8	376	......SSP....
P49023-84	P49023	84	......SSP....
Q6ZRS2-273	Q6ZRS2	273	......SSP....
Q9HBL0-962	Q9HBL0	962	......SSP....
Q99959-154	Q99959	154	......SSP....
Q9Y478-181	Q9Y478	181	......SSP....
Q9ULD9-963	Q9ULD9	963	......SSP....
Q92530-152	Q92530	152	......SSP....
Q15652-942	Q15652	942	......SSP....
P51956-354	P51956	354	......SSP....
Q8WUH2-854	Q8WUH2	854	......SSP....
Q86YP4-113	Q86YP4	113	......SSP....
Q96AP0-110	Q96AP0	110	......SSP....
P07814-885	P07814	885	......SSP....
Q07960-50	Q07960	50	......SSP....
Q9H2I8-152	Q9H2I8	152	......SSP....
O75508-197	O75508	197	......SSP....
Q9NYF8-759	Q9NYF8	759	......SSP....
P40222-514	P40222	514	......SSP....
Q9P1Y6-1359	Q9P1Y6	1359	......SSP....
Q9NYV4-1082	Q9NYV4	1082	......SSP....
Q7Z401-1508	Q7Z401	1508	......SSP....
Q86YV5-826	Q86YV5	826	......SSP....
Q9BX66-944	Q9BX66	944	......SSP....
P20020-1215	P20020	1215	......SSP....
O75909-328	O75909	328	......SSP....
P49736-26	P49736	26	......SSP....
Q9UHB6-373	Q9UHB6	373	......SSP....
Q9UQ35-1403	Q9UQ35	1403	......SSP....
P29966-26	P29966	26	......SSP....
Q9UQ35-973	Q9UQ35	973	......SSP....
O60784-461	O60784	461	......SSP....
Q9Y6M1-161	Q9Y6M1	161	......SSP....
O14639-215	O14639	215	......SSP....
Q6JBY9-82	Q6JBY9	82	......SSP....
Q14157-608	Q14157	608	......SSP....
Q09666-176	Q09666	176	......SSP....
A6NDB9-302	A6NDB9	302	......SSP....
Q8TD19-868	Q8TD19	868	......SSP....
Q15326-446	Q15326	446	......SSP....
Q86TN4-239	Q86TN4	239	......SSP....
Q00587-302	Q00587	302	......SSP....
P52569-646	P52569	646	......SSP....
Q92618-851	Q92618	851	......SSP....
Q8N201-1326	Q8N201	1326	......SSP....
Q86VM9-94	Q86VM9	94	......SSP....
Q9P2E9-1276	Q9P2E9	1276	......SSP....
Q16643-141	Q16643	141	......SSP....
Q9H2U2-316	Q9H2U2	316	......SSP....
P49792-2804	P49792	2804	......SSP....
Q9Y490-728	Q9Y490	728	......SSP....
Q9P0K7-411	Q9P0K7	411	......SSP....
Q15365-189	Q15365	189	......SSP....
O60885-469	O60885	469	......SSP....
P46821-831	P46821	831	......SSP....
Q9NZL4-353	Q9NZL4	353	......SSP....
Q53LP3-225	Q53LP3	225	......SSP....
Q9Y3R5-717	Q9Y3R5	717	......SSP....
Q96TA1-691	Q96TA1	691	......SSP....
O94876-413	O94876	413	......SSP....
Q96JY6-123	Q96JY6	123	......SSP....
P46821-1792	P46821	1792	......SSP....
Q14684-731	Q14684	731	......SSP....
Q92667-150	Q92667	150	......SSP....
Q12888-379	Q12888	379	......SSP....
Q9HBL0-338	Q9HBL0	338	...R..S.D....
P46937-109	P46937	109	...R..S.D....
Q9NPI1-279	Q9NPI1	279	...R..S.D....
Q6IQ26-193	Q6IQ26	193	...R..S.D....
Q92766-175	Q92766	175	...R..S.D....
P04792-15	P04792	15	...R..S.D....
Q86X29-493	Q86X29	493	...R..S.D....
Q3MII6-506	Q3MII6	506	...R..S.D....
Q9UDY2-978	Q9UDY2	978	...R..S.D....
Q96N67-452	Q96N67	452	...R..S.D....
Q13428-1350	Q13428	1350	...R..S.D....
Q7L804-277	Q7L804	277	...R..S.D....
Q86U86-948	Q86U86	948	...R..S.D....
Q9C0C2-920	Q9C0C2	920	...R..S.D....
Q14669-1078	Q14669	1078	...R..S.D....
[truncated: 1,904 more rows]
